# Supplementary material for: Dataset on optical characteristics and spectroscopic indices of dissolved organic matter of the Kara, Laptev, and East Siberian seas in August–September 2017
Source: Data Brief. 2019 Sep 26;26:104562. doi: 10.1016/j.dib.2019.104562 (PMC6811901; doi:10.1016/j.dib.2019.104562)
Supplement: Multimedia component 1 [file mmc1.txt]

wavelength	5612_1	5612_10	5612_20	5612_30	5612_47	5613_1	5613_15	5613_29	5615_1	5615_23	5617_1	5617_13	5617_18	5619_1	5619_14	5598a_1	5598b_1	5598_6	5598_9	5598_11	5600_0	5600_1	5600_6	5600_9	5600_17.5	5602_1	5602_10	5602_16	5602_20	5602_23	5604_1	5604_5	5604_11	5604_15	5604_20.5	5605_0	5605_1	5605_10	5605_17	5605_33	5605_41	5606_1	5606_15	5606_25	5606_33	5606_41	5607_1	5607_10	5607_20
220	0.1465284	0.181971810715535	0.181865680020464	0.185797052417605	0.190717231406018	0.163064333333333	0.158292333333333	0.180282333333333	0.1405072	0.183075666666667	0.176019	0.177605666666667	0.163016333333333	0.1919714	0.199733	0.270774782779262	0.1969834	0.219858666666667	0.230762666666667	0.226259	0.211558968805743	0.213986920293944	0.212275543674225	0.206048582565696	0.211055666666667	0.1921422	0.211192666666667	0.211437333333333	0.215436	0.228147	0.201902333333333	0.200413	0.198220333333333	0.205875	0.205089666666667	0.170229333333333	0.172172666666667	0.174792	0.174904333333333	0.205474666666667	0.199214333333333	0.194453666666667	0.193819333333333	0.196352333333333	0.205299666666666	0.203392666666667	0.201813666666667	0.168337666666667	0.171897
221	0.1160754	0.141829144048869	0.143444013353797	0.144823719084271	0.149536231406018	0.128207666666667	0.124350666666667	0.139981666666667	0.1112506	0.143691666666667	0.145674333333333	0.138498666666667	0.127199	0.1698914	0.161551	0.240306449445929	0.1774188	0.193316333333333	0.193002	0.189520666666667	0.18553163547241	0.188055920293944	0.184837877007558	0.17099491589903	0.172938	0.1671592	0.173075666666667	0.171599333333333	0.173679666666667	0.184655	0.166932	0.164333666666667	0.161629333333333	0.164935	0.163860666666667	0.135065333333333	0.136249666666667	0.139267333333333	0.139153333333333	0.165209666666667	0.159518666666667	0.153166666666667	0.153144333333333	0.155285666666667	0.162188666666667	0.160508666666667	0.165723	0.131486666666667	0.135356333333333
222	0.0929482	0.110911144048869	0.113894680020464	0.113508385750938	0.117971231406018	0.102844333333333	0.0994913333333332	0.109314333333333	0.0891262	0.113562	0.122647666666667	0.108689	0.101306666666667	0.1530906	0.132497333333333	0.217225782779262	0.1623866	0.172762666666667	0.163889333333333	0.160870333333333	0.16553163547241	0.167868920293944	0.163516210340892	0.144104582565696	0.143521	0.1478584	0.143739333333333	0.141457333333333	0.141518666666667	0.151133	0.140044333333333	0.136755666666667	0.134027333333333	0.133459666666667	0.132520333333333	0.109468333333333	0.110277	0.113054666666667	0.112926333333333	0.134938333333333	0.130503333333333	0.121928	0.122583333333333	0.124030333333333	0.129158	0.127969	0.137943	0.104883666666667	0.108356666666667
223	0.0754276	0.088766477382202	0.0928973466871306	0.091081052417605	0.0955172314060181	0.0838740000000001	0.0810296666666667	0.0873923333333335	0.0725222	0.0921853333333332	0.106443666666667	0.087846	0.082002	0.140342	0.111824666666667	0.200865116112596	0.150721	0.158002333333333	0.143094	0.140234333333333	0.151192302139076	0.153262253627278	0.148013210340892	0.124896249232363	0.122547333333333	0.1330854	0.123077666666667	0.120204	0.118625	0.127338	0.120766666666667	0.117555666666667	0.114488666666667	0.111251666666667	0.110317333333333	0.0904423333333335	0.0910596666666668	0.0933989999999999	0.0932973333333333	0.11199	0.108436	0.10007	0.101123	0.101643	0.105488666666667	0.104729666666667	0.118401666666667	0.0852659999999999	0.0881086666666665
224	0.063048	0.072143477382202	0.0768336800204636	0.073962052417605	0.0782765647393515	0.0703976666666667	0.0682646666666667	0.0707403333333335	0.0608458	0.0759640000000001	0.094114	0.0721526666666665	0.0684456666666665	0.1310594	0.0958413333333332	0.188224116112596	0.1422302	0.146566333333333	0.127132333333333	0.124472	0.14001863547241	0.141929920293944	0.135976877007558	0.11026091589903	0.106509666666667	0.1226038	0.107468333333333	0.104236	0.101477	0.109085	0.106083	0.103142333333333	0.0996570000000001	0.094262	0.0935746666666668	0.0770483333333335	0.0774466666666668	0.0795366666666668	0.0794189999999999	0.0956656666666667	0.0925006666666665	0.0838053333333335	0.0848303333333335	0.0846889999999998	0.087441	0.0868523333333335	0.103749333333333	0.0715519999999999	0.0738493333333335
225	0.0531356	0.0595251440488689	0.0644686800204636	0.0610087190842715	0.0648505647393515	0.0596026666666667	0.0580793333333332	0.0580793333333335	0.0516552	0.0636123333333332	0.084657	0.0601426666666665	0.0576306666666665	0.1233986	0.0833973333333332	0.178210782779262	0.135218	0.137477333333333	0.114532	0.112264666666667	0.131172302139076	0.132993586960611	0.126561543674225	0.0989539158990297	0.0940836666666665	0.1140796	0.0955660000000001	0.0921083333333335	0.0883523333333333	0.0948986666666665	0.0949526666666665	0.0920920000000001	0.0883766666666667	0.0813266666666665	0.0807586666666668	0.0662493333333335	0.0665563333333333	0.0685516666666668	0.0683436666666668	0.0825606666666667	0.0796746666666665	0.0714	0.0723473333333335	0.0719303333333333	0.073589	0.0731126666666665	0.0924779999999999	0.0605859999999998	0.0624546666666665
226	0.0455176	0.0497811440488689	0.0548230133537971	0.0507467190842715	0.0542055647393515	0.0512653333333332	0.0501630000000001	0.04829	0.0446096	0.0539876666666667	0.0771233333333335	0.050672	0.04928	0.117193	0.0735563333333332	0.169814449445929	0.1294002	0.129984	0.104425	0.102312333333333	0.123804302139076	0.125642253627278	0.118797210340892	0.0898675825656963	0.0843136666666665	0.1073124	0.0861326666666666	0.082458	0.0779596666666668	0.0836803333333335	0.086217	0.0834410000000001	0.0795473333333332	0.071249	0.0706413333333333	0.057811	0.0580369999999999	0.0601333333333333	0.0597323333333333	0.0721506666666667	0.0696453333333335	0.061749	0.06263	0.0619593333333333	0.0627943333333335	0.0624126666666665	0.0835709999999999	0.0520906666666668	0.053709
227	0.040115	0.0424964773822021	0.0474280133537971	0.042891052417605	0.0459255647393515	0.0454846666666667	0.0447136666666667	0.040781	0.0395264	0.0464606666666667	0.0712546666666665	0.0434943333333334	0.0433213333333334	0.11244	0.0657913333333332	0.162873449445929	0.124788	0.123841666666667	0.0963486666666665	0.0944626666666667	0.117707968805743	0.119592586960611	0.112530210340892	0.0828292492323632	0.076735	0.102213	0.0788276666666667	0.075018	0.0701303333333333	0.075011	0.079369	0.0768023333333332	0.0727096666666667	0.0634603333333335	0.0628886666666668	0.0519076666666665	0.0520183333333333	0.0540336666666668	0.0536319999999999	0.0645733333333332	0.0624383333333335	0.0544226666666665	0.0552466666666665	0.0542979999999999	0.0544156666666665	0.054133	0.0766129999999998	0.0461666666666668	0.0475866666666665
228	0.0361468	0.0375854773822021	0.0423370133537971	0.0376153857509383	0.0402258980726847	0.0415036666666667	0.0408986666666667	0.0357623333333333	0.0358146	0.041348	0.0672723333333335	0.0387286666666667	0.039051	0.1087232	0.0605240000000001	0.157958116112596	0.1210402	0.119355333333333	0.0906266666666665	0.0890390000000001	0.113270302139076	0.115023253627278	0.107968210340892	0.0779849158990297	0.0713156666666665	0.098225	0.0740856666666667	0.0701016666666665	0.0647796666666668	0.0691523333333335	0.074737	0.0723326666666667	0.0681083333333332	0.0582076666666665	0.0577233333333333	0.0478826666666665	0.0480009999999998	0.0497083333333333	0.0493619999999999	0.0591980000000001	0.0573003333333335	0.0496363333333335	0.05036	0.0490699999999998	0.04873	0.048484	0.0718833333333333	0.042174	0.0433036666666667
229	0.0336084	0.0343371440488688	0.0388886800204637	0.0340827190842716	0.0363492314060181	0.038937	0.038413	0.0324933333333334	0.0333992	0.038111	0.0646253333333335	0.0356043333333333	0.0363146666666667	0.1061576	0.0570663333333332	0.154437449445929	0.1183538	0.116254333333333	0.0866203333333335	0.0853133333333332	0.109980968805743	0.111695253627278	0.104652877007558	0.0745475825656962	0.067386	0.0954868	0.0709416666666667	0.0668	0.0611523333333333	0.065143	0.0716446666666665	0.0692783333333332	0.0650180000000001	0.0547443333333335	0.0542319999999999	0.0452723333333335	0.0455126666666668	0.0470803333333333	0.0467186666666668	0.0557423333333332	0.0540326666666665	0.0465343333333335	0.0471733333333335	0.0456106666666668	0.0450403333333335	0.0448213333333335	0.0688016666666668	0.03973	0.040683
230	0.0319688	0.0322528107155354	0.0365576800204637	0.0318093857509383	0.0336928980726847	0.0372423333333333	0.0368033333333333	0.030305	0.0318158	0.0359623333333333	0.062827	0.033545	0.0345083333333333	0.1043316	0.0547093333333332	0.151815782779262	0.1164118	0.114072	0.0837953333333335	0.0827190000000001	0.10757763547241	0.109320920293944	0.102349877007558	0.0721759158990297	0.0646533333333335	0.093602	0.0686846666666667	0.064483	0.0587233333333333	0.062368	0.069549	0.0671190000000001	0.0628426666666667	0.052415	0.0518503333333333	0.04353	0.0438689999999999	0.0453776666666668	0.0450256666666668	0.0534230000000001	0.051835	0.044469	0.045066	0.043363	0.042609	0.042414	0.0667173333333333	0.038053	0.038976
231	0.0306808	0.0308314773822021	0.0348973466871304	0.0302577190842717	0.0318408980726847	0.0359306666666667	0.035512	0.0288073333333333	0.0305848	0.0344303333333333	0.061492	0.03211	0.033026	0.1026662	0.0529820000000001	0.149753449445929	0.1146122	0.112290333333333	0.0816913333333335	0.0807666666666667	0.105777968805743	0.107485920293944	0.100629210340892	0.0704815825656962	0.062723	0.0919346	0.0669753333333332	0.0627996666666665	0.0569803333333333	0.060387	0.068009	0.0655336666666667	0.0612593333333332	0.050739	0.0501779999999999	0.0421323333333333	0.0424736666666667	0.0439633333333333	0.0436186666666667	0.0515066666666667	0.0500076666666665	0.0430073333333333	0.0435873333333333	0.0418293333333333	0.0408593333333334	0.0407433333333333	0.0652109999999999	0.0366363333333333	0.0375283333333333
232	0.0295144	0.0295231440488688	0.0333323466871304	0.0288177190842717	0.0301905647393514	0.0347	0.0342606666666667	0.02754	0.0294716	0.033012	0.0601303333333335	0.030804	0.0316533333333333	0.1009628	0.0513536666666667	0.147586449445929	0.1127408	0.110387	0.0796606666666665	0.0788363333333332	0.103957302139076	0.105598253627278	0.0988358770075584	0.0688485825656962	0.060928	0.0902356	0.0653736666666667	0.0612123333333335	0.0553466666666668	0.0585616666666665	0.066475	0.0640116666666667	0.0597796666666667	0.0492273333333335	0.0486646666666668	0.0408106666666666	0.0411586666666667	0.0426403333333333	0.0422493333333333	0.0497170000000001	0.048269	0.041694	0.0422256666666666	0.040422	0.0392703333333334	0.0392286666666666	0.0637559999999999	0.0353746666666667	0.0361956666666667
233	0.028357	0.0281858107155354	0.0316176800204637	0.0273697190842717	0.0284798980726847	0.0334473333333333	0.0330413333333333	0.0262623333333333	0.0283346	0.0315813333333333	0.0587246666666665	0.0295486666666667	0.0303713333333333	0.0991004	0.0496586666666667	0.145215449445929	0.1106554	0.108312666666667	0.0775563333333335	0.0768776666666666	0.101815968805743	0.103440253627278	0.0968082103408918	0.0670312492323632	0.0590523333333335	0.0883906	0.0636893333333332	0.0595336666666665	0.0537329999999999	0.0567173333333335	0.0648496666666665	0.0624370000000001	0.0582063333333332	0.0477093333333335	0.0471399999999998	0.0395123333333333	0.0399003333333333	0.0413326666666667	0.0409393333333333	0.0479720000000001	0.0465376666666665	0.0403473333333333	0.040887	0.0390213333333333	0.0377456666666666	0.0377186666666667	0.0622766666666668	0.0342463333333333	0.0349926666666667
234	0.0272846	0.0270288107155354	0.0301013466871304	0.026137052417605	0.0270265647393514	0.0323273333333333	0.0319766666666667	0.0251946666666666	0.0272952	0.030381	0.0575306666666665	0.0285273333333333	0.029189	0.0972786	0.0481956666666667	0.142981782779262	0.1085414	0.106486333333333	0.0757013333333335	0.0752020000000001	0.0997323021390761	0.101380586960611	0.0948795436742253	0.0653695825656962	0.0573643333333335	0.0865962	0.0622020000000001	0.0581	0.0523883333333333	0.0551873333333335	0.0634496666666665	0.0610190000000001	0.0568166666666667	0.0464396666666665	0.0459003333333333	0.0383466666666666	0.0387786666666667	0.0401376666666667	0.039776	0.0463863333333332	0.0449753333333335	0.0392646666666666	0.039799	0.0378876666666667	0.036508	0.0364773333333333	0.0610099999999999	0.0332323333333333	0.033887
235	0.0263604	0.0260141440488688	0.0287963466871304	0.0249927190842717	0.0257855647393514	0.0313716666666667	0.031069	0.0243286666666667	0.026394	0.029296	0.0563733333333335	0.0276196666666667	0.028139	0.0956216	0.0469393333333332	0.140825449445929	0.106598	0.104758333333333	0.0740513333333335	0.0736066666666667	0.097841302139076	0.0994485869606106	0.0930985436742253	0.0638619158990297	0.055871	0.0849526	0.0608693333333332	0.056837	0.0510839999999999	0.0538463333333335	0.062163	0.0597150000000001	0.0556050000000001	0.04529	0.0448569999999998	0.0373743333333333	0.0378526666666667	0.039091	0.038736	0.0450066666666667	0.0436926666666667	0.0383093333333333	0.0388016666666667	0.0368723333333333	0.035438	0.035416	0.0598203333333333	0.0323486666666667	0.0329366666666666
236	0.0255978	0.0251438107155354	0.0276153466871304	0.0240253857509383	0.0246898980726847	0.030539	0.0302323333333333	0.0235013333333333	0.0256484	0.0283243333333333	0.055315	0.0268746666666667	0.027252	0.0941524	0.0457483333333332	0.138815449445929	0.1049102	0.103132333333333	0.072562	0.0722153333333332	0.0960876354724095	0.0977069202939441	0.0915572103408918	0.0624929158990297	0.0545283333333335	0.0834898	0.0596113333333332	0.0556096666666665	0.0499596666666668	0.052578	0.060953	0.0585060000000001	0.0544520000000001	0.0442796666666665	0.0438319999999999	0.0364693333333333	0.0370093333333333	0.0382016666666667	0.0378596666666667	0.0438150000000001	0.0426103333333333	0.037324	0.0378533333333333	0.035951	0.034502	0.0344916666666667	0.0587423333333333	0.0315663333333333	0.0321606666666666
237	0.0249056	0.0243684773822021	0.0265230133537971	0.0231593857509384	0.0237535647393514	0.029761	0.029464	0.022776	0.024999	0.0274083333333333	0.0542616666666665	0.026125	0.0263876666666667	0.092778	0.0446683333333332	0.136877449445929	0.1033472	0.101506	0.0711696666666665	0.0708586666666667	0.0944709688057426	0.0960665869606106	0.0900932103408918	0.0612692492323632	0.053352	0.0821456	0.0584333333333332	0.0544276666666665	0.0489099999999998	0.0513786666666665	0.059754	0.0573280000000001	0.0532640000000001	0.04335	0.0428916666666667	0.0356086666666666	0.0362363333333333	0.037365	0.0370243333333333	0.042727	0.0415466666666666	0.0364453333333333	0.0369673333333333	0.0350573333333333	0.033594	0.0335603333333333	0.0576676666666668	0.0308273333333333	0.0314306666666666
238	0.0242158	0.0236671440488688	0.0254680133537971	0.0223687190842717	0.0229508980726847	0.028931	0.0286193333333333	0.022136	0.0243394	0.0265526666666667	0.0532416666666665	0.0253803333333333	0.0255396666666666	0.0914084	0.0436400000000002	0.134892116112596	0.1017952	0.0998943333333335	0.0697946666666665	0.0694936666666667	0.0929639688057426	0.094523920293944	0.0886772103408918	0.0601239158990297	0.052299	0.0807928	0.0572500000000001	0.0532916666666665	0.0478389999999999	0.050296	0.058553	0.0561873333333332	0.0521283333333332	0.0424136666666666	0.0420316666666667	0.0347126666666666	0.0354543333333333	0.036454	0.0361223333333333	0.0416146666666667	0.0404426666666667	0.0356103333333333	0.0360926666666666	0.0342356666666667	0.0327283333333333	0.0326686666666667	0.0566206666666668	0.0300496666666667	0.0306546666666667
239	0.0234888	0.0229598107155354	0.0244483466871304	0.021729052417605	0.0221902314060181	0.0280736666666667	0.0277233333333333	0.021432	0.0236304	0.0256986666666667	0.0522916666666665	0.0246723333333333	0.0247026666666667	0.0899216	0.0425403333333333	0.132917449445929	0.1001924	0.0983703333333335	0.0684296666666665	0.0681740000000001	0.091483302139076	0.0930749202939441	0.0873342103408919	0.0589932492323632	0.051265	0.079346	0.0560280000000001	0.0521346666666665	0.0468276666666668	0.0492483333333335	0.0573763333333335	0.0550850000000001	0.0510840000000001	0.041526	0.041164	0.033763	0.0345163333333333	0.035461	0.035189	0.0405326666666667	0.0393016666666667	0.0347116666666667	0.035234	0.0334216666666667	0.031917	0.031826	0.0556116666666668	0.0292123333333333	0.0298073333333333
240	0.0227592	0.0221941440488688	0.0233090133537971	0.0210077190842717	0.0213132314060181	0.0272006666666667	0.0268533333333333	0.0206656666666666	0.022916	0.0247193333333333	0.0511946666666665	0.023807	0.0237953333333333	0.0883952	0.041331	0.130781782779262	0.0985664	0.0966696666666665	0.0670176666666665	0.0667000000000001	0.0898939688057426	0.0915062536272775	0.0859092103408918	0.0577469158990297	0.0501723333333335	0.077848	0.0547393333333332	0.0508846666666665	0.0457356666666668	0.0480893333333335	0.056083	0.0538796666666667	0.0499326666666667	0.0405843333333333	0.0402143333333333	0.0328073333333333	0.03354	0.0344793333333333	0.0342466666666667	0.0394116666666667	0.0381403333333334	0.0337796666666667	0.0342923333333333	0.0324393333333333	0.031003	0.030877	0.0544693333333333	0.0284066666666667	0.0289753333333333
241	0.0220888	0.0215414773822021	0.0222660133537971	0.0202773857509383	0.0205998980726847	0.0264083333333333	0.0260476666666667	0.0200593333333333	0.0222722	0.023818	0.0501346666666665	0.0230636666666666	0.022982	0.0870092	0.040313	0.128845449445929	0.0970424	0.095104	0.065751	0.0653826666666667	0.088479302139076	0.0899685869606106	0.0845585436742253	0.0566305825656963	0.049204	0.0764806	0.0536076666666667	0.0498356666666665	0.0447036666666668	0.0470966666666665	0.0549263333333335	0.0528206666666667	0.0489173333333332	0.039739	0.0393773333333333	0.0319876666666667	0.0327356666666667	0.0336333333333333	0.033383	0.038339	0.0371323333333334	0.032999	0.0334703333333333	0.031586	0.0301883333333333	0.0300713333333333	0.0533759999999999	0.0277	0.0282413333333333
242	0.0215218	0.0209718107155354	0.0214373466871304	0.0197147190842717	0.0200458980726847	0.025727	0.025332	0.0195076666666667	0.021697	0.023038	0.0492216666666665	0.022473	0.0223533333333333	0.0858046	0.0394503333333333	0.127089449445929	0.0957048	0.0937456666666665	0.064656	0.0643066666666667	0.0872446354724095	0.0886065869606106	0.0833422103408919	0.0557342492323632	0.0483343333333335	0.0753002	0.0525823333333332	0.0488816666666665	0.0437493333333333	0.046252	0.053929	0.0518660000000001	0.0479826666666667	0.0389803333333333	0.038654	0.0312983333333333	0.0320433333333333	0.032904	0.032612	0.0374596666666667	0.0362853333333333	0.0322706666666666	0.032714	0.0309086666666667	0.029468	0.0293816666666666	0.0524316666666668	0.027055	0.0275676666666667
243	0.0211044	0.0205078107155354	0.0209243466871304	0.0193233857509383	0.0196235647393514	0.025113	0.0247453333333333	0.0190166666666667	0.0212214	0.0224316666666667	0.0484446666666665	0.0219356666666667	0.02179	0.0848714	0.038683	0.125529116112596	0.0946792	0.092547	0.0637546666666665	0.0633813333333332	0.0862199688057426	0.0875585869606106	0.0823902103408918	0.0550479158990297	0.0476196666666665	0.074366	0.0517313333333332	0.0480313333333335	0.042929	0.04549	0.0530676666666665	0.0509836666666667	0.0471270000000001	0.038329	0.0380383333333333	0.030708	0.0314096666666667	0.032262	0.031963	0.036698	0.0355536666666667	0.0316093333333333	0.0319913333333333	0.0302423333333333	0.028797	0.0287776666666667	0.0516219999999999	0.0264606666666667	0.0269363333333333
244	0.02065	0.0201361440488688	0.0205323466871304	0.018942052417605	0.0192592314060181	0.0243933333333333	0.024055	0.018463	0.0207414	0.021786	0.0476383333333335	0.0213183333333333	0.0210936666666666	0.083924	0.0378846666666667	0.124126116112596	0.0937208	0.091392	0.0628376666666665	0.0624320000000001	0.085430302139076	0.0867375869606106	0.0816612103408919	0.0544619158990297	0.0470653333333335	0.0734116	0.0508986666666667	0.047223	0.0421473333333333	0.0447026666666665	0.0522753333333335	0.0501816666666667	0.0463413333333332	0.0377016666666666	0.0374273333333333	0.0300216666666667	0.030642	0.0315126666666667	0.031221	0.0358863333333333	0.0347346666666667	0.0309296666666667	0.0312956666666667	0.0294743333333333	0.0281253333333333	0.0281176666666667	0.0508203333333333	0.0257876666666667	0.0262523333333333
245	0.020119	0.0196418107155354	0.0199330133537971	0.0184407190842717	0.0187275647393514	0.023565	0.0232893333333333	0.017633	0.0202406	0.0208636666666667	0.046627	0.0204533333333333	0.0203536666666667	0.0828418	0.036816	0.122494116112596	0.0926742	0.0899713333333335	0.061606	0.0612643333333332	0.0845866354724095	0.0858385869606106	0.0808135436742253	0.0537545825656963	0.046442	0.072326	0.0497873333333332	0.046198	0.0412363333333333	0.04371	0.051271	0.0491953333333332	0.0453763333333332	0.036865	0.0365913333333333	0.0291996666666667	0.029764	0.03069	0.0304033333333333	0.0350323333333333	0.0338203333333333	0.03008	0.03046	0.0285316666666667	0.027251	0.027166	0.0498299999999999	0.0250256666666667	0.0255836666666667
246	0.0196336	0.0189874773822021	0.0191423466871304	0.017783052417605	0.0180628980726847	0.0229103333333333	0.022697	0.0167756666666667	0.019768	0.0198386666666667	0.0455193333333335	0.019497	0.0197553333333333	0.0817664	0.035593	0.120547449445929	0.0915098	0.088303	0.0602046666666665	0.0599266666666667	0.083428302139076	0.0845879202939441	0.0796278770075584	0.0527725825656963	0.045644	0.0712544	0.0485233333333332	0.0449993333333335	0.0401126666666667	0.0425883333333333	0.049969	0.0480250000000001	0.0442650000000001	0.035885	0.0356073333333333	0.028571	0.0291106666666667	0.0300046666666667	0.0297356666666667	0.0342326666666667	0.033067	0.029083	0.029524	0.0274763333333333	0.026226	0.0261083333333333	0.0486716666666668	0.0244473333333333	0.025028
247	0.0192548	0.0185404773822021	0.0185996800204637	0.0173437190842717	0.0177135647393514	0.0225096666666667	0.0222956666666667	0.0165176666666666	0.0193764	0.0194173333333333	0.0449403333333335	0.0191116666666667	0.019385	0.0808604	0.035045	0.119165449445929	0.090435	0.0872766666666665	0.0594656666666665	0.0591646666666667	0.082356302139076	0.0834635869606106	0.0785918770075584	0.0519605825656963	0.0450123333333335	0.0703528	0.0478123333333332	0.0443136666666665	0.039397	0.042015	0.0491636666666665	0.0473263333333332	0.0436236666666667	0.0354346666666666	0.035161	0.028215	0.028714	0.0295153333333333	0.0292453333333333	0.0336116666666667	0.0325713333333333	0.0285423333333333	0.029027	0.0269906666666667	0.025786	0.0257163333333333	0.0480273333333333	0.0241033333333333	0.0246036666666666
248	0.0189318	0.0183618107155354	0.0183636800204637	0.0171673857509383	0.0176198980726847	0.022123	0.0219416666666667	0.0165713333333333	0.0190508	0.0193526666666667	0.044715	0.019099	0.019069	0.08016	0.0348926666666667	0.118379782779262	0.0896398	0.0867546666666665	0.0592113333333335	0.0588526666666667	0.0816299688057426	0.0827355869606106	0.0779232103408918	0.0515549158990297	0.0445936666666665	0.0696508	0.0475260000000001	0.044026	0.0390616666666667	0.0418246666666666	0.048847	0.0469976666666667	0.0433346666666667	0.0352843333333333	0.035086	0.027891	0.0283306666666667	0.0290843333333333	0.028806	0.0331163333333333	0.032128	0.0283866666666667	0.028847	0.0269253333333333	0.025708	0.0257076666666666	0.0477296666666668	0.0237643333333333	0.0241953333333333
249	0.018618	0.0182408107155354	0.0181476800204637	0.0170273857509383	0.0174442314060181	0.0216326666666667	0.0214756666666667	0.0163313333333333	0.0187154	0.0190033333333333	0.0443116666666665	0.0188486666666667	0.01866	0.0794996	0.0344213333333333	0.117488449445929	0.088984	0.0860783333333335	0.0587533333333335	0.0583576666666667	0.0810779688057426	0.0821849202939441	0.0774158770075584	0.0512675825656962	0.0442	0.0689978	0.0470316666666667	0.0435493333333333	0.0385896666666667	0.0414503333333334	0.0483873333333335	0.0464986666666667	0.042879	0.0349	0.0348073333333333	0.027442	0.0278563333333333	0.028576	0.0283113333333333	0.0325656666666667	0.0315663333333333	0.0280776666666667	0.028459	0.0265986666666667	0.0254123333333333	0.0253906666666667	0.0472699999999999	0.0233106666666667	0.023716
250	0.0182834	0.0180184773822021	0.0178533466871304	0.0167797190842717	0.0171538980726847	0.0210033333333333	0.020823	0.0157933333333333	0.0183238	0.0183623333333333	0.0436426666666665	0.0182813333333333	0.018133	0.0787154	0.0336593333333333	0.116315782779262	0.0882862	0.0851563333333335	0.0579546666666665	0.0575720000000001	0.0805246354724095	0.0816232536272775	0.0769058770075584	0.0508922492323632	0.04377	0.0682218	0.0462433333333332	0.0428546666666666	0.0379226666666667	0.0407496666666667	0.0476816666666665	0.0457993333333332	0.0422143333333333	0.0343116666666667	0.03427	0.026797	0.027178	0.0279136666666667	0.0276776666666667	0.031864	0.030844	0.027525	0.0278183333333333	0.0259236666666667	0.0248083333333333	0.0247623333333333	0.0465759999999999	0.0226896666666667	0.0231386666666667
251	0.0179002	0.0175971440488688	0.0173863466871304	0.0163343857509383	0.0167482314060181	0.0204363333333333	0.0202476666666667	0.015089	0.0178964	0.0175096666666667	0.0427306666666666	0.017472	0.017651	0.0778364	0.0326653333333333	0.114852449445929	0.0874956	0.0838873333333335	0.0568906666666665	0.0564936666666667	0.079802302139076	0.080827920293944	0.0761782103408918	0.0503322492323632	0.0432586666666667	0.067357	0.0452460000000001	0.0419513333333333	0.037005	0.0398083333333333	0.046715	0.0449620000000001	0.041377	0.0335593333333333	0.033503	0.026241	0.0265313333333333	0.027292	0.0270496666666667	0.031214	0.0301636666666666	0.0267393333333333	0.027013	0.025006	0.0239343333333333	0.023898	0.0456089999999999	0.022172	0.0226256666666666
252	0.017547	0.0171981440488688	0.0169176800204637	0.0159217190842717	0.0163932314060181	0.0201023333333333	0.0199353333333333	0.0145943333333333	0.0175492	0.016887	0.042005	0.0168826666666667	0.017363	0.0770068	0.03193	0.113543449445929	0.0866196	0.082771	0.0560496666666665	0.0556376666666667	0.079005302139076	0.0799449202939441	0.0753495436742253	0.0497379158990297	0.042801	0.0665308	0.0444586666666667	0.0411943333333333	0.0362493333333333	0.039135	0.0458846666666665	0.0442446666666667	0.0406423333333334	0.0329326666666666	0.032904	0.0259593333333333	0.0262166666666667	0.0269033333333333	0.0266286666666667	0.0307716666666667	0.0297576666666667	0.0261073333333333	0.0263833333333333	0.0243453333333333	0.023292	0.0232436666666667	0.0448056666666668	0.0219073333333333	0.0223143333333333
253	0.0173222	0.0169744773822021	0.0166056800204637	0.0157137190842717	0.0161565647393514	0.0198806666666667	0.019689	0.0144303333333333	0.017327	0.0167156666666667	0.0416876666666667	0.016726	0.0171616666666666	0.076407	0.0316016666666667	0.112621782779262	0.0858618	0.082187	0.0556176666666665	0.0552663333333332	0.0782509688057426	0.0792205869606106	0.0746775436742253	0.0492472492323632	0.0423503333333333	0.0658914	0.0440380000000001	0.0407716666666667	0.035894	0.0388216666666667	0.04544	0.0437460000000001	0.0401633333333333	0.032627	0.0326586666666667	0.02572	0.0259846666666667	0.0266586666666667	0.0263696666666667	0.0304436666666667	0.0295086666666667	0.0257713333333333	0.0260886666666667	0.0241693333333333	0.0230843333333333	0.0230456666666666	0.0444286666666668	0.021683	0.022118
254	0.017126	0.0168218107155354	0.0164246800204637	0.0155733857509383	0.0160125647393514	0.0196436666666667	0.0194893333333333	0.0143476666666667	0.017105	0.01661	0.0414343333333333	0.0166266666666667	0.0169853333333333	0.0758526	0.0313383333333333	0.111873782779262	0.0852038	0.081681	0.0552353333333335	0.0549260000000001	0.0776046354724095	0.0785929202939441	0.0741138770075584	0.0488722492323632	0.041906	0.0653224	0.0436776666666667	0.040411	0.0355766666666667	0.038562	0.045036	0.043331	0.0397976666666667	0.032408	0.032465	0.0255313333333333	0.0257313333333333	0.0264373333333333	0.0261313333333333	0.0301633333333333	0.0292663333333333	0.0255323333333333	0.0258523333333333	0.024011	0.0229426666666667	0.022909	0.0441433333333333	0.0214793333333333	0.021908
255	0.0168782	0.0166101440488688	0.0162170133537971	0.0153547190842717	0.0158115647393514	0.0193443333333333	0.0192296666666667	0.014064	0.0168278	0.0162596666666667	0.0409813333333333	0.016311	0.016763	0.0751736	0.0309046666666667	0.110939449445929	0.0844904	0.080923	0.0546316666666665	0.0543580000000001	0.0769799688057426	0.0779672536272775	0.0735415436742253	0.0484695825656963	0.0414913333333333	0.0646434	0.0431136666666667	0.0399123333333333	0.0350963333333333	0.0380973333333334	0.044473	0.0428106666666667	0.0392786666666667	0.0320366666666667	0.0320593333333333	0.02526	0.0254063333333333	0.0261116666666667	0.0257986666666667	0.0298443333333333	0.0289076666666667	0.025129	0.025456	0.0236043333333333	0.0225823333333333	0.0225416666666667	0.0436776666666668	0.021191	0.0216126666666667
256	0.0166446	0.0162541440488688	0.0159000133537971	0.0150177190842717	0.0154435647393514	0.0191166666666667	0.0189656666666667	0.0135976666666667	0.0165566	0.0157706666666667	0.0403503333333333	0.015815	0.016592	0.0744604	0.0302936666666667	0.109717116112596	0.0837106	0.079966	0.053829	0.0535810000000001	0.076236302139076	0.0772355869606106	0.0728538770075584	0.0479105825656962	0.0409923333333333	0.063935	0.0423273333333333	0.039264	0.0344843333333333	0.0374523333333333	0.043752	0.0421013333333333	0.038592	0.031502	0.0314536666666667	0.0249383333333333	0.0250426666666667	0.025782	0.0255003333333333	0.0295046666666667	0.0285393333333333	0.0245603333333333	0.024906	0.023072	0.0220793333333333	0.021999	0.0430713333333333	0.020923	0.021393
257	0.016461	0.0158974773822021	0.0155756800204637	0.0147023857509383	0.0150988980726847	0.0188893333333333	0.0187363333333333	0.013286	0.0163356	0.0154743333333333	0.0398016666666666	0.0154696666666667	0.0164726666666666	0.07379	0.0298163333333333	0.108643449445929	0.0829062	0.0790966666666665	0.0531233333333335	0.0528583333333332	0.075395302139076	0.0763605869606106	0.0720678770075584	0.0473199158990297	0.0404926666666666	0.0632588	0.0416366666666667	0.038676	0.0339753333333333	0.03692	0.0430943333333334	0.04146	0.0380346666666667	0.0310383333333333	0.0309416666666667	0.0246793333333333	0.0246946666666667	0.02547	0.0252286666666667	0.0291343333333333	0.028208	0.0241596666666667	0.0245233333333333	0.0227303333333333	0.0217146666666666	0.0216456666666667	0.042615	0.02069	0.0212286666666666
258	0.0162758	0.0156161440488688	0.0152873466871304	0.0144637190842717	0.0148922314060181	0.018622	0.0185043333333333	0.0131926666666667	0.016142	0.0153893333333333	0.0394853333333333	0.0153416666666667	0.0162783333333333	0.0731178	0.0295776666666667	0.107871116112596	0.0820998	0.078468	0.0527026666666665	0.0524120000000001	0.0746089688057426	0.0755242536272775	0.0712822103408918	0.0467875825656962	0.040088	0.0626094	0.041208	0.0383183333333334	0.03374	0.0366256666666667	0.0426263333333333	0.041063	0.0376763333333333	0.0307756666666667	0.0306816666666667	0.0244633333333333	0.0243873333333333	0.025205	0.02492	0.0287153333333333	0.0279073333333333	0.023953	0.0243553333333333	0.0225893333333333	0.0215683333333333	0.0215536666666667	0.04241	0.0204723333333333	0.02101
259	0.0160802	0.0153961440488688	0.0150683466871304	0.0142587190842717	0.0147785647393514	0.0184756666666667	0.0183873333333333	0.0133183333333333	0.0159516	0.0154073333333333	0.039273	0.0153786666666667	0.0161513333333333	0.0724504	0.0294866666666667	0.107204449445929	0.0813016	0.077945	0.0524863333333335	0.0520620000000001	0.0738869688057426	0.0747345869606106	0.0705025436742253	0.0462752492323632	0.039672	0.0619976	0.040976	0.0380906666666667	0.0335473333333333	0.0365346666666666	0.042233	0.04081	0.0374533333333333	0.0306293333333333	0.030586	0.024345	0.0242713333333333	0.0250296666666667	0.0247276666666667	0.0284326666666667	0.0277053333333333	0.0238656666666666	0.0242916666666667	0.0225266666666667	0.0215753333333333	0.0215436666666666	0.042232	0.0203963333333333	0.0208523333333333
260	0.0159104	0.0152581440488688	0.0149300133537971	0.0141307190842717	0.0146902314060181	0.0183836666666667	0.0182943333333333	0.013545	0.0157806	0.0155643333333333	0.0391456666666666	0.015569	0.0160933333333333	0.0718596	0.029464	0.106606116112596	0.080554	0.077518	0.0523566666666665	0.0518193333333332	0.0731299688057426	0.0740142536272775	0.0698075436742253	0.0457945825656963	0.0391626666666667	0.061451	0.0408186666666667	0.037907	0.033339	0.0364966666666666	0.0420186666666666	0.040568	0.0372706666666667	0.030594	0.0305723333333333	0.024191	0.0241823333333333	0.0248536666666667	0.0245876666666667	0.0282636666666667	0.0275273333333333	0.023834	0.0242946666666667	0.022616	0.021695	0.0216036666666667	0.042087	0.0203213333333333	0.0207333333333333
261	0.0157708	0.0152434773822021	0.0149560133537971	0.0141537190842717	0.0147425647393514	0.0182533333333333	0.0181543333333333	0.0137546666666667	0.0156322	0.0157893333333333	0.039161	0.0158086666666667	0.0160126666666667	0.0713404	0.0294976666666667	0.106149116112596	0.0798918	0.07722	0.0523026666666665	0.0517490000000001	0.0725389688057426	0.0735049202939441	0.0693372103408919	0.0455542492323632	0.0387733333333333	0.0609772	0.0407673333333333	0.0378103333333333	0.0332326666666667	0.036502	0.0419786666666667	0.0404256666666667	0.037147	0.030671	0.0306463333333333	0.024042	0.024056	0.0246876666666667	0.024456	0.0280906666666667	0.027351	0.023837	0.0243226666666667	0.02279	0.021837	0.021696	0.0419653333333333	0.020248	0.020627
262	0.015611	0.0153078107155354	0.0150493466871304	0.0142157190842717	0.0148555647393514	0.0180493333333333	0.017966	0.0138623333333333	0.0154508	0.0158066666666667	0.0390886666666666	0.0158893333333333	0.0158413333333333	0.0708156	0.0294366666666667	0.105609116112596	0.0792798	0.0768016666666665	0.052086	0.0515543333333332	0.0721486354724095	0.0731172536272775	0.0689895436742253	0.0454012492323632	0.0385173333333333	0.0604964	0.0406536666666667	0.0376326666666666	0.0330576666666667	0.0364133333333334	0.041808	0.0402533333333333	0.0369996666666667	0.0306116666666666	0.0306333333333333	0.0238886666666667	0.023845	0.0244736666666667	0.0242346666666667	0.0278626666666667	0.0270996666666667	0.023785	0.0242556666666667	0.0227816666666667	0.0218426666666667	0.0216793333333333	0.0416913333333333	0.020099	0.020446
263	0.0154122	0.0152541440488688	0.0149710133537971	0.0141383857509383	0.0147895647393514	0.017765	0.017709	0.0136673333333333	0.015214	0.0155323333333333	0.0387253333333333	0.015628	0.015554	0.0701958	0.029095	0.104779449445929	0.0785848	0.0760923333333335	0.0515253333333335	0.0510213333333332	0.071706302139076	0.0726519202939441	0.0685602103408919	0.0450819158990297	0.0381963333333333	0.0599194	0.0402286666666667	0.037217	0.0327083333333333	0.0360366666666666	0.0413493333333333	0.0398073333333333	0.0365993333333333	0.0302673333333333	0.0303596666666667	0.023594	0.0234626666666667	0.024136	0.023879	0.0275116666666667	0.026729	0.0235003333333333	0.0239663333333333	0.022478	0.021596	0.0213866666666667	0.0412163333333333	0.0198286666666667	0.0201523333333333
264	0.0151998	0.0150301440488688	0.0147460133537971	0.0139267190842717	0.0145578980726847	0.0174376666666667	0.0173633333333333	0.0132676666666667	0.0149568	0.0151173333333333	0.0381006666666667	0.0151886666666667	0.0152386666666667	0.0694492	0.0285333333333333	0.103628782779262	0.0777538	0.0751036666666665	0.0506576666666665	0.0502136666666667	0.0710269688057426	0.0719405869606106	0.0678922103408919	0.0445125825656963	0.03773	0.0592122	0.0395566666666667	0.0366003333333333	0.0321973333333333	0.0354473333333333	0.0406806666666667	0.0391313333333333	0.035956	0.0297286666666666	0.029855	0.0231803333333333	0.023011	0.023693	0.0234713333333333	0.0270736666666667	0.0263	0.0230403333333333	0.023528	0.0220216666666667	0.021184	0.0209236666666666	0.0405483333333333	0.019475	0.0198326666666667
265	0.0149908	0.0147554773822021	0.0144986800204637	0.0136753857509383	0.0143012314060181	0.0171493333333333	0.0170876666666667	0.0129793333333333	0.0147282	0.014773	0.037458	0.0148396666666667	0.014994	0.06863	0.0280353333333333	0.102365782779262	0.0768552	0.074032	0.0497626666666665	0.0494200000000001	0.0701269688057426	0.0710152536272775	0.0670138770075584	0.0438262492323632	0.0372066666666666	0.0584606	0.0388906666666667	0.035972	0.031672	0.034862	0.0400026666666667	0.038474	0.0353263333333333	0.029212	0.0293446666666667	0.0228143333333333	0.0226503333333333	0.0233226666666667	0.0231176666666667	0.0266796666666667	0.0259303333333333	0.022617	0.0231146666666667	0.0216023333333333	0.0208036666666667	0.0205363333333333	0.0398933333333333	0.0191826666666667	0.0195276666666666
266	0.0147876	0.0145228107155354	0.0143033466871304	0.0134847190842717	0.0140955647393514	0.016888	0.0168323333333333	0.012878	0.014515	0.014638	0.0370293333333333	0.014688	0.0148133333333333	0.0677644	0.027752	0.101280449445929	0.0758564	0.0731533333333335	0.0491103333333335	0.0488060000000001	0.0691896354724095	0.0700815869606106	0.0661392103408918	0.0431725825656963	0.0366823333333334	0.0576678	0.0384033333333333	0.0354943333333333	0.0312806666666667	0.034456	0.039528	0.037971	0.0348753333333333	0.0288513333333333	0.028986	0.0225016666666667	0.022344	0.023043	0.0227883333333333	0.026336	0.025592	0.0223433333333333	0.0228453333333333	0.0213813333333333	0.0206093333333333	0.0203516666666667	0.0394423333333333	0.0189833333333333	0.0192813333333333
267	0.0145696	0.0142881440488688	0.0140646800204637	0.0132597190842717	0.0138695647393514	0.0166553333333333	0.0165676666666667	0.012771	0.0142678	0.0145346666666667	0.036623	0.01456	0.014673	0.066829	0.027438	0.100160116112596	0.0747738	0.0722636666666665	0.048493	0.0482160000000001	0.0681849688057426	0.0690695869606106	0.0651862103408919	0.0424882492323631	0.0360823333333333	0.05682	0.037939	0.0350303333333333	0.0308706666666667	0.034078	0.0390496666666667	0.037465	0.034413	0.0285043333333333	0.0286293333333333	0.022275	0.0220806666666667	0.0227646666666667	0.0224906666666667	0.0260466666666667	0.0253	0.0221136666666667	0.0225786666666667	0.021166	0.020441	0.0201696666666667	0.0389683333333333	0.0188066666666667	0.019118
268	0.0143658	0.0141071440488688	0.0138830133537971	0.0130987190842717	0.0137805647393514	0.0164826666666667	0.0163776666666667	0.0128006666666667	0.0140436	0.0145253333333333	0.0362836666666666	0.0145523333333333	0.0145703333333333	0.0659372	0.0272293333333333	0.0991131161125959	0.073741	0.071483	0.0479906666666665	0.0477726666666667	0.067196302139076	0.0681155869606106	0.0642742103408919	0.0418855825656964	0.035524	0.0560282	0.037551	0.0346653333333333	0.030562	0.033774	0.038648	0.0370723333333333	0.0340343333333333	0.0282656666666667	0.0283856666666667	0.022093	0.0218916666666667	0.0225326666666667	0.022271	0.0257953333333333	0.025104	0.0219536666666667	0.022389	0.0210386666666667	0.02035	0.020119	0.0385546666666667	0.0186483333333333	0.018998
269	0.0141434	0.0139864773822021	0.0137960133537971	0.013009052417605	0.0137432314060181	0.0162883333333333	0.016168	0.0128623333333333	0.0138034	0.014493	0.0359853333333333	0.0145656666666667	0.0144293333333333	0.0650872	0.0270603333333333	0.0981184494459294	0.072748	0.070751	0.0475363333333335	0.0472990000000001	0.0662996354724095	0.0672492536272775	0.0635165436742253	0.0413205825656964	0.0350266666666667	0.0552596	0.0371866666666667	0.0343176666666666	0.030295	0.0334666666666667	0.038314	0.036713	0.0337213333333333	0.028036	0.0281646666666667	0.021818	0.0216443333333333	0.0222703333333333	0.0220173333333333	0.0255086666666667	0.0248563333333333	0.021803	0.0222026666666667	0.0209313333333333	0.0202856666666667	0.0200946666666666	0.0381886666666667	0.018454	0.0188013333333333
270	0.0139114	0.0138258107155354	0.0136510133537971	0.012879052417605	0.0135805647393514	0.0160443333333333	0.0159476666666667	0.012747	0.0135574	0.0143	0.035567	0.0144113333333333	0.0142463333333333	0.0642618	0.026739	0.0969584494459294	0.0717984	0.0698543333333335	0.0469156666666665	0.0466330000000001	0.0654046354724095	0.0663495869606106	0.0627318770075584	0.0407575825656964	0.0344976666666666	0.054513	0.0367013333333333	0.0338513333333333	0.0299053333333333	0.033024	0.0378073333333333	0.0362446666666667	0.0332806666666667	0.0276626666666667	0.027827	0.021516	0.0213136666666667	0.02196	0.021714	0.0252183333333333	0.0245453333333333	0.0215403333333333	0.0219316666666667	0.0206556666666667	0.020089	0.019848	0.03768	0.018206	0.018553
271	0.0136954	0.0135814773822021	0.0134143466871304	0.0126953857509383	0.0133562314060181	0.015813	0.015723	0.012499	0.0133146	0.0140706666666667	0.0350443333333333	0.0141896666666667	0.0140596666666667	0.0633462	0.026325	0.0956977827792625	0.0707558	0.0688473333333335	0.0461626666666665	0.0459110000000001	0.0644796354724095	0.0654405869606106	0.0618492103408919	0.0401572492323631	0.0339326666666666	0.0536962	0.0360923333333333	0.033317	0.029452	0.0325193333333334	0.037206	0.035673	0.032733	0.0272213333333333	0.0273796666666667	0.021186	0.0209566666666667	0.021622	0.0213793333333333	0.0248786666666667	0.0242173333333333	0.0211743333333333	0.021566	0.0203136666666667	0.0197943333333333	0.019508	0.037093	0.017928	0.0183146666666667
272	0.013449	0.0132564773822021	0.0131290133537971	0.0124067190842717	0.0130795647393514	0.01559	0.0154883333333333	0.0122726666666667	0.0130404	0.0138263333333333	0.0344606666666666	0.0139426666666667	0.013895	0.0623238	0.025911	0.0943784494459294	0.069632	0.0677413333333335	0.0454083333333335	0.0451320000000001	0.0634309688057426	0.0643415869606106	0.0608575436742253	0.0394119158990297	0.0333316666666666	0.0528234	0.0354996666666667	0.0327693333333333	0.0289446666666667	0.031997	0.036574	0.0350516666666667	0.032193	0.0267763333333333	0.026883	0.0209056666666667	0.0206126666666667	0.0212713333333333	0.0210676666666667	0.02451	0.023885	0.0208603333333333	0.021168	0.0199623333333333	0.0194853333333333	0.0192066666666666	0.036496	0.0177056666666667	0.0180653333333333
273	0.0132538	0.0130521440488688	0.0129700133537971	0.0122253857509383	0.0129138980726847	0.0153376666666667	0.0151943333333333	0.0122753333333333	0.0128094	0.013748	0.034057	0.0138503333333333	0.0136863333333333	0.0613974	0.025673	0.0932034494459294	0.068582	0.0668563333333335	0.0448136666666665	0.0445516666666667	0.062373302139076	0.0632552536272775	0.0599375436742253	0.0387075825656964	0.0327583333333333	0.0520234	0.0350806666666667	0.0324213333333334	0.028579	0.0316563333333333	0.036147	0.0346343333333333	0.0318146666666667	0.026435	0.0265646666666667	0.0205823333333333	0.020269	0.0209426666666667	0.0207703333333333	0.0241426666666667	0.023528	0.0206923333333333	0.0209596666666667	0.0197646666666667	0.0193383333333333	0.0191366666666666	0.036068	0.0174823333333333	0.017814
274	0.013043	0.0129041440488688	0.0128636800204637	0.012080052417605	0.0127698980726847	0.0150686666666667	0.0149246666666667	0.012207	0.0125732	0.0136776666666667	0.033657	0.013734	0.0134543333333333	0.0605254	0.0254133333333333	0.0920807827792625	0.0675468	0.0660193333333335	0.0442056666666665	0.0439743333333332	0.0614686354724095	0.0623699202939441	0.0591195436742253	0.0381322492323631	0.0322063333333333	0.0511972	0.034603	0.032017	0.02825	0.0313366666666667	0.0356993333333333	0.034197	0.031368	0.0260873333333333	0.0262483333333333	0.02024	0.0199666666666667	0.0206253333333333	0.0204806666666667	0.023805	0.0231756666666666	0.020441	0.0207476666666667	0.0195843333333333	0.019108	0.019015	0.035599	0.0172156666666667	0.017597
275	0.0127598	0.0126588107155354	0.0126356800204637	0.0118597190842717	0.0125538980726847	0.0147563333333333	0.0146486666666667	0.01195	0.0123118	0.0134063333333333	0.033061	0.0134443333333333	0.0132156666666667	0.0596348	0.0249946666666667	0.0908261161125959	0.0665308	0.064972	0.043495	0.0432183333333333	0.0605959688057426	0.0614895869606106	0.0582432103408918	0.0375959158990297	0.0316926666666666	0.050381	0.0340083333333333	0.031395	0.0277816666666667	0.0308186666666667	0.035034	0.0335816666666667	0.0308016666666667	0.0256123333333333	0.0258086666666667	0.0199126666666667	0.0196263333333333	0.0202783333333333	0.0201173333333333	0.0234113333333333	0.0228096666666666	0.0200593333333333	0.020351	0.01924	0.018735	0.0186533333333333	0.0349796666666667	0.0168993333333333	0.0173066666666667
276	0.0125014	0.0124128107155354	0.0123686800204637	0.011666052417605	0.0123402314060181	0.0144023333333333	0.014273	0.0116266666666667	0.0120482	0.0130243333333333	0.0324003333333333	0.013087	0.0128986666666667	0.0586562	0.024453	0.089440116112596	0.0654414	0.0638276666666665	0.0426966666666666	0.0423933333333333	0.0596519688057426	0.0605065869606106	0.0573048770075584	0.0369989158990297	0.0311513333333333	0.0495086	0.0333283333333333	0.030745	0.0272353333333333	0.030179	0.034306	0.032913	0.0301876666666667	0.0250826666666667	0.0253056666666667	0.019469	0.0191973333333333	0.0198396666666667	0.0196656666666667	0.022912	0.0223343333333333	0.0195846666666666	0.0198513333333333	0.0187543333333333	0.0183306666666667	0.0182056666666667	0.0343076666666667	0.0165413333333333	0.016927
277	0.0122436	0.0121774773822021	0.0120996800204637	0.011432052417605	0.0120835647393514	0.0140903333333333	0.013949	0.0112996666666667	0.0117638	0.0126593333333333	0.031719	0.0127316666666667	0.012621	0.057601	0.023917	0.0880154494459294	0.0642684	0.062701	0.0418213333333333	0.0415286666666667	0.058644302139076	0.0594419202939441	0.0563055436742253	0.0362909158990297	0.030535	0.048548	0.0326153333333333	0.0301273333333333	0.026667	0.0295693333333334	0.033562	0.032221	0.0295476666666667	0.024581	0.0247656666666667	0.0190676666666667	0.0188193333333333	0.0194363333333333	0.019284	0.0224733333333333	0.021872	0.0190976666666667	0.0193976666666667	0.018255	0.0179003333333333	0.01775	0.033581	0.0162326666666667	0.0165866666666666
278	0.0119814	0.0119024773822021	0.0118510133537971	0.0111743857509383	0.0118225647393514	0.0138146666666667	0.0137096666666667	0.0110623333333333	0.0115042	0.0123773333333333	0.0311076666666667	0.01247	0.0124276666666667	0.0566042	0.0234976666666667	0.0866451161125959	0.0631492	0.0616626666666665	0.0410383333333334	0.0407646666666667	0.057552302139076	0.0583642536272775	0.0552712103408919	0.0355649158990297	0.029938	0.0476548	0.0319306666666667	0.0295596666666667	0.026158	0.0290196666666667	0.03291	0.0315806666666667	0.0289376666666667	0.024114	0.0242576666666667	0.018727	0.0184836666666667	0.0190723333333333	0.0189273333333333	0.0220996666666667	0.021465	0.018717	0.0190213333333333	0.0178803333333333	0.0175513333333333	0.0174163333333333	0.0329353333333333	0.015954	0.0163063333333333
279	0.0117354	0.0115888107155354	0.0115910133537971	0.0109253857509383	0.0115678980726847	0.0135173333333333	0.0134586666666667	0.010836	0.0112384	0.012099	0.0305193333333333	0.0121776666666667	0.0122056666666667	0.0556132	0.0230526666666667	0.0852511161125959	0.0620292	0.0605913333333335	0.0402806666666667	0.0400373333333333	0.0564823021390761	0.0572825869606106	0.0542632103408918	0.0348299158990297	0.0293306666666667	0.0467656	0.0312836666666667	0.028954	0.025647	0.028472	0.032273	0.030928	0.0282916666666667	0.023613	0.023756	0.0183746666666667	0.0181063333333333	0.0186933333333333	0.0185676666666667	0.0217066666666667	0.021044	0.0183173333333333	0.018609	0.01752	0.017205	0.0171023333333333	0.0323126666666667	0.0156523333333333	0.0160076666666666
280	0.0114974	0.0112961440488688	0.0112666800204637	0.010633052417605	0.0112732314060181	0.0132076666666667	0.0131583333333333	0.0105406666666667	0.0109724	0.0117883333333333	0.029859	0.0118196666666667	0.0119413333333333	0.0546482	0.0225106666666667	0.0837997827792625	0.0609394	0.059447	0.0394043333333333	0.039205	0.0554413021390761	0.0562142536272775	0.0532428770075584	0.0340629158990297	0.0287196666666667	0.0458932	0.0306163333333333	0.0282743333333333	0.025073	0.0278203333333333	0.031569	0.0302233333333333	0.0276513333333333	0.023056	0.0232273333333333	0.018014	0.0176966666666667	0.0183406666666667	0.0181983333333333	0.021291	0.020617	0.0178486666666667	0.01818	0.0170856666666667	0.0167746666666667	0.0166643333333333	0.0316033333333333	0.0153316666666667	0.0156913333333333
281	0.0112412	0.0109764773822021	0.0109456800204637	0.0103377190842717	0.0109412314060181	0.012923	0.0128276666666667	0.0102066666666667	0.0107248	0.0114293333333333	0.029194	0.0114476666666667	0.0117036666666667	0.0536944	0.0219486666666667	0.0823084494459294	0.0598482	0.058281	0.0385223333333333	0.0383116666666667	0.0543806354724095	0.0551595869606106	0.0521928770075584	0.0333315825656964	0.0281356666666666	0.0450192	0.029853	0.0275886666666667	0.0244996666666667	0.0271073333333333	0.030831	0.0295253333333333	0.027002	0.02252	0.0226963333333333	0.0176233333333333	0.017304	0.0179643333333333	0.0177926666666667	0.0208653333333333	0.0202073333333333	0.0173643333333333	0.0176923333333333	0.016618	0.0163403333333333	0.016207	0.0308696666666667	0.0150193333333333	0.0153783333333333
282	0.010988	0.0106531440488688	0.0106480133537971	0.010084052417605	0.0106672314060181	0.0126613333333333	0.0125466666666667	0.009975	0.010455	0.0111083333333333	0.028543	0.0111483333333333	0.0114833333333333	0.0526566	0.021468	0.0808554494459294	0.0586994	0.0571186666666665	0.0377126666666666	0.037458	0.053295302139076	0.0540462536272775	0.0511058770075584	0.0326029158990297	0.027542	0.0440774	0.0291606666666667	0.0269646666666667	0.023954	0.0265356666666667	0.0301176666666667	0.028879	0.0263736666666667	0.0220066666666667	0.022201	0.0172373333333333	0.016913	0.017586	0.0174313333333333	0.0204606666666667	0.0198256666666667	0.016931	0.017222	0.0161893333333333	0.0159806666666666	0.015799	0.0301646666666667	0.0147266666666667	0.0151046666666667
283	0.0107638	0.0103684773822021	0.0103766800204637	0.00983771908427165	0.0104165647393514	0.0124163333333333	0.012269	0.00979366666666665	0.0101898	0.0108763333333333	0.027952	0.0109076666666667	0.0112563333333333	0.0516482	0.0210283333333333	0.0794417827792625	0.0575996	0.0560363333333335	0.0369063333333333	0.036709	0.0521866354724095	0.0529605869606106	0.0500415436742253	0.0318552492323631	0.0269426666666666	0.0431892	0.0285486666666667	0.0263606666666667	0.023467	0.026008	0.0294843333333333	0.028244	0.0257763333333333	0.0215696666666667	0.0216936666666667	0.0168673333333333	0.016522	0.0171966666666667	0.0170906666666667	0.0201093333333333	0.019432	0.0165663333333333	0.0169063333333333	0.0158543333333333	0.015692	0.015498	0.0295126666666667	0.0144233333333333	0.014831
284	0.0105224	0.0100361440488688	0.0100796800204637	0.00959371908427165	0.0101225647393514	0.0121206666666667	0.0119446666666667	0.009572	0.0099308	0.0106296666666667	0.0274073333333333	0.010625	0.0109853333333333	0.0506974	0.020555	0.0780584494459294	0.0564994	0.0550156666666665	0.036115	0.0359846666666667	0.0511216354724095	0.0518945869606106	0.0490945436742253	0.0311482492323631	0.0263073333333333	0.0423422	0.0279256666666667	0.0257256666666667	0.022975	0.0254556666666667	0.0288806666666666	0.0275973333333333	0.025178	0.0211343333333333	0.0211446666666667	0.0164936666666667	0.0161306666666667	0.0167896666666667	0.0167046666666667	0.0197213333333333	0.0189956666666667	0.016182	0.016556	0.0155416666666667	0.0153666666666667	0.015205	0.028885	0.0140936666666667	0.014496
285	0.010273	0.00977914404886879	0.00982268002046374	0.009362052417605	0.00994289807268472	0.011822	0.0117063333333333	0.00931833333333335	0.0096858	0.010332	0.0268396666666667	0.010357	0.0107223333333333	0.0497556	0.0201206666666667	0.076753116112596	0.0554192	0.0540213333333335	0.0354206666666666	0.0352246666666667	0.0502129688057426	0.0508802536272775	0.0482132103408919	0.0305235825656964	0.0257453333333333	0.0414986	0.0273126666666667	0.0251233333333333	0.022472	0.0249143333333333	0.0282493333333333	0.027	0.0246416666666667	0.0206426666666667	0.0206853333333333	0.01617	0.0158203333333333	0.0164366666666667	0.0163346666666667	0.019307	0.0186266666666666	0.015801	0.0161233333333333	0.0151643333333333	0.0149666666666667	0.0148276666666667	0.0282766666666667	0.013809	0.0142156666666667
286	0.0100464	0.00960714404886879	0.00963968002046374	0.009158052417605	0.00979589807268472	0.011551	0.011445	0.00909833333333335	0.0094426	0.01006	0.0262866666666667	0.0101353333333333	0.010503	0.0487396	0.0197153333333333	0.0754174494459294	0.0542866	0.0530103333333335	0.034701	0.034504	0.0492796354724095	0.0498825869606106	0.0472562103408919	0.0298895825656964	0.0251993333333333	0.0406032	0.026706	0.0245446666666667	0.0219936666666667	0.0243953333333333	0.027568	0.026419	0.0240833333333333	0.020217	0.0202793333333333	0.015798	0.0155043333333333	0.0160716666666667	0.015971	0.0188883333333333	0.0182693333333333	0.015446	0.015728	0.0148116666666667	0.0146213333333333	0.0144756666666667	0.0276926666666667	0.013537	0.013941
287	0.009813	0.00936981071553544	0.00941468002046374	0.008933052417605	0.00954889807268472	0.0112633333333333	0.0111693333333333	0.00895933333333335	0.009175	0.00985566666666667	0.0257693333333333	0.00993166666666665	0.010278	0.0477164	0.019354	0.0741017827792625	0.05314	0.052007	0.0339903333333333	0.0338066666666667	0.0482653021390761	0.0488309202939441	0.0462832103408919	0.0291932492323631	0.0246076666666666	0.0396886	0.0260963333333333	0.0239896666666666	0.021482	0.0239333333333333	0.026899	0.025843	0.0234946666666667	0.0197973333333333	0.0198533333333333	0.015413	0.015119	0.0157283333333333	0.0156043333333333	0.0184586666666667	0.0178346666666667	0.015084	0.0153806666666667	0.0144973333333333	0.0143606666666667	0.014193	0.0270883333333333	0.0132683333333333	0.01365
288	0.009571	0.00913481071553545	0.00922701335379709	0.008694052417605	0.00934523140601807	0.0109723333333333	0.0109143333333333	0.008786	0.008933	0.00967433333333332	0.02525	0.009715	0.010061	0.0468144	0.0189846666666667	0.072864116112596	0.0521234	0.0510796666666665	0.0333363333333333	0.0331153333333333	0.0473259688057426	0.0478822536272775	0.0453732103408919	0.0285439158990297	0.0240626666666667	0.0388786	0.025493	0.0235026666666667	0.0209826666666667	0.0234866666666667	0.0263183333333333	0.0252836666666667	0.0229696666666667	0.019361	0.0194703333333333	0.0151026666666667	0.01474	0.0153886666666667	0.0152593333333333	0.0180486666666667	0.0174376666666666	0.014723	0.0150523333333333	0.014188	0.0140906666666667	0.01394	0.026538	0.0130023333333333	0.013379
289	0.009315	0.00893581071553545	0.00908101335379709	0.00850038575093835	0.00918689807268472	0.0107143333333333	0.010659	0.008558	0.0087064	0.00944233333333332	0.024697	0.00943566666666665	0.00987233333333335	0.0459204	0.0185193333333333	0.0715807827792625	0.0511242	0.0501443333333335	0.032631	0.032408	0.0464386354724095	0.0469879202939441	0.0445172103408919	0.0279472492323631	0.023541	0.038094	0.0248943333333333	0.0229696666666667	0.0205283333333333	0.0229563333333333	0.025724	0.0246963333333333	0.0224376666666667	0.018912	0.019068	0.0147863333333333	0.01443	0.015068	0.0149383333333333	0.017684	0.0171183333333333	0.014362	0.0146896666666667	0.013853	0.013749	0.0136373333333333	0.025973	0.012754	0.013136
290	0.0090778	0.00873714404886879	0.00887101335379709	0.00831371908427165	0.00896989807268472	0.0105183333333333	0.010437	0.00832633333333335	0.0084646	0.00916633333333332	0.0241513333333333	0.00918133333333335	0.0097	0.0449894	0.0180816666666667	0.0702764494459294	0.0500892	0.0492276666666665	0.0319386666666666	0.031747	0.045562302139076	0.0461019202939441	0.0436848770075584	0.0273419158990297	0.02304	0.037273	0.0243306666666667	0.0224136666666667	0.020079	0.0224213333333333	0.0251136666666666	0.024117	0.0219183333333333	0.0184566666666667	0.0186023333333333	0.0144776666666667	0.014153	0.0147796666666667	0.0146403333333333	0.0173496666666667	0.0168013333333333	0.0140196666666667	0.0143233333333333	0.0135013333333333	0.0134016666666667	0.01331	0.0253916666666667	0.0125373333333333	0.0129043333333333
291	0.008853	0.00848814404886879	0.00859101335379709	0.00810238575093835	0.00865523140601806	0.010266	0.010189	0.00813033333333335	0.008222	0.00888300000000001	0.023584	0.00898233333333335	0.009475	0.0440086	0.0176806666666667	0.068896116112596	0.048967	0.0482533333333335	0.0312403333333333	0.0310766666666667	0.0445339688057426	0.0450855869606106	0.0426982103408918	0.0266579158990297	0.022452	0.0364096	0.02375	0.0218303333333333	0.019577	0.021914	0.024482	0.0235343333333333	0.0213746666666667	0.0180333333333333	0.0180976666666667	0.014118	0.013758	0.0144213333333333	0.01427	0.0169273333333333	0.0163986666666667	0.0136426666666667	0.0139756666666667	0.0132046666666667	0.0130696666666667	0.0129626666666667	0.0248033333333333	0.012228	0.0126223333333333
292	0.0086326	0.00827014404886879	0.00840068002046374	0.007928052417605	0.00841656473935141	0.00999300000000001	0.00990133333333332	0.00802066666666665	0.007984	0.00870066666666667	0.023101	0.00885233333333335	0.00923666666666665	0.043083	0.0173196666666667	0.0676177827792625	0.0479086	0.047381	0.0306303333333333	0.0304653333333333	0.0435949688057426	0.0441822536272775	0.0418235436742252	0.0260762492323631	0.0219446666666667	0.0356	0.0232463333333333	0.021326	0.019156	0.0214826666666667	0.0239536666666667	0.0230156666666667	0.02088	0.0177	0.0176933333333333	0.013733	0.0133543333333333	0.014037	0.0139006666666667	0.0165096666666667	0.015958	0.013333	0.0136886666666667	0.0129803333333333	0.0128326666666667	0.012698	0.0242643333333333	0.011887	0.0123153333333333
293	0.0084144	0.0080964773822021	0.00822134668713044	0.00777738575093835	0.00828823140601807	0.00972200000000001	0.00958233333333332	0.00782566666666665	0.0077708	0.00851733333333332	0.022627	0.008693	0.00899966666666665	0.0422716	0.0169383333333333	0.0664191161125959	0.0469954	0.0465223333333335	0.0299886666666667	0.0298663333333333	0.0427863021390761	0.0434039202939441	0.0410768770075585	0.0255562492323631	0.021476	0.0348828	0.022739	0.020866	0.0187473333333333	0.0210443333333333	0.0234633333333333	0.0224743333333333	0.020424	0.017344	0.0173016666666667	0.0133436666666666	0.013	0.0136686666666667	0.013558	0.0161523333333333	0.015562	0.0130183333333333	0.013349	0.0127156666666667	0.0125733333333333	0.0124553333333333	0.023737	0.0115666666666667	0.011993
294	0.008182	0.00789714404886879	0.00802368002046374	0.00762271908427165	0.00816523140601806	0.00946533333333332	0.00937733333333332	0.007541	0.007565	0.00824066666666667	0.0221096666666667	0.00838633333333335	0.00880333333333335	0.0414444	0.0165766666666667	0.0652484494459294	0.046075	0.0455996666666665	0.0293	0.0291873333333333	0.041970302139076	0.0425219202939441	0.0402642103408919	0.0250219158990297	0.0209973333333333	0.0341444	0.022179	0.0203823333333333	0.0183126666666667	0.0205383333333333	0.0228966666666667	0.021913	0.019926	0.016898	0.0168876666666667	0.0130443333333333	0.0127046666666667	0.013361	0.0132366666666667	0.0158343333333333	0.0152586666666667	0.0126733333333333	0.0130186666666667	0.0123526666666667	0.0122213333333333	0.0121466666666667	0.0231726666666667	0.0113263333333333	0.0117223333333333
295	0.0079894	0.00772114404886879	0.00782901335379709	0.00744371908427165	0.00797656473935141	0.00921433333333332	0.00917266666666666	0.007351	0.0073822	0.00803533333333332	0.0216293333333333	0.008126	0.00862833333333335	0.0406002	0.016246	0.0641667827792625	0.0451072	0.044745	0.028682	0.0285426666666667	0.0411489688057427	0.0416602536272774	0.0394555436742252	0.0244295825656964	0.0205146666666667	0.033391	0.0216306666666667	0.0199266666666667	0.0179236666666667	0.0200346666666667	0.022358	0.0214206666666667	0.0194566666666667	0.0164923333333333	0.0164913333333333	0.0127553333333333	0.0124126666666667	0.013041	0.012933	0.0155093333333333	0.014926	0.0124223333333333	0.0127516666666667	0.0120363333333333	0.0119316666666667	0.0118546666666667	0.0226796666666667	0.011104	0.0114846666666667
296	0.0078238	0.0075221440488688	0.00758101335379709	0.00725638575093835	0.00774389807268472	0.00899200000000001	0.00892200000000001	0.00718766666666665	0.0072358	0.00786733333333332	0.0211713333333333	0.00793466666666665	0.008428	0.0398	0.015901	0.0629751161125959	0.0441602	0.043876	0.0280733333333333	0.0279376666666667	0.0402516354724094	0.0407869202939441	0.0386122103408919	0.0237739158990297	0.019987	0.0326966	0.021094	0.019442	0.0175586666666667	0.0195946666666667	0.021843	0.020955	0.018973	0.01613	0.0160836666666667	0.0124016666666667	0.012127	0.012754	0.0126663333333333	0.015172	0.0145723333333333	0.0121246666666667	0.0124416666666667	0.0118056666666667	0.0117106666666667	0.011572	0.0221676666666667	0.0108466666666667	0.011268
297	0.0076186	0.00726714404886879	0.00737901335379709	0.007038052417605	0.00752789807268472	0.00877133333333332	0.00870733333333332	0.00701866666666665	0.0070414	0.00765600000000001	0.0207126666666667	0.007748	0.008221	0.0389738	0.01556	0.0617777827792624	0.043215	0.0429963333333333	0.027532	0.0273716666666667	0.0394059688057427	0.0399032536272774	0.0377715436742252	0.0231742492323631	0.0195066666666666	0.031981	0.0206086666666667	0.019	0.0171793333333333	0.019206	0.021323	0.0204583333333333	0.0185053333333333	0.0157316666666667	0.0157303333333333	0.012089	0.0118683333333333	0.0124533333333333	0.0123666666666667	0.014842	0.0142613333333333	0.0117853333333333	0.012165	0.0115783333333333	0.0114643333333333	0.0113136666666667	0.021631	0.0106403333333333	0.0110466666666667
298	0.0074174	0.0070504773822021	0.00722568002046374	0.006854052417605	0.00733989807268472	0.00852366666666667	0.00848866666666667	0.00690633333333335	0.0068408	0.00746966666666667	0.020276	0.007594	0.00803566666666665	0.0381888	0.0152463333333333	0.0607251161125959	0.0423396	0.042166	0.0270376666666667	0.0268413333333333	0.0386666354724094	0.0390849202939441	0.0370565436742252	0.0226455825656964	0.0190763333333333	0.0312926	0.0202176666666667	0.0186233333333333	0.016755	0.0187966666666667	0.0208573333333333	0.0200133333333333	0.01813	0.0153546666666667	0.015437	0.011814	0.0115886666666667	0.0121226666666667	0.012047	0.0144876666666667	0.0139473333333333	0.0115156666666667	0.0118876666666667	0.01135	0.0112093333333333	0.0111093333333333	0.0211673333333333	0.0104486666666667	0.010783
299	0.0072518	0.0068981440488688	0.00712734668713043	0.006750052417605	0.00721623140601806	0.00833733333333332	0.00825933333333332	0.006762	0.0066562	0.00729766666666667	0.0198936666666666	0.007459	0.00787166666666665	0.0374976	0.014952	0.0596494494459294	0.0415546	0.0414153333333333	0.026503	0.0263336666666667	0.0379729688057427	0.0383955869606107	0.0364078770075585	0.0222095825656964	0.018663	0.030676	0.019804	0.0182396666666667	0.0164113333333333	0.0184066666666667	0.0204363333333333	0.0196136666666667	0.0177606666666667	0.0150636666666667	0.0151436666666667	0.011545	0.0113163333333333	0.011872	0.011805	0.0141726666666667	0.013658	0.011262	0.0115636666666667	0.011145	0.010982	0.0109233333333333	0.0207446666666667	0.010215	0.010553
300	0.0070838	0.00680681071553545	0.00704901335379709	0.006638052417605	0.00709156473935141	0.00814866666666667	0.00805300000000001	0.006609	0.0064542	0.00711566666666667	0.0195313333333333	0.00730133333333335	0.00767333333333335	0.0368134	0.0146556666666667	0.0586147827792625	0.0407824	0.0407103333333333	0.0259943333333333	0.0258526666666667	0.0373356354724094	0.0377829202939441	0.0358015436742252	0.0218185825656964	0.0182616666666666	0.0300676	0.0193776666666667	0.0178603333333333	0.016114	0.0180366666666667	0.0200406666666667	0.0191866666666667	0.0173613333333333	0.014783	0.014857	0.0112683333333333	0.0110653333333333	0.011638	0.0115673333333333	0.0138916666666667	0.013372	0.0109943333333333	0.0112756666666667	0.010902	0.0107716666666667	0.0107196666666667	0.0203246666666667	0.00997199999999998	0.0103713333333333
301	0.0069106	0.0066624773822021	0.00686368002046374	0.00645338575093835	0.00690989807268472	0.00793666666666667	0.00789266666666666	0.00642133333333335	0.0062612	0.00686533333333332	0.019079	0.007008	0.00748633333333335	0.0360894	0.0142996666666667	0.0575624494459294	0.0399796	0.0398796666666667	0.0253893333333333	0.0252436666666667	0.036619302139076	0.0370429202939441	0.0351022103408919	0.0213322492323631	0.0178143333333333	0.02944	0.018875	0.0173993333333333	0.0156856666666667	0.0175986666666667	0.0195453333333333	0.0186796666666667	0.0169006666666667	0.014383	0.0144666666666667	0.011	0.010815	0.0113606666666667	0.011316	0.013616	0.0130713333333333	0.010675	0.0109873333333333	0.0105673333333333	0.010471	0.0103926666666667	0.019786	0.00975733333333333	0.0101673333333333
302	0.0067572	0.00648081071553545	0.00667901335379709	0.00630071908427165	0.00674323140601806	0.00778233333333332	0.00771733333333332	0.006261	0.006104	0.00665500000000001	0.018634	0.00677933333333335	0.00734166666666665	0.0353792	0.0139806666666667	0.0565021161125959	0.0391922	0.039041	0.024769	0.024643	0.035888302139076	0.0363005869606107	0.0343578770075585	0.0208509158990297	0.0174056666666667	0.028837	0.0183563333333333	0.0169486666666667	0.0152976666666667	0.017173	0.019043	0.01822	0.0164603333333333	0.0140483333333333	0.0140826666666667	0.010768	0.0105903333333333	0.0111076666666667	0.0110836666666667	0.013352	0.012801	0.010414	0.0107046666666667	0.0102763333333333	0.0101713333333333	0.0101053333333333	0.0192806666666667	0.00956066666666668	0.009995
303	0.006597	0.00628781071553545	0.00652201335379709	0.006148052417605	0.00657156473935141	0.00759333333333332	0.00749733333333332	0.00610933333333335	0.0059552	0.00654133333333332	0.0182873333333333	0.00664866666666665	0.00715566666666665	0.0346766	0.0136926666666667	0.0555184494459294	0.038402	0.0383166666666667	0.02428	0.024145	0.0351826354724094	0.035598920293944	0.0336782103408919	0.0204549158990297	0.0170343333333333	0.0282314	0.0179683333333333	0.0166156666666667	0.0149983333333333	0.016798	0.0186236666666666	0.0178463333333333	0.0160993333333333	0.013763	0.013786	0.0105073333333333	0.01033	0.0108423333333333	0.0108353333333333	0.013049	0.0125423333333333	0.010173	0.010443	0.010062	0.00998966666666665	0.00993166666666665	0.01887	0.00933366666666668	0.00979033333333335
304	0.0064412	0.00607781071553545	0.00637834668713043	0.005939052417605	0.00637423140601806	0.00736300000000001	0.00729900000000001	0.005911	0.0057838	0.00635200000000001	0.0178606666666667	0.00646466666666665	0.006962	0.033967	0.0133396666666667	0.0544844494459294	0.037601	0.0375573333333333	0.0237453333333333	0.0235783333333333	0.0344236354724094	0.0348405869606107	0.0329515436742252	0.0199862492323631	0.0166026666666667	0.0276094	0.0175353333333333	0.016211	0.014606	0.01642	0.0181786666666667	0.0174163333333333	0.0157316666666667	0.013418	0.0134826666666667	0.0102586666666667	0.01008	0.010589	0.010573	0.012748	0.01226	0.00990333333333335	0.0101783333333333	0.00979799999999998	0.00975533333333335	0.00969466666666665	0.0184176666666667	0.00913799999999998	0.009555
305	0.006329	0.0059544773822021	0.00624601335379709	0.005835052417605	0.00625923140601806	0.00716933333333332	0.00709866666666667	0.00577666666666665	0.005628	0.00618266666666667	0.0174626666666667	0.00629666666666665	0.00679666666666665	0.0332916	0.013048	0.0535001161125959	0.0368496	0.0368613333333334	0.0232156666666667	0.0230676666666667	0.0337396354724094	0.0341805869606107	0.0323098770075585	0.0195369158990297	0.01623	0.0270294	0.0171056666666667	0.0158156666666667	0.0142866666666667	0.0160816666666667	0.017786	0.0170363333333333	0.015376	0.0131346666666667	0.013188	0.010026	0.00985066666666668	0.0103633333333333	0.0103256666666667	0.012484	0.011971	0.00971733333333335	0.00997833333333335	0.00955333333333333	0.009525	0.00946366666666665	0.0180316666666667	0.00894333333333333	0.009361
306	0.0062272	0.0058491440488688	0.00607934668713044	0.005763052417605	0.00617956473935141	0.00698833333333332	0.00691600000000001	0.005655	0.0054908	0.00603600000000001	0.0171213333333333	0.006157	0.00663533333333335	0.0326052	0.012813	0.0525321161125959	0.036075	0.0361516666666666	0.0227356666666667	0.022592	0.033109302139076	0.0335402536272774	0.0316925436742252	0.0191365825656964	0.0159143333333333	0.026432	0.016748	0.0154973333333333	0.013982	0.0157303333333333	0.0173776666666666	0.0166866666666667	0.01503	0.0128436666666667	0.0129116666666667	0.009787	0.00960499999999999	0.010126	0.0100813333333333	0.0122016666666667	0.0116983333333333	0.00952133333333335	0.009766	0.00932333333333333	0.00934666666666665	0.009237	0.0176443333333333	0.00873999999999999	0.009163
307	0.0061412	0.0057361440488688	0.00595401335379709	0.005641052417605	0.00604323140601807	0.00683300000000001	0.00676866666666667	0.005525	0.0053554	0.00588300000000001	0.0167506666666666	0.00601766666666665	0.00650066666666665	0.031982	0.0125413333333333	0.0515437827792625	0.035357	0.03541	0.0222503333333333	0.022105	0.0324426354724094	0.0328569202939441	0.0310495436742252	0.0186819158990297	0.015567	0.0258866	0.016364	0.015168	0.013638	0.0153713333333333	0.016972	0.0163103333333333	0.014662	0.0125776666666667	0.0126686666666667	0.00960166666666665	0.00937433333333333	0.00991366666666668	0.00987099999999999	0.0119583333333333	0.0114636666666667	0.00930133333333335	0.00954866666666665	0.00909933333333333	0.00914233333333335	0.009037	0.0172433333333333	0.00856099999999999	0.008989
308	0.0060636	0.00558914404886879	0.00583201335379709	0.005476052417605	0.00588823140601806	0.00667100000000001	0.00660600000000001	0.00541	0.0052228	0.00574500000000001	0.0164133333333333	0.00584566666666665	0.006356	0.0313336	0.0122493333333333	0.0506017827792625	0.0346214	0.0346983333333333	0.0217566666666667	0.0216336666666667	0.0317846354724094	0.0321799202939441	0.0303992103408919	0.0182135825656964	0.01521	0.0253418	0.0159673333333333	0.0148196666666667	0.013344	0.0150473333333333	0.0165913333333333	0.0159336666666667	0.014325	0.0123166666666667	0.0124076666666667	0.009365	0.00914366666666668	0.00967833333333333	0.00963466666666668	0.0117263333333333	0.0112353333333333	0.00909666666666665	0.00935266666666665	0.00888333333333333	0.008909	0.008857	0.0168663333333333	0.00838766666666668	0.008799
309	0.0059836	0.0054024773822021	0.00568434668713044	0.00531171908427165	0.00573023140601806	0.00653200000000001	0.00646133333333332	0.005279	0.0051342	0.00558500000000001	0.016057	0.00568866666666665	0.00625366666666665	0.030684	0.0119893333333333	0.0496491161125959	0.0338736	0.0340063333333333	0.021261	0.0211673333333333	0.0311156354724094	0.0315042536272774	0.0297188770075585	0.0177569158990297	0.014833	0.0247772	0.015589	0.0144476666666667	0.0130273333333333	0.014715	0.0161953333333333	0.0155253333333333	0.013987	0.012032	0.012112	0.00911266666666665	0.00894866666666668	0.00947766666666668	0.00941666666666668	0.0115123333333333	0.0110256666666667	0.00886466666666665	0.009106	0.00864399999999999	0.00872666666666665	0.00866266666666665	0.0164793333333333	0.00824633333333333	0.00864866666666665
310	0.0058904	0.0052464773822021	0.00558501335379709	0.005193052417605	0.00562423140601806	0.00639600000000001	0.00631933333333332	0.00516033333333335	0.0050332	0.00544966666666667	0.0157086666666667	0.00556266666666665	0.00616866666666665	0.0300914	0.011796	0.0487427827792625	0.0331882	0.033378	0.0208323333333333	0.0207616666666667	0.0304816354724094	0.0308785869606107	0.0291138770075585	0.0173649158990297	0.0144833333333333	0.024258	0.0152766666666667	0.014136	0.012752	0.0144656666666667	0.0158413333333333	0.0151713333333333	0.013692	0.0117846666666667	0.011873	0.00887233333333335	0.00876733333333333	0.00930666666666668	0.00923199999999999	0.0112933333333333	0.0108006666666667	0.00863833333333335	0.008894	0.00846166666666668	0.00858	0.00848966666666665	0.0161263333333333	0.00810966666666668	0.00853066666666665
311	0.0057842	0.0051711440488688	0.00551168002046374	0.00511538575093835	0.00558589807268472	0.00626766666666667	0.00621566666666667	0.00507933333333335	0.0048912	0.00536033333333332	0.015434	0.00546066666666665	0.006079	0.0294916	0.0116313333333333	0.0479564494459294	0.0325304	0.032813	0.0204713333333333	0.0204143333333333	0.0299573021390761	0.0303515869606107	0.0286332103408919	0.0170692492323631	0.014218	0.0237572	0.015025	0.0138966666666667	0.012539	0.014243	0.0155256666666667	0.014975	0.013453	0.011578	0.0116996666666667	0.008689	0.00862066666666668	0.00912833333333333	0.00907099999999999	0.011079	0.010588	0.00849133333333335	0.008761	0.00832699999999999	0.00841866666666665	0.00832766666666665	0.0158496666666667	0.00796899999999998	0.008416
312	0.0056912	0.00510014404886879	0.00540368002046374	0.00503371908427165	0.00547223140601806	0.00614633333333332	0.00610166666666667	0.004969	0.0047664	0.00526100000000001	0.0151586666666667	0.00537133333333335	0.00597566666666665	0.0289472	0.0113843333333333	0.0471064494459294	0.0319284	0.0322266666666667	0.0200576666666667	0.0200136666666667	0.0293933021390761	0.0298099202939441	0.0281212103408919	0.0167539158990297	0.0139056666666667	0.0232916	0.0146836666666667	0.01361	0.0122946666666667	0.013913	0.0152	0.0146836666666667	0.0131566666666667	0.011357	0.0114526666666667	0.00851566666666665	0.00844533333333333	0.00894333333333333	0.00892833333333333	0.0108773333333333	0.0103863333333333	0.00830266666666665	0.008567	0.00816399999999999	0.00826	0.008152	0.015546	0.00779033333333333	0.00829633333333335
313	0.0055776	0.0049934773822021	0.00530834668713043	0.00492038575093835	0.00529889807268472	0.00600900000000001	0.00593833333333332	0.004833	0.0046444	0.00512933333333332	0.0148426666666666	0.005257	0.00583566666666665	0.0283994	0.0110833333333333	0.0462187827792625	0.0313146	0.0316093333333333	0.019619	0.019574	0.0288243021390761	0.0292549202939441	0.0275808770075585	0.0163999158990297	0.0135716666666667	0.022812	0.014317	0.01328	0.0120056666666667	0.0135716666666667	0.0148616666666667	0.0142756666666667	0.0128336666666667	0.011098	0.0111706666666667	0.0083	0.00824799999999998	0.00874899999999998	0.00873899999999999	0.010628	0.0101386666666667	0.00807766666666665	0.00832933333333335	0.00796133333333333	0.00806666666666665	0.00796833333333335	0.015216	0.00761733333333333	0.008127
314	0.0054474	0.0048924773822021	0.00518534668713043	0.00479438575093835	0.00516089807268472	0.00588600000000001	0.00581300000000001	0.00467933333333335	0.0045392	0.00498366666666667	0.0144896666666667	0.00507966666666665	0.005729	0.0278312	0.0108023333333333	0.0453667827792625	0.030691	0.0309576666666667	0.0191943333333333	0.0191213333333333	0.0282713021390761	0.0286802536272774	0.0270385436742252	0.0160249158990297	0.0132823333333333	0.0223272	0.0139936666666667	0.0129526666666667	0.0116823333333333	0.013234	0.0144996666666667	0.0139123333333333	0.0125013333333333	0.0108066666666667	0.010916	0.00815433333333335	0.00810766666666668	0.00859366666666668	0.00854699999999999	0.0104066666666667	0.00994066666666665	0.00787466666666665	0.00809633333333335	0.00776466666666668	0.007838	0.00777933333333335	0.014894	0.00749333333333333	0.00798766666666665
315	0.0053198	0.00480781071553545	0.00506868002046374	0.00468938575093835	0.00505489807268472	0.00578766666666667	0.00573566666666666	0.00462433333333335	0.0044434	0.00487666666666667	0.01422	0.00494833333333335	0.005673	0.027296	0.010626	0.0446111161125959	0.0300918	0.0303633333333333	0.0188456666666667	0.0187426666666667	0.0277239688057427	0.0281129202939441	0.0264782103408919	0.0156619158990297	0.0130226666666667	0.0218808	0.0136986666666667	0.01271	0.011434	0.0129573333333333	0.0141893333333333	0.0136356666666667	0.0122553333333333	0.0105473333333333	0.010696	0.008045	0.00797233333333333	0.00844433333333333	0.00840233333333333	0.0102373333333333	0.00983766666666665	0.00774	0.00795633333333335	0.00762033333333333	0.00767566666666665	0.007644	0.014612	0.00740099999999999	0.00788566666666665
316	0.0051926	0.0047261440488688	0.00498634668713044	0.00463071908427165	0.00498189807268472	0.00569066666666667	0.00568633333333332	0.004613	0.0043516	0.00482866666666667	0.0140203333333333	0.004908	0.00560066666666665	0.0267902	0.0105036666666667	0.0439421161125959	0.0295134	0.02991	0.018508	0.0184533333333333	0.0271916354724094	0.0276069202939441	0.0259648770075585	0.0153149158990297	0.012767	0.0214538	0.013461	0.0124903333333333	0.0112716666666667	0.0127846666666667	0.0139316666666667	0.0133906666666667	0.012041	0.0103926666666667	0.0105096666666667	0.007907	0.00782633333333333	0.00827899999999999	0.00826399999999999	0.010067	0.00968933333333335	0.00766433333333335	0.00787366666666665	0.00751033333333333	0.007587	0.00755966666666665	0.0143593333333333	0.00729799999999999	0.007756
317	0.0050464	0.0046454773822021	0.00494668002046374	0.00458538575093835	0.00493023140601806	0.00557133333333332	0.00559400000000001	0.00452433333333334	0.0042416	0.00475266666666667	0.0137496666666667	0.00482066666666665	0.005486	0.0262698	0.0102976666666667	0.0431621161125959	0.0289484	0.0293953333333333	0.018108	0.0180866666666667	0.0266729688057427	0.0271102536272774	0.0254868770075585	0.0150122492323631	0.012496	0.0210242	0.013213	0.012221	0.011051	0.012562	0.0136436666666667	0.0131076666666667	0.0117886666666667	0.0102163333333333	0.010322	0.00773733333333335	0.00767666666666668	0.00809733333333333	0.00808966666666668	0.00986533333333332	0.00947266666666665	0.007521	0.00770833333333335	0.00735999999999999	0.00745133333333335	0.00740733333333335	0.014026	0.00715899999999999	0.007574
318	0.0048964	0.0045181440488688	0.00485768002046374	0.00445371908427165	0.00480856473935141	0.00543200000000001	0.00542933333333332	0.004382	0.0041344	0.00459200000000001	0.0134016666666667	0.00465	0.00534366666666665	0.0257252	0.0100103333333333	0.0422791161125959	0.0283638	0.0287583333333333	0.0176913333333333	0.0176423333333333	0.0261959688057427	0.0266202536272774	0.0249932103408919	0.0147629158990297	0.0122456666666667	0.0205704	0.0128666666666667	0.011921	0.0107646666666667	0.012237	0.013294	0.012785	0.0114896666666667	0.00994466666666665	0.0100683333333333	0.00754166666666665	0.00748966666666668	0.00789333333333333	0.00790699999999999	0.00963733333333332	0.00925	0.00729933333333335	0.00747	0.00713766666666668	0.007238	0.00716833333333335	0.0136316666666667	0.00698499999999999	0.007383
319	0.0047754	0.0043754773822021	0.00470134668713043	0.00427038575093835	0.00462823140601807	0.00529366666666667	0.00527633333333332	0.00422666666666667	0.0040614	0.00443966666666667	0.0130636666666667	0.00452033333333333	0.005221	0.0252176	0.00972700000000001	0.0413737827792626	0.027791	0.0281303333333333	0.01728	0.017222	0.0256466354724094	0.0260482536272774	0.0244252103408919	0.0144259158990297	0.011958	0.0201374	0.012511	0.011593	0.010496	0.0119233333333333	0.012954	0.0124586666666667	0.0111756666666667	0.009682	0.00979633333333333	0.00735133333333335	0.00729366666666668	0.00773833333333333	0.00773833333333333	0.00944433333333332	0.00902866666666665	0.00707266666666665	0.00723766666666665	0.00695499999999999	0.00705866666666665	0.00697933333333335	0.0132636666666667	0.00680766666666668	0.00723133333333335
320	0.0046632	0.0043031440488688	0.00463001335379709	0.00420371908427165	0.00454423140601806	0.00517133333333332	0.00516100000000001	0.004188	0.0039778	0.00439733333333333	0.0128603333333333	0.00452266666666666	0.00510733333333335	0.0247644	0.00959400000000001	0.0406411161125959	0.0272908	0.0276683333333333	0.0169936666666667	0.0169443333333333	0.0251219688057427	0.0255125869606107	0.0239392103408919	0.0141239158990297	0.0116783333333333	0.0197562	0.0122803333333333	0.011394	0.010333	0.0117176666666667	0.0127576666666667	0.012275	0.0109973333333333	0.009523	0.00963766666666668	0.007198	0.00714366666666668	0.00758099999999999	0.00757599999999999	0.00925933333333332	0.008848	0.00697266666666665	0.00712366666666665	0.00688099999999999	0.00697633333333335	0.00691266666666665	0.0130253333333333	0.00666866666666668	0.00709366666666665
321	0.0045468	0.0042271440488688	0.00458601335379709	0.004176052417605	0.00448689807268472	0.00506600000000001	0.00502633333333332	0.004122	0.0038976	0.00434166666666667	0.0126523333333333	0.004469	0.00498133333333335	0.0243112	0.00946200000000001	0.0399671161125959	0.0268058	0.0272206666666666	0.0166986666666667	0.0166653333333333	0.0246673021390761	0.0251182536272774	0.0235258770075585	0.0138875825656964	0.0114526666666667	0.0193678	0.0120473333333333	0.0112053333333333	0.0101416666666667	0.0115013333333333	0.0125516666666667	0.0120773333333333	0.0108103333333333	0.009348	0.00945833333333333	0.00703633333333335	0.00697633333333333	0.00740066666666668	0.00740766666666668	0.00904300000000001	0.008654	0.00686266666666665	0.00701033333333335	0.00680566666666668	0.00686166666666665	0.006809	0.0127826666666667	0.00654233333333333	0.006958
322	0.0044288	0.0041451440488688	0.00448268002046374	0.004087052417605	0.00437556473935141	0.00496700000000001	0.00492033333333332	0.00397666666666666	0.0038202	0.00419066666666667	0.0123286666666667	0.00428866666666666	0.00487766666666665	0.0238478	0.00921866666666667	0.0391974494459293	0.026304	0.0266506666666666	0.0163376666666667	0.0162643333333333	0.024228302139076	0.0247175869606107	0.0230642103408919	0.0136299158990297	0.011238	0.0189728	0.011747	0.0109193333333333	0.00987266666666668	0.011215	0.012223	0.0117643333333333	0.010531	0.00910533333333335	0.00921099999999998	0.00688233333333335	0.00679799999999999	0.00724433333333333	0.00725499999999999	0.00885366666666667	0.00844133333333335	0.006654	0.00683633333333335	0.00661866666666668	0.00666933333333335	0.00659866666666665	0.0124606666666667	0.00642533333333333	0.006827
323	0.0043372	0.0040324773822021	0.00432968002046374	0.003954052417605	0.00422289807268472	0.00488766666666667	0.00487200000000001	0.003834	0.003758	0.00403266666666667	0.0120276666666667	0.004128	0.00483566666666665	0.0233814	0.00895766666666667	0.0384207827792626	0.025791	0.02607	0.0159656666666667	0.015852	0.023756302139076	0.0241975869606107	0.0225665436742252	0.0133142492323631	0.010994	0.01859	0.011426	0.0106213333333333	0.00960199999999998	0.0109273333333333	0.0118746666666667	0.011434	0.0102463333333333	0.008878	0.00897433333333333	0.006748	0.00668199999999999	0.00712133333333333	0.00713133333333334	0.00870466666666667	0.00829233333333335	0.00643266666666665	0.006656	0.00640966666666668	0.00647266666666665	0.006388	0.0121616666666667	0.00632233333333333	0.00672433333333335
324	0.0042696	0.00392614404886879	0.00421768002046374	0.00385971908427165	0.00410656473935141	0.00484000000000001	0.00481700000000001	0.00379666666666667	0.0036934	0.003999	0.0118716666666667	0.004118	0.004819	0.0229502	0.00882000000000001	0.0377657827792626	0.0252996	0.0256616666666666	0.0156946666666667	0.0155876666666667	0.0232683021390761	0.0236865869606107	0.0221218770075585	0.0129895825656964	0.010741	0.018238	0.011237	0.0104436666666667	0.00944233333333333	0.0107666666666667	0.011645	0.011246	0.0100943333333333	0.00872466666666665	0.00884933333333333	0.006654	0.00658266666666668	0.00702499999999999	0.00703133333333333	0.00860300000000001	0.00818066666666665	0.00633433333333335	0.00654766666666665	0.00637566666666668	0.00638766666666665	0.00633066666666665	0.011971	0.00624133333333333	0.006647
325	0.004201	0.0039044773822021	0.00418534668713044	0.00384971908427165	0.00408256473935141	0.00478166666666667	0.004732	0.003859	0.0036192	0.00404233333333333	0.011769	0.004161	0.00473933333333333	0.0225708	0.00878333333333332	0.0372297827792626	0.0248828	0.025363	0.0155436666666667	0.015414	0.0228489688057427	0.0232809202939441	0.0217788770075585	0.0127809158990297	0.010552	0.0179296	0.0111586666666667	0.0103813333333333	0.00938533333333333	0.0106713333333333	0.0115553333333333	0.0111733333333333	0.0100213333333333	0.00864666666666665	0.00878499999999998	0.00657533333333335	0.00648233333333333	0.00690866666666668	0.00692066666666668	0.00848566666666667	0.008051	0.006354	0.00652	0.00640699999999999	0.00638966666666665	0.00635133333333335	0.0118473333333333	0.00615133333333333	0.00657266666666665
326	0.0041034	0.00386914404886879	0.00414801335379709	0.003799052417605	0.00405723140601807	0.004683	0.00462166666666667	0.00382666666666666	0.0035334	0.00398266666666667	0.0115413333333333	0.00408466666666667	0.00461666666666666	0.0221616	0.00862900000000001	0.0365944494459293	0.0244422	0.024912	0.015267	0.0151326666666667	0.0224676354724094	0.0229012536272774	0.0214185436742252	0.0126019158990297	0.010365	0.0175778	0.0109613333333333	0.010182	0.00922466666666668	0.0104613333333333	0.011361	0.010978	0.00982433333333332	0.00849133333333335	0.00862699999999999	0.00643933333333335	0.00635566666666668	0.00674266666666668	0.00675699999999999	0.00830700000000001	0.00788866666666665	0.00624766666666665	0.00641033333333335	0.00628699999999999	0.006274	0.00623233333333335	0.011621	0.00601999999999998	0.00644366666666665
327	0.0040074	0.00378781071553545	0.00407368002046374	0.00371871908427165	0.00397723140601806	0.00454366666666667	0.004491	0.00368966666666667	0.0034454	0.00381733333333333	0.0112626666666667	0.00394366666666666	0.00448	0.0217606	0.00840733333333332	0.0358474494459293	0.024007	0.0243883333333333	0.0149006666666667	0.014771	0.0221089688057427	0.0225529202939441	0.0210678770075585	0.0123949158990297	0.010168	0.0172318	0.0106583333333333	0.009873	0.00898166666666668	0.0102013333333333	0.011052	0.010705	0.00955400000000001	0.00824833333333335	0.00841133333333333	0.00626233333333335	0.00618599999999999	0.00656366666666668	0.00658633333333333	0.00811300000000001	0.00770833333333335	0.00602933333333335	0.006199	0.00609233333333333	0.00606966666666665	0.00601633333333335	0.0113266666666667	0.00586733333333333	0.00625966666666665
328	0.0039202	0.0036701440488688	0.00395501335379709	0.00362838575093835	0.00386489807268472	0.00439433333333333	0.00433266666666667	0.00348866666666667	0.0033582	0.00363033333333333	0.0109683333333333	0.00373166666666667	0.00433566666666666	0.02135	0.00815500000000001	0.0351067827792626	0.0235842	0.0238743333333333	0.0145043333333333	0.0143853333333333	0.0217499688057427	0.0221545869606107	0.0207002103408919	0.0121332492323631	0.009967	0.0168956	0.010319	0.00958733333333335	0.00870999999999999	0.00992133333333335	0.010738	0.0104073333333333	0.00925000000000001	0.00800133333333335	0.00814399999999998	0.00608033333333335	0.00599733333333333	0.00637599999999998	0.00640299999999999	0.00791100000000001	0.00750966666666665	0.00583233333333335	0.005968	0.00590866666666668	0.00584633333333335	0.00576066666666665	0.0110123333333333	0.00570533333333333	0.00608466666666665
329	0.0038464	0.00356947738220211	0.00382501335379709	0.003531052417605	0.00375823140601806	0.00426466666666667	0.004187	0.00330633333333333	0.0032684	0.003476	0.0106806666666667	0.00353133333333334	0.00420133333333333	0.0209376	0.00790700000000001	0.0344317827792626	0.0231458	0.0233883333333333	0.014116	0.0140376666666667	0.0213746354724094	0.0217399202939441	0.0203078770075585	0.0118762492323631	0.00976366666666665	0.0165524	0.0100016666666667	0.00930533333333335	0.00847033333333333	0.00965733333333335	0.0104393333333333	0.0101136666666667	0.00895733333333332	0.00778333333333335	0.00788133333333333	0.00593333333333335	0.00583299999999999	0.00621599999999999	0.00622133333333333	0.00770433333333332	0.00731533333333335	0.00563666666666665	0.005754	0.00575666666666668	0.00563433333333335	0.005534	0.010715	0.00553933333333333	0.00593266666666665
330	0.0037852	0.00347214404886878	0.00371568002046375	0.003424052417605	0.00363856473935141	0.00418466666666667	0.004104	0.003156	0.003197	0.003346	0.0103923333333333	0.00339466666666667	0.00412866666666667	0.0205596	0.00768500000000001	0.0337701161125959	0.022741	0.0229126666666667	0.0137766666666667	0.0137033333333333	0.0209726354724094	0.0213495869606107	0.0199072103408919	0.0116242492323631	0.00954566666666665	0.0162354	0.00973800000000001	0.00904733333333335	0.00823766666666668	0.009402	0.010162	0.00985200000000002	0.00871700000000001	0.00757566666666665	0.00764666666666668	0.00581566666666665	0.00573533333333333	0.00611166666666668	0.00609266666666668	0.00754900000000001	0.00715133333333335	0.00543266666666665	0.00557033333333335	0.00563766666666668	0.00546833333333335	0.00535733333333335	0.0104596666666667	0.00542299999999999	0.005822
331	0.0037166	0.00335181071553545	0.00360401335379709	0.003315052417605	0.00351089807268473	0.00411433333333333	0.004026	0.00303866666666666	0.0031386	0.00324066666666667	0.0101253333333333	0.00326766666666667	0.00405666666666667	0.0201872	0.00747800000000001	0.0331157827792626	0.0223336	0.0224406666666667	0.0134436666666667	0.013395	0.0205429688057427	0.0209369202939441	0.0194915436742252	0.0113769158990297	0.009317	0.0159276	0.00950166666666667	0.00881066666666665	0.00802099999999998	0.00915933333333335	0.009903	0.00961166666666667	0.00850333333333332	0.00736833333333335	0.00745166666666668	0.005697	0.00561999999999999	0.00598933333333333	0.00596833333333334	0.00741533333333332	0.00699933333333335	0.00525966666666665	0.00541933333333335	0.00552833333333333	0.00530066666666665	0.00519833333333335	0.0102273333333333	0.00532333333333333	0.00571066666666665
332	0.0036462	0.00325381071553545	0.00352768002046375	0.003239052417605	0.0034295647393514	0.00402166666666667	0.00393166666666666	0.00298666666666667	0.003077	0.003176	0.00993933333333335	0.00319566666666667	0.00393933333333333	0.0198338	0.00731366666666667	0.0325061161125959	0.021933	0.0220216666666667	0.0131673333333333	0.013137	0.0201556354724094	0.0205375869606107	0.0191188770075585	0.0111642492323631	0.009136	0.0156478	0.00929000000000002	0.00862433333333335	0.00786699999999999	0.00896833333333335	0.00969133333333335	0.00941566666666667	0.00833266666666667	0.007223	0.00731766666666668	0.005583	0.00547999999999999	0.00584933333333333	0.00583399999999999	0.00725933333333332	0.006861	0.00513533333333335	0.005312	0.00543933333333333	0.00517	0.00508933333333335	0.010023	0.00520033333333333	0.005576
333	0.003578	0.00316581071553545	0.00345801335379709	0.00316371908427167	0.0033765647393514	0.003946	0.00386966666666666	0.002946	0.003018	0.00311666666666667	0.00975133333333335	0.00315666666666667	0.003876	0.0194804	0.00717500000000001	0.0319141161125959	0.0215346	0.0216326666666667	0.012933	0.012899	0.0198063021390761	0.0201552536272774	0.0187718770075585	0.0109609158990297	0.00895566666666665	0.0153612	0.00911066666666667	0.00847233333333335	0.00772899999999999	0.00879066666666665	0.00952266666666665	0.00922166666666667	0.00817166666666667	0.00711566666666665	0.00718766666666668	0.00548	0.00536999999999999	0.00573899999999999	0.00572966666666668	0.00711300000000001	0.00674866666666665	0.005049	0.005209	0.00535633333333333	0.00507133333333335	0.00500633333333335	0.00982999999999999	0.00512133333333333	0.005484
334	0.0035086	0.00314414404886878	0.00347334668713042	0.003148052417605	0.00337989807268473	0.00384633333333333	0.00377633333333333	0.002954	0.0029582	0.003115	0.009629	0.003167	0.00382366666666666	0.0191336	0.00712333333333332	0.0313967827792626	0.021163	0.0213246666666666	0.0127633333333333	0.0127316666666667	0.0195116354724094	0.0198479202939441	0.0185175436742252	0.0107969158990297	0.00880733333333335	0.0150668	0.00901066666666667	0.00838133333333335	0.00763066666666668	0.00868966666666665	0.009401	0.00906833333333332	0.00806466666666667	0.007064	0.00712666666666668	0.00535333333333335	0.00524699999999999	0.00560199999999999	0.00561299999999999	0.00698866666666667	0.00660966666666665	0.00503133333333335	0.00516	0.00530066666666668	0.00503666666666665	0.00497366666666665	0.00971933333333333	0.00503766666666668	0.00539
335	0.003453	0.00312281071553545	0.00345401335379709	0.003126052417605	0.00335489807268473	0.00373966666666667	0.003653	0.00292	0.002904	0.00308466666666667	0.00948733333333335	0.00313366666666667	0.00374966666666667	0.0188226	0.00703333333333332	0.0308721161125959	0.0208312	0.020994	0.0125773333333333	0.012531	0.0192106354724094	0.0195439202939441	0.0182418770075585	0.0106122492323631	0.00865066666666665	0.0148124	0.00888633333333332	0.00825133333333335	0.00747966666666668	0.00857	0.00925666666666665	0.00890433333333332	0.00793166666666666	0.006961	0.00703366666666668	0.005214	0.00510266666666668	0.00546699999999999	0.00548366666666668	0.00686666666666667	0.006443	0.004947	0.005099	0.00517966666666668	0.00497833333333335	0.00491733333333335	0.00958499999999998	0.00491266666666668	0.00526633333333335
336	0.0033916	0.00307081071553545	0.00337868002046375	0.00307671908427167	0.0032975647393514	0.00364333333333333	0.00356133333333333	0.00283633333333333	0.002835	0.00297933333333333	0.009285	0.00304166666666667	0.00366466666666667	0.0184934	0.00687100000000001	0.0303277827792626	0.0204762	0.020601	0.0123356666666667	0.0122916666666667	0.0188859688057427	0.0192295869606107	0.0179165436742252	0.0104272492323631	0.00848366666666665	0.014543	0.00869733333333332	0.008053	0.00730899999999999	0.00838533333333335	0.009068	0.00871633333333332	0.00778133333333332	0.00680566666666665	0.00687833333333333	0.00509033333333335	0.00496333333333333	0.00536366666666668	0.00536266666666668	0.00671833333333332	0.00629233333333335	0.0048	0.00497566666666665	0.00499599999999999	0.004857	0.00480266666666665	0.00936699999999998	0.00479333333333333	0.00514766666666665
337	0.0033094	0.00300514404886878	0.00334934668713042	0.00302271908427167	0.00324323140601806	0.00354966666666667	0.00349266666666667	0.002743	0.0027526	0.002872	0.00907366666666665	0.002944	0.00358366666666667	0.018157	0.00668466666666667	0.0297494494459293	0.020124	0.0201963333333333	0.0120753333333333	0.012031	0.018563302139076	0.0189005869606107	0.0175925436742252	0.0102402492323631	0.00834666666666665	0.0142582	0.00848133333333332	0.00785833333333335	0.00714033333333333	0.00819933333333335	0.00884666666666665	0.00851933333333332	0.00760800000000001	0.006635	0.00671766666666668	0.00497966666666665	0.00484899999999999	0.00526099999999999	0.00524533333333333	0.00658333333333332	0.00615966666666665	0.004681	0.004818	0.00481766666666668	0.00472066666666665	0.004651	0.00910799999999998	0.00468499999999999	0.00503333333333335
338	0.003253	0.00292947738220211	0.00328434668713042	0.002938052417605	0.00316789807268473	0.003477	0.00343066666666667	0.00265866666666667	0.0027118	0.00278966666666667	0.008873	0.00286	0.00351633333333333	0.0178518	0.00650966666666667	0.0291741161125959	0.0198068	0.0198143333333333	0.01183	0.0117806666666667	0.0182293021390761	0.0185555869606107	0.0172608770075585	0.0100285825656964	0.00817133333333335	0.0140078	0.00827366666666667	0.007676	0.00698566666666668	0.008009	0.00863733333333335	0.00834933333333332	0.00740933333333332	0.00646066666666665	0.00654599999999998	0.00487666666666665	0.00476699999999999	0.00515799999999999	0.00513999999999999	0.00645666666666667	0.00604066666666665	0.004572	0.00469633333333335	0.00466699999999999	0.004607	0.00450766666666667	0.00887299999999999	0.00458999999999998	0.00494266666666665
339	0.0032194	0.00289347738220211	0.00324668002046375	0.00289138575093834	0.00314689807268473	0.00341133333333333	0.003354	0.00265333333333333	0.0026842	0.00278133333333333	0.00876133333333335	0.002844	0.00343766666666667	0.0175546	0.00642700000000001	0.0287194494459293	0.0194936	0.019528	0.0116553333333333	0.0116173333333333	0.0179469688057427	0.0182515869606107	0.0169768770075585	0.00987824923236307	0.00799966666666665	0.0137734	0.00815800000000001	0.00757566666666665	0.00690299999999999	0.00788866666666665	0.00852166666666665	0.00824900000000001	0.00729000000000001	0.00638766666666665	0.00646133333333333	0.00476466666666667	0.00466466666666668	0.00503733333333333	0.00504099999999999	0.00634700000000001	0.00590533333333335	0.00451933333333334	0.00466533333333335	0.00461399999999999	0.00458833333333333	0.00446866666666667	0.00875899999999999	0.00451099999999999	0.00486766666666665
340	0.0031668	0.00287881071553545	0.00325534668713042	0.002855052417605	0.0031605647393514	0.00337733333333333	0.00330966666666667	0.002655	0.0026348	0.002797	0.008669	0.00286566666666667	0.00339933333333333	0.0172516	0.00637766666666667	0.0282967827792626	0.0191698	0.019288	0.0115256666666667	0.0114876666666667	0.0176686354724094	0.0179459202939441	0.0166988770075585	0.00974558256569638	0.00786266666666665	0.0135304	0.00806433333333332	0.00749966666666665	0.00682799999999999	0.007818	0.00843966666666665	0.00815200000000001	0.00721566666666667	0.00631466666666665	0.00642033333333333	0.004704	0.00457633333333333	0.00494833333333333	0.00498866666666668	0.00627066666666667	0.00580433333333335	0.004476	0.00461833333333335	0.00459	0.004586	0.00445966666666666	0.00867833333333333	0.00445133333333333	0.00479466666666665
341	0.0031092	0.00287381071553545	0.00327768002046375	0.00284438575093834	0.00317089807268473	0.003342	0.00326766666666666	0.00267033333333333	0.0025806	0.002825	0.00859766666666665	0.00290733333333333	0.00336066666666667	0.0169518	0.00634133333333332	0.0279127827792626	0.018842	0.019049	0.011419	0.011386	0.0173909688057427	0.0176812536272774	0.0164785436742252	0.00962091589902972	0.007753	0.0132806	0.00799633333333332	0.00741866666666665	0.00678633333333333	0.007754	0.008383	0.00806866666666666	0.00716133333333332	0.00626466666666665	0.00637299999999999	0.00464233333333334	0.00451233333333333	0.00487966666666668	0.00491466666666668	0.00617900000000001	0.00572833333333335	0.00443633333333333	0.004602	0.00457266666666667	0.004573	0.00447533333333333	0.00857633333333333	0.004367	0.004716
342	0.0030588	0.00285481071553545	0.00327301335379709	0.00282171908427167	0.00316523140601806	0.003289	0.003209	0.00268	0.0025412	0.00282733333333333	0.00850466666666665	0.00292233333333333	0.00329833333333333	0.0166698	0.00629633333333332	0.0275344494459293	0.0185302	0.0187593333333333	0.0112576666666667	0.011244	0.0171096354724094	0.0174089202939441	0.0162292103408919	0.00948758256569638	0.007633	0.0130434	0.00792400000000001	0.007333	0.00670266666666668	0.00764866666666665	0.00829333333333335	0.00794566666666667	0.00704900000000001	0.00620033333333335	0.00631399999999999	0.004554	0.004421	0.00479799999999999	0.00480933333333333	0.00607400000000001	0.00564	0.00441833333333333	0.00456433333333333	0.004526	0.00453166666666666	0.00448066666666666	0.00847033333333333	0.00429666666666667	0.00463833333333335
343	0.0030024	0.00281147738220211	0.00324034668713042	0.00275671908427167	0.00314089807268473	0.003248	0.003169	0.00266133333333333	0.0025066	0.00280166666666667	0.008382	0.002904	0.00325466666666666	0.0164038	0.00621133333333332	0.0271317827792626	0.018229	0.0184763333333333	0.0110576666666666	0.0110836666666667	0.0168043021390761	0.0171362536272774	0.0159272103408919	0.00931091589902973	0.00748566666666665	0.0128262	0.00780833333333332	0.00724433333333335	0.00657066666666668	0.00753	0.00814066666666665	0.00780166666666667	0.00692866666666667	0.00608866666666665	0.00623499999999999	0.004479	0.00434233333333333	0.00471933333333333	0.00472366666666667	0.00597266666666667	0.00555566666666665	0.00437733333333333	0.004476	0.004417	0.00447566666666666	0.00443433333333333	0.00834566666666668	0.00424266666666667	0.00457066666666665
344	0.002967	0.00276814404886878	0.00322468002046375	0.002732052417605	0.0031235647393514	0.00322133333333333	0.00313666666666667	0.00267533333333333	0.0024752	0.00280966666666667	0.00830133333333335	0.00287066666666667	0.00323766666666667	0.0161628	0.00615533333333332	0.0267467827792626	0.0179288	0.018215	0.0109253333333333	0.0109483333333333	0.0165329688057427	0.0168825869606107	0.0156932103408919	0.00916258256569638	0.007362	0.0126184	0.00772133333333332	0.00717433333333335	0.00649799999999999	0.00744233333333335	0.00799933333333335	0.00772266666666667	0.00685766666666667	0.00601466666666665	0.00616799999999999	0.004415	0.00430533333333333	0.00466133333333333	0.004663	0.00588666666666667	0.00547233333333335	0.00431766666666666	0.004433	0.004336	0.004451	0.00439666666666667	0.00823133333333333	0.004161	0.00450466666666665
345	0.0029586	0.00271281071553545	0.00319234668713042	0.00270338575093834	0.0031045647393514	0.00319033333333333	0.00312	0.002678	0.0024516	0.00282033333333333	0.008206	0.00284333333333333	0.00321733333333333	0.0159086	0.00611366666666667	0.0263344494459293	0.0176422	0.0179526666666667	0.0108073333333333	0.0108116666666667	0.0162503021390761	0.0165749202939441	0.0154485436742252	0.00898824923236307	0.00724333333333335	0.0124184	0.00765633333333332	0.00710966666666665	0.00641933333333333	0.007344	0.00787233333333335	0.00765233333333332	0.00679366666666667	0.00592566666666665	0.00610366666666668	0.00438066666666666	0.00428933333333333	0.00459066666666667	0.004607	0.00582200000000001	0.005428	0.00430466666666666	0.00439566666666666	0.00432466666666667	0.004425	0.00437366666666667	0.00813399999999998	0.00410833333333333	0.00444266666666667
346	0.002947	0.00266614404886878	0.00311468002046375	0.00265371908427167	0.00306423140601806	0.003148	0.00307666666666667	0.002646	0.002438	0.00282666666666667	0.00812233333333335	0.00288633333333333	0.00319966666666667	0.015657	0.00604100000000001	0.0259307827792626	0.0173632	0.0177296666666667	0.0106606666666667	0.010708	0.0160109688057427	0.0162932536272774	0.0152075436742252	0.00882058256569638	0.007103	0.0122414	0.00759900000000001	0.00701333333333335	0.00634599999999999	0.007251	0.00782666666666665	0.00752966666666667	0.00674166666666667	0.00586533333333335	0.00602566666666668	0.00433	0.004221	0.004515	0.00453566666666667	0.00575433333333332	0.00539533333333335	0.00429566666666667	0.00433933333333333	0.004336	0.00441	0.004369	0.00803566666666668	0.00404166666666667	0.00438033333333333
347	0.0028796	0.00261347738220211	0.00308768002046375	0.00262038575093834	0.00303789807268473	0.00309533333333333	0.003022	0.00263466666666667	0.0023916	0.002804	0.00801433333333335	0.0029	0.00318	0.015394	0.00595733333333332	0.0255357827792626	0.0170914	0.017483	0.0105056666666667	0.010602	0.0157949688057427	0.0160532536272774	0.0149838770075585	0.00872091589902972	0.006961	0.012031	0.00755166666666667	0.006914	0.00629366666666668	0.00716666666666665	0.00771766666666665	0.00741566666666667	0.00664966666666667	0.00582333333333335	0.00595433333333333	0.004248	0.00413666666666667	0.00444833333333333	0.004485	0.00566566666666667	0.00533966666666665	0.00424966666666667	0.004306	0.004269	0.00435733333333333	0.00433166666666667	0.00792133333333333	0.00398233333333333	0.00432733333333333
348	0.0028116	0.00259547738220211	0.00307134668713042	0.00260871908427167	0.00300023140601806	0.00300366666666667	0.002923	0.00259366666666667	0.002327	0.00274066666666667	0.00787433333333335	0.002843	0.00308366666666667	0.015128	0.00584800000000001	0.0250674494459293	0.0168276	0.0172123333333333	0.0103236666666666	0.0104623333333333	0.0155353021390761	0.0158555869606107	0.0147582103408919	0.00862158256569638	0.006831	0.0117954	0.00742600000000001	0.00679033333333335	0.00621199999999998	0.007035	0.00754633333333335	0.00731700000000001	0.00651000000000001	0.00573633333333335	0.00586133333333333	0.00410733333333333	0.004025	0.00435	0.00440666666666667	0.00553933333333332	0.005231	0.00416866666666667	0.004261	0.004176	0.00428766666666666	0.00423833333333333	0.00778433333333333	0.00390366666666667	0.004262
349	0.0027396	0.00256614404886878	0.00303034668713042	0.00256138575093834	0.00290289807268473	0.00288466666666667	0.00279866666666667	0.00247266666666667	0.0022512	0.00261233333333333	0.007669	0.00269166666666667	0.002917	0.01484	0.00567200000000001	0.0245501161125959	0.0165472	0.0168453333333333	0.0100733333333333	0.010222	0.0152916354724094	0.0156395869606107	0.0145005436742252	0.00845958256569638	0.006723	0.0115478	0.00720333333333332	0.006589	0.00602433333333333	0.00682233333333335	0.00732866666666665	0.00712433333333332	0.00632666666666667	0.005566	0.00568566666666668	0.003963	0.003883	0.00421833333333333	0.00426366666666667	0.00536166666666667	0.00504566666666665	0.004001	0.00411033333333333	0.004041	0.00414966666666667	0.00403	0.00754199999999999	0.003794	0.00413966666666666
350	0.0026772	0.00246047738220211	0.00290501335379709	0.002437052417605	0.00276323140601806	0.00277633333333333	0.00270066666666667	0.00229066666666667	0.002188	0.002423	0.00737033333333335	0.00247766666666667	0.00278233333333333	0.0145448	0.00541966666666667	0.0239807827792626	0.0162604	0.0163866666666667	0.00972166666666665	0.00990866666666667	0.0149849688057427	0.0153252536272774	0.0141818770075585	0.00823591589902973	0.00656366666666665	0.01132	0.00690733333333332	0.00631366666666665	0.00575733333333333	0.00655966666666665	0.00705266666666665	0.00684133333333332	0.00605333333333332	0.00532433333333335	0.00544866666666668	0.003836	0.00374966666666667	0.004063	0.0041	0.00519133333333332	0.004871	0.00376366666666667	0.00387366666666667	0.00380266666666667	0.00390033333333333	0.003779	0.00723399999999999	0.00367866666666667	0.00401166666666667
351	0.0026316	0.00237014404886878	0.00278034668713042	0.00232138575093833	0.00265689807268473	0.0027	0.00263	0.00218066666666666	0.0021512	0.00229633333333333	0.00714533333333335	0.00235233333333333	0.00271666666666667	0.0142724	0.00522000000000001	0.0234671161125959	0.015973	0.0160046666666667	0.00943866666666665	0.00965700000000001	0.0146833021390761	0.0150095869606107	0.0138938770075585	0.00803391589902973	0.00639466666666665	0.0111066	0.00666666666666667	0.00610733333333335	0.00555133333333333	0.00635933333333335	0.00684366666666665	0.00663600000000001	0.00585900000000001	0.00515533333333335	0.00528566666666668	0.003759	0.003655	0.00395	0.00397733333333333	0.00507333333333332	0.004739	0.003618	0.00370866666666666	0.00362166666666667	0.00372366666666667	0.003615	0.00703099999999999	0.0036	0.00391433333333333
352	0.0025956	0.00234747738220211	0.00273168002046375	0.00227838575093833	0.00259489807268473	0.002659	0.002575	0.00215433333333333	0.002115	0.00226933333333333	0.00701233333333335	0.00229966666666667	0.002666	0.0140222	0.00511966666666667	0.0230447827792626	0.0156926	0.0157246666666667	0.00926633333333335	0.00947633333333332	0.0144269688057427	0.0147482536272774	0.0136422103408919	0.00787391589902973	0.00625833333333335	0.010906	0.00652566666666667	0.005985	0.00544333333333333	0.006226	0.00670933333333335	0.00651766666666667	0.00575466666666667	0.00506866666666665	0.00519566666666668	0.00370233333333333	0.003586	0.00389433333333333	0.00390433333333333	0.00498666666666667	0.004648	0.00355966666666667	0.00364866666666666	0.003546	0.003649	0.00354133333333333	0.00691699999999999	0.003547	0.00383666666666666
353	0.0025536	0.00234281071553545	0.00269968002046375	0.00226638575093834	0.0025585647393514	0.00261666666666667	0.00252566666666666	0.002137	0.0020726	0.002238	0.00688833333333335	0.00227266666666667	0.00260566666666666	0.0137904	0.00505500000000001	0.0226554494459293	0.0154276	0.0154586666666667	0.00912	0.00928966666666667	0.0142016354724094	0.0145255869606107	0.0134228770075585	0.00775058256569638	0.006164	0.0107172	0.00640433333333332	0.00588633333333335	0.00537399999999999	0.006116	0.00660266666666665	0.00643866666666667	0.00568500000000001	0.00498433333333335	0.00511099999999999	0.003637	0.00351666666666667	0.00382733333333333	0.00382366666666667	0.00489466666666667	0.00456233333333333	0.00350533333333333	0.00360366666666666	0.00347566666666667	0.00358733333333333	0.003497	0.00680699999999998	0.00348766666666667	0.00375933333333333
354	0.0025042	0.00228614404886878	0.00265301335379709	0.00223438575093834	0.00248889807268473	0.00253533333333333	0.002457	0.00208366666666667	0.0020306	0.00216733333333333	0.00675633333333335	0.002215	0.00253733333333333	0.013549	0.00494933333333332	0.0222514494459293	0.0151616	0.015163	0.00895133333333335	0.00905833333333332	0.0139756354724094	0.0142955869606107	0.0132148770075585	0.00763191589902973	0.00607666666666665	0.0105208	0.00623900000000001	0.00577766666666665	0.00526299999999999	0.00598833333333335	0.00647666666666665	0.00633166666666667	0.00558566666666667	0.004866	0.00500866666666668	0.003562	0.00344166666666667	0.00375	0.00372466666666667	0.00478766666666667	0.00444933333333333	0.003407	0.00351866666666667	0.003376	0.00348966666666667	0.00341433333333333	0.00665933333333333	0.00340166666666667	0.00366333333333333
355	0.0024764	0.00222047738220211	0.00257101335379709	0.00216838575093834	0.00239489807268473	0.00247833333333333	0.00241233333333333	0.00199433333333333	0.0019892	0.00211166666666667	0.006613	0.00215133333333333	0.00249633333333333	0.0133126	0.00483933333333332	0.0218397827792626	0.0148996	0.0148766666666667	0.00877966666666665	0.00882766666666667	0.0136979688057427	0.0140312536272774	0.0129562103408919	0.00746824923236307	0.00595366666666665	0.0103356	0.00608233333333332	0.00565633333333335	0.00513566666666668	0.00585733333333335	0.00632833333333335	0.00617666666666667	0.00544466666666667	0.004759	0.00491566666666668	0.003493	0.003373	0.00368566666666667	0.00366166666666667	0.00470166666666667	0.00435	0.00331966666666667	0.003438	0.00329533333333333	0.00339833333333333	0.00333633333333333	0.00651766666666668	0.00333066666666667	0.00361133333333333
356	0.0024344	0.00215914404886878	0.00252834668713042	0.00214471908427167	0.0023625647393514	0.00247066666666667	0.00243066666666667	0.00197866666666667	0.0019456	0.002087	0.00649366666666665	0.002124	0.00247633333333333	0.0130734	0.00476966666666667	0.0214827827792626	0.0146474	0.0146383333333333	0.008625	0.00863566666666667	0.0134419688057427	0.0137709202939441	0.0127202103408919	0.00729924923236307	0.00585966666666665	0.0101484	0.00599233333333332	0.005571	0.00502299999999999	0.00576933333333335	0.00620366666666665	0.00605833333333332	0.00535066666666667	0.004683	0.00483266666666668	0.00347366666666667	0.00333	0.00363533333333333	0.00362166666666667	0.004636	0.00428033333333333	0.00330433333333333	0.00339966666666666	0.00325266666666667	0.00333666666666667	0.00328866666666666	0.00638699999999999	0.00331466666666667	0.00359433333333333
357	0.0024044	0.00215114404886878	0.00251368002046375	0.00213238575093834	0.0023345647393514	0.00241866666666667	0.00238	0.00198	0.001921	0.002067	0.00641266666666665	0.002106	0.00242366666666667	0.0128514	0.00467600000000001	0.0211067827792626	0.0144008	0.0144203333333333	0.00843566666666665	0.00847200000000001	0.0132273021390761	0.0135435869606107	0.0125088770075585	0.00717158256569638	0.00577133333333335	0.0099746	0.00588300000000001	0.00547333333333335	0.00495166666666668	0.005659	0.006126	0.00595900000000001	0.00523000000000001	0.00459966666666667	0.00474166666666668	0.003411	0.00324533333333333	0.00356266666666667	0.00355266666666667	0.00456033333333333	0.004206	0.00325833333333333	0.00333	0.00322533333333333	0.00329533333333334	0.00324833333333333	0.00625399999999999	0.00324233333333333	0.00353566666666667
358	0.0023632	0.00214647738220211	0.00250001335379709	0.00208271908427167	0.00230489807268473	0.00237666666666667	0.00233066666666667	0.00193	0.001885	0.00201466666666667	0.00631333333333335	0.00207033333333333	0.00240733333333333	0.0126366	0.00458900000000001	0.0207581161125959	0.0141536	0.0141813333333333	0.008262	0.00832200000000001	0.0130439688057427	0.0133539202939441	0.0123075436742252	0.00710324923236307	0.005675	0.0098082	0.00577066666666667	0.00535733333333335	0.00488766666666668	0.00557066666666665	0.006014	0.00586766666666667	0.00512266666666667	0.004528	0.00465433333333333	0.00336866666666666	0.00319333333333333	0.00351	0.00350066666666667	0.00450533333333333	0.004147	0.00318266666666667	0.003276	0.003181	0.003255	0.00318333333333333	0.00613799999999999	0.003208	0.00347933333333333
359	0.0023208	0.00210581071553545	0.00246668002046375	0.00207038575093834	0.00228523140601806	0.002392	0.00232333333333333	0.001912	0.0018564	0.00203233333333333	0.00624	0.00205966666666666	0.00242066666666667	0.0124328	0.00454533333333332	0.0204757827792626	0.0139094	0.0139516666666667	0.008148	0.00820933333333332	0.0128079688057427	0.0131409202939441	0.0121235436742252	0.00702591589902973	0.00554666666666665	0.0096434	0.00570200000000001	0.005299	0.00483799999999999	0.00552333333333335	0.00595566666666665	0.00578700000000001	0.00508166666666667	0.004508	0.00459666666666668	0.00335633333333333	0.00318433333333333	0.00350833333333333	0.00348166666666667	0.00444733333333333	0.00412766666666666	0.00314933333333333	0.00324866666666666	0.00316533333333333	0.00323866666666666	0.00316833333333333	0.00607633333333333	0.00321733333333333	0.00346633333333333
360	0.0022936	0.00207314404886878	0.00241801335379709	0.00205738575093834	0.00223623140601806	0.00236366666666667	0.00226766666666667	0.001902	0.001841	0.00206433333333333	0.00616033333333335	0.00204866666666667	0.00238666666666666	0.0122316	0.00450333333333333	0.0201511161125959	0.0136722	0.013725	0.00802066666666665	0.00811200000000002	0.0125806354724094	0.0128882536272774	0.0119235436742252	0.00691191589902973	0.005438	0.0094622	0.00563033333333332	0.00525966666666665	0.00478633333333333	0.005436	0.00590133333333335	0.00570033333333332	0.00501366666666667	0.00445833333333333	0.00451966666666667	0.003269	0.00310466666666667	0.00345333333333333	0.00342233333333333	0.00436866666666667	0.00407066666666667	0.00310866666666666	0.003206	0.00313366666666667	0.00319233333333333	0.00317	0.00599933333333333	0.00315033333333333	0.003423
361	0.0022442	0.00205014404886878	0.00240834668713042	0.00202971908427167	0.00221089807268473	0.00226866666666667	0.00218733333333333	0.00184966666666667	0.001791	0.00197033333333333	0.005995	0.001968	0.002277	0.0119918	0.00438766666666667	0.0197854494459293	0.0134206	0.0134643333333333	0.007847	0.00796533333333332	0.0124423021390761	0.0126715869606107	0.0117408770075585	0.00679791589902973	0.00537933333333335	0.0092648	0.00549666666666667	0.005126	0.00467933333333333	0.005306	0.00576633333333335	0.00559633333333332	0.00490166666666667	0.00432333333333334	0.00440933333333333	0.00316533333333333	0.00299866666666667	0.00332766666666667	0.00331866666666667	0.00425966666666667	0.003938	0.00301966666666667	0.003145	0.00302233333333333	0.00310033333333333	0.00307166666666667	0.00583033333333333	0.00303133333333333	0.00331566666666667
362	0.0022166	0.00201281071553545	0.00236968002046375	0.00197738575093834	0.00217223140601806	0.00223133333333333	0.00213333333333333	0.001782	0.0017586	0.00185233333333333	0.00582366666666665	0.00187466666666667	0.002213	0.0117662	0.004236	0.0193617827792626	0.0131762	0.01319	0.007623	0.00775666666666667	0.012227302139076	0.0124282536272774	0.0115232103408919	0.00664491589902973	0.00526833333333335	0.00909	0.00532433333333332	0.00494666666666665	0.00454933333333333	0.00515033333333335	0.005605	0.00543100000000001	0.00474400000000001	0.004187	0.004279	0.00309466666666666	0.00293833333333333	0.00324733333333333	0.00324933333333333	0.004161	0.003858	0.00291433333333334	0.003035	0.002915	0.002997	0.002948	0.00565666666666668	0.00294633333333333	0.003245
363	0.0022236	0.00194814404886878	0.00231168002046375	0.00194171908427167	0.00211423140601806	0.00226766666666667	0.002189	0.00180866666666667	0.0017532	0.00185633333333333	0.00576433333333335	0.001901	0.00227533333333333	0.0115948	0.00422233333333333	0.0190477827792626	0.0129672	0.0129983333333333	0.007509	0.00764933333333332	0.0119413021390761	0.0121479202939441	0.0112772103408919	0.00646524923236308	0.00516666666666665	0.008956	0.00523966666666667	0.00487133333333335	0.00448666666666667	0.00508833333333335	0.005491	0.00533533333333332	0.00469800000000001	0.00415033333333333	0.00423766666666667	0.00308833333333333	0.00294066666666667	0.00326333333333333	0.00327366666666667	0.004158	0.003849	0.002916	0.00302466666666667	0.00291733333333333	0.00298566666666667	0.00293	0.00559766666666668	0.00297066666666667	0.00325633333333333
364	0.0021838	0.00192114404886878	0.00235834668713042	0.00196038575093834	0.00215523140601807	0.002215	0.002178	0.00190333333333333	0.001715	0.001951	0.00577866666666665	0.001981	0.00225	0.0113884	0.00428666666666667	0.0188817827792626	0.0127378	0.012906	0.00755333333333335	0.00762433333333332	0.0117549688057427	0.0119715869606107	0.0111025436742252	0.00639558256569638	0.00508866666666665	0.0087828	0.00527166666666667	0.004894	0.00449866666666667	0.00513666666666665	0.00548366666666665	0.00535800000000001	0.00474866666666667	0.00417733333333333	0.00427933333333333	0.003058	0.00290066666666667	0.00323533333333333	0.003231	0.004111	0.00375466666666666	0.00301066666666667	0.003121	0.003032	0.003069	0.00298	0.00563699999999999	0.00296933333333333	0.00319766666666666
365	0.0020888	0.00189547738220211	0.00233968002046375	0.00192271908427167	0.00215423140601807	0.00212866666666667	0.00206533333333333	0.00185566666666666	0.0016454	0.001914	0.00568133333333335	0.00190766666666667	0.002154	0.0111364	0.00417266666666667	0.0185524494459293	0.0124936	0.0126843333333333	0.00740833333333335	0.00745800000000001	0.0115986354724094	0.0118049202939441	0.0109475436742252	0.00633558256569638	0.004959	0.0085616	0.00518533333333332	0.00480766666666665	0.00440133333333333	0.00503866666666665	0.005395	0.00526100000000001	0.00464166666666667	0.004083	0.004196	0.002978	0.00280533333333333	0.00312933333333333	0.00313033333333333	0.00400733333333333	0.00364666666666667	0.002944	0.00304066666666666	0.00296566666666667	0.003017	0.00290266666666666	0.00554366666666668	0.00289333333333333	0.00309866666666666
366	0.002024	0.00187147738220211	0.00226468002046375	0.00187738575093834	0.00208989807268473	0.00205666666666667	0.00198066666666667	0.00171233333333333	0.001573	0.00177033333333333	0.00549666666666665	0.00178066666666667	0.002095	0.010897	0.003969	0.0181301161125959	0.012254	0.012349	0.007112	0.00722900000000001	0.0114123021390761	0.0116185869606107	0.0107735436742252	0.00622058256569638	0.00486033333333335	0.0083702	0.00498000000000001	0.00462966666666666	0.004232	0.004813	0.005209	0.00506500000000001	0.00445066666666667	0.00393066666666666	0.004017	0.002876	0.00271133333333333	0.003021	0.00303833333333333	0.00390366666666667	0.00356566666666667	0.00276166666666666	0.00285366666666666	0.00276833333333333	0.00285633333333333	0.00275	0.00534233333333333	0.002778	0.003037
367	0.0020094	0.00185514404886878	0.00220934668713042	0.001844052417605	0.00202789807268473	0.00198333333333333	0.001911	0.001596	0.0015508	0.00167866666666667	0.00533133333333335	0.00168766666666667	0.00204833333333333	0.0106846	0.00383033333333333	0.0177237827792626	0.012026	0.0120303333333333	0.00686866666666665	0.00701433333333332	0.011188302139076	0.0114139202939441	0.0105568770075585	0.00609691589902973	0.00478033333333335	0.0082104	0.00481033333333332	0.00446266666666667	0.00409566666666667	0.00463033333333334	0.00504466666666665	0.00489300000000001	0.004301	0.003825	0.00386433333333333	0.00277733333333333	0.00262533333333333	0.002947	0.002952	0.00380166666666667	0.00347433333333333	0.00261733333333333	0.00271766666666667	0.00263666666666667	0.00271166666666667	0.00263733333333333	0.00518133333333333	0.00268133333333333	0.00297333333333333
368	0.0019952	0.00180547738220211	0.00215668002046375	0.001801052417605	0.00196223140601807	0.00192933333333333	0.00187366666666666	0.00154733333333333	0.001548	0.001644	0.005222	0.001645	0.00200133333333333	0.0104972	0.003763	0.0173627827792626	0.0118076	0.0117783333333333	0.00672	0.00685666666666667	0.010964302139076	0.0111775869606107	0.0103155436742252	0.00594558256569638	0.00468166666666665	0.0080582	0.00470733333333332	0.00436566666666667	0.003999	0.00454566666666666	0.00495033333333335	0.00478366666666667	0.00421066666666667	0.003746	0.00379033333333333	0.00272333333333333	0.002574	0.00288166666666667	0.00290466666666667	0.00372833333333333	0.00340166666666667	0.00255866666666667	0.00264666666666666	0.002571	0.002635	0.002572	0.00506599999999999	0.002644	0.002909
369	0.0019754	0.00177414404886878	0.00214401335379709	0.001797052417605	0.0019365647393514	0.00187433333333333	0.001813	0.00153666666666667	0.0015186	0.00164633333333333	0.005143	0.001665	0.00195766666666667	0.0102978	0.00372566666666667	0.0170517827792626	0.0115858	0.011591	0.00664166666666665	0.00676866666666667	0.0107673021390761	0.0110092536272774	0.0101288770075585	0.00583991589902973	0.00457666666666665	0.0078914	0.00466733333333332	0.004314	0.00395633333333333	0.00448333333333333	0.00490366666666665	0.00472600000000001	0.004139	0.003673	0.00373433333333333	0.00264233333333333	0.00251633333333333	0.00280533333333333	0.002829	0.003641	0.003329	0.00253766666666667	0.002647	0.002557	0.002614	0.002556	0.00498233333333333	0.00257633333333333	0.002843
370	0.0019538	0.00174814404886878	0.00213234668713042	0.00176271908427167	0.00189523140601807	0.001847	0.00178233333333333	0.00152133333333333	0.0014898	0.00161633333333333	0.00503166666666665	0.00164633333333333	0.00191133333333333	0.0100888	0.00364866666666667	0.0167367827792626	0.0113754	0.0113686666666667	0.00650966666666665	0.00665266666666667	0.0105509688057427	0.0108139202939441	0.00993521034089186	0.00574424923236307	0.00448	0.0077192	0.00457466666666667	0.00423733333333333	0.00387966666666667	0.004386	0.00478066666666665	0.00464100000000001	0.00405233333333333	0.003595	0.00366233333333333	0.00258766666666667	0.002469	0.00275066666666667	0.002761	0.00357633333333333	0.003272	0.00249166666666667	0.002622	0.00250666666666667	0.00256933333333333	0.00250933333333333	0.00488066666666668	0.00252766666666667	0.002784
371	0.0019354	0.00171047738220211	0.00208668002046375	0.001699052417605	0.0018635647393514	0.001818	0.00175233333333333	0.00149533333333333	0.0014706	0.00156166666666667	0.00492566666666665	0.001588	0.001861	0.0098844	0.00355766666666667	0.0164217827792626	0.011145	0.0111463333333333	0.00633433333333335	0.00651400000000001	0.010343302139076	0.0105959202939441	0.00972287700755851	0.00561891589902973	0.004389	0.0075566	0.00445166666666667	0.00415166666666667	0.003776	0.00427966666666667	0.00465866666666665	0.00452133333333333	0.00394633333333333	0.00353133333333333	0.00358933333333333	0.002537	0.00240766666666667	0.002687	0.002706	0.003508	0.00320533333333333	0.002458	0.00255033333333333	0.002434	0.00251633333333333	0.00243333333333333	0.00478699999999998	0.002476	0.00271366666666667
372	0.0018994	0.00166614404886878	0.00201868002046375	0.00165238575093834	0.00182923140601807	0.001769	0.00169766666666667	0.00146866666666667	0.0014444	0.00155366666666667	0.00486	0.00156966666666667	0.001823	0.0096806	0.00348066666666667	0.0161194494459293	0.0109196	0.0109583333333333	0.00620866666666665	0.00639700000000001	0.0101269688057427	0.0103879202939441	0.0095185436742252	0.00549358256569638	0.00428866666666666	0.0074016	0.00435533333333333	0.004066	0.00371433333333333	0.004192	0.00456233333333335	0.004436	0.00385866666666667	0.00346766666666667	0.00352266666666667	0.00245966666666667	0.00233133333333333	0.00261666666666667	0.00263633333333333	0.00341233333333333	0.00311133333333333	0.00242	0.00249333333333333	0.00237933333333333	0.00248066666666667	0.00238433333333333	0.00470233333333333	0.002391	0.00264666666666667
373	0.0018714	0.00163314404886878	0.00196834668713042	0.00162038575093834	0.00177123140601807	0.00172	0.001659	0.001466	0.0014236	0.00155866666666667	0.00478133333333335	0.00156733333333333	0.00179066666666667	0.0094952	0.003438	0.0158381161125959	0.010711	0.0107506666666667	0.00610433333333335	0.00631100000000001	0.0099049688057427	0.0101772536272774	0.0093335436742252	0.00540824923236307	0.004203	0.007255	0.00426733333333333	0.00396933333333333	0.003659	0.00412933333333333	0.00449033333333333	0.004358	0.00379166666666667	0.00338366666666667	0.00345866666666667	0.002393	0.002282	0.002558	0.002581	0.00333533333333333	0.00302533333333334	0.00237166666666667	0.00244233333333333	0.00235333333333333	0.00244833333333333	0.00235933333333333	0.00461599999999998	0.002343	0.002581
374	0.0018532	0.00160814404886878	0.00193801335379709	0.00160571908427167	0.00174023140601807	0.001673	0.001636	0.001456	0.0014086	0.001523	0.00467666666666665	0.00154433333333333	0.001761	0.009325	0.00339266666666667	0.0155554494459293	0.010509	0.010528	0.005991	0.00620633333333332	0.0097219688057427	0.0100175869606107	0.00917487700755851	0.00532458256569638	0.004135	0.0071142	0.00418866666666667	0.00391433333333333	0.00359066666666667	0.00407033333333333	0.004416	0.00427933333333333	0.00373066666666667	0.00331533333333333	0.00340133333333333	0.002346	0.00225333333333333	0.00250966666666667	0.002534	0.00328266666666667	0.002957	0.00232766666666667	0.002399	0.002318	0.00241	0.002314	0.00453733333333333	0.00231	0.00253233333333333
375	0.001829	0.00157047738220211	0.00192034668713042	0.00160571908427167	0.0017265647393514	0.00163766666666667	0.00161	0.001427	0.0013926	0.001477	0.00458833333333335	0.001519	0.001733	0.009163	0.00333933333333333	0.0152751161125959	0.0103194	0.010342	0.00586933333333335	0.00607800000000001	0.00955930213907605	0.0098832536272774	0.00901187700755851	0.00523491589902973	0.004082	0.0069868	0.00412333333333333	0.00385833333333333	0.00351966666666667	0.003997	0.004313	0.00420666666666667	0.00366933333333333	0.00326533333333333	0.00336033333333333	0.002313	0.00219566666666667	0.00246033333333333	0.00248333333333333	0.00321533333333333	0.00290333333333334	0.002285	0.00237433333333333	0.002279	0.00237	0.002271	0.00445199999999999	0.00224333333333333	0.002496
376	0.0018162	0.00153481071553545	0.00188434668713042	0.001575052417605	0.00171423140601807	0.00163266666666667	0.00159833333333333	0.00139333333333333	0.001378	0.001464	0.00450066666666666	0.001478	0.00172866666666667	0.0090048	0.00329066666666667	0.0150161161125959	0.0101412	0.0101676666666667	0.00574433333333335	0.00597166666666667	0.00937930213907605	0.00972192029394406	0.00883387700755851	0.00513691589902973	0.00401533333333333	0.0068616	0.00403533333333333	0.00376	0.00343633333333333	0.003906	0.00422233333333333	0.004132	0.00361233333333333	0.00320066666666667	0.00329466666666667	0.00230433333333333	0.00218066666666667	0.002429	0.00245333333333333	0.003171	0.00287733333333334	0.002248	0.00234633333333333	0.002248	0.00233233333333333	0.00223633333333333	0.00436766666666667	0.002229	0.00248166666666667
377	0.0018122	0.00149681071553545	0.00181768002046375	0.00153071908427167	0.0017035647393514	0.001642	0.00158866666666667	0.00137933333333333	0.0013788	0.00146166666666667	0.00443	0.001441	0.00171933333333333	0.008869	0.003235	0.0147737827792626	0.009972	0.00998733333333335	0.00565233333333335	0.00588066666666667	0.00918830213907605	0.00953892029394406	0.00863821034089186	0.00502924923236307	0.003915	0.0067428	0.00393933333333333	0.00368066666666666	0.00337433333333333	0.003845	0.00416033333333333	0.00404733333333333	0.003563	0.00313166666666667	0.003228	0.002298	0.002185	0.00242966666666667	0.00242766666666667	0.00315033333333333	0.002865	0.00221366666666667	0.00231733333333333	0.00220566666666667	0.00231133333333333	0.00219733333333333	0.00429133333333333	0.00223233333333333	0.002487
378	0.0018012	0.00148681071553545	0.00179101335379709	0.00152838575093834	0.0016735647393514	0.001664	0.00160566666666666	0.00142633333333333	0.0013708	0.00150533333333333	0.00443233333333333	0.00148	0.001715	0.008713	0.003227	0.0145927827792626	0.0097852	0.00984	0.005618	0.00582566666666667	0.0090186354724094	0.00937792029394406	0.00848321034089186	0.00493791589902973	0.00382733333333333	0.0066262	0.00391733333333333	0.00366333333333333	0.00335733333333333	0.00383233333333333	0.00413666666666667	0.00401466666666667	0.00355133333333333	0.00313233333333334	0.00324333333333333	0.00230966666666667	0.00220433333333333	0.002438	0.00243166666666667	0.003138	0.00287933333333333	0.00221933333333333	0.002306	0.00220566666666667	0.00231933333333334	0.00222233333333333	0.004242	0.002235	0.00249366666666667
379	0.0017798	0.00150547738220211	0.00183401335379709	0.00154538575093834	0.00165789807268473	0.00166733333333333	0.00161733333333333	0.00148933333333333	0.0013478	0.001572	0.00443733333333333	0.001561	0.00171133333333333	0.0085474	0.003258	0.0144334494459293	0.0096028	0.009747	0.00563133333333335	0.00582900000000001	0.00887930213907605	0.00922225362727741	0.00841454367422521	0.00488191589902973	0.00378133333333333	0.0064994	0.00395133333333333	0.00368	0.00338733333333333	0.00383833333333333	0.00413033333333333	0.00402166666666667	0.00356133333333333	0.00316733333333333	0.00327033333333333	0.00232333333333333	0.002215	0.00242433333333333	0.002439	0.00311433333333333	0.00286333333333333	0.002271	0.00231033333333333	0.00225966666666667	0.002331	0.00227666666666667	0.00424633333333333	0.00223266666666667	0.00250133333333333
380	0.0017334	0.00149247738220211	0.00186434668713042	0.001537052417605	0.0016545647393514	0.001635	0.00158333333333333	0.00145766666666667	0.0013046	0.001543	0.00436166666666666	0.001549	0.00165366666666667	0.0083886	0.00320766666666667	0.0141834494459293	0.0094242	0.00958466666666665	0.00555033333333335	0.00575166666666667	0.0087376354724094	0.0090472536272774	0.00830854367422521	0.00482024923236307	0.003712	0.0063684	0.00388033333333333	0.003604	0.00333566666666667	0.00376	0.004079	0.003956	0.00348966666666667	0.00310766666666666	0.00320866666666667	0.00227666666666667	0.00213666666666667	0.00237166666666667	0.00237966666666667	0.003044	0.00278233333333334	0.002249	0.00227266666666667	0.00224366666666667	0.00230166666666667	0.002245	0.00418433333333333	0.00218366666666667	0.00244566666666667
381	0.0016804	0.00147214404886878	0.00185534668713042	0.001524052417605	0.00165423140601807	0.00160966666666667	0.001559	0.00136433333333333	0.0012596	0.001462	0.004232	0.00148933333333333	0.00161666666666667	0.0082196	0.00309633333333333	0.0138907827792626	0.0092508	0.00935966666666665	0.00537	0.00557166666666667	0.0086136354724094	0.00892258696061071	0.00815621034089186	0.00476991589902973	0.00363833333333333	0.00623	0.00373966666666667	0.00347966666666666	0.00319833333333333	0.00363466666666666	0.00394433333333333	0.00384166666666667	0.00336433333333333	0.00300533333333334	0.00310066666666667	0.002215	0.00208366666666667	0.002322	0.00231766666666667	0.00297733333333333	0.002724	0.002149	0.00219066666666666	0.00214766666666667	0.00222466666666667	0.002145	0.00404166666666667	0.00215633333333333	0.00238633333333333
382	0.0016646	0.00146281071553545	0.00180168002046375	0.00149271908427167	0.00166323140601806	0.001597	0.00154033333333333	0.00131366666666667	0.0012426	0.00141033333333333	0.004109	0.00143066666666667	0.001611	0.0080716	0.003008	0.0136011161125959	0.0091034	0.009163	0.00520933333333335	0.00541800000000001	0.0084819688057427	0.00877692029394406	0.00799821034089186	0.00470258256569638	0.00357233333333333	0.0060974	0.003636	0.00338866666666666	0.00310766666666667	0.00355866666666667	0.00375133333333333	0.00372766666666667	0.003265	0.00292633333333334	0.00301566666666667	0.00219233333333333	0.00206933333333333	0.00229433333333333	0.00230766666666667	0.00294133333333333	0.00269366666666666	0.002083	0.00215533333333333	0.00206733333333333	0.002151	0.00206633333333333	0.00393533333333333	0.00213833333333333	0.00236933333333333
383	0.0016576	0.00141947738220211	0.00174468002046375	0.001437052417605	0.0016365647393514	0.00161066666666667	0.00153833333333333	0.00130266666666667	0.0012364	0.00139966666666667	0.00401933333333333	0.001385	0.001603	0.0079226	0.00295333333333333	0.0133347827792626	0.0089388	0.00899266666666665	0.00508	0.00530933333333332	0.0083059688057427	0.00857592029394406	0.00782087700755851	0.00456891589902973	0.003488	0.0059804	0.00355933333333333	0.00333333333333333	0.00304266666666667	0.003519	0.00364	0.00365966666666667	0.00320233333333333	0.00287833333333333	0.00295133333333333	0.00219333333333333	0.00205633333333333	0.00227666666666667	0.00230866666666667	0.00292133333333333	0.002671	0.002051	0.00213533333333333	0.00202466666666667	0.002107	0.00203033333333333	0.003862	0.002124	0.002371
384	0.0016638	0.00138747738220211	0.00170701335379709	0.001400052417605	0.00159489807268473	0.001633	0.001537	0.00130666666666667	0.0012342	0.00140766666666667	0.003993	0.00138933333333333	0.00163066666666667	0.0077754	0.00292233333333333	0.0130924494459293	0.0087584	0.00886	0.00502433333333335	0.00525733333333332	0.00812530213907605	0.00841192029394406	0.00766921034089186	0.00447491589902973	0.00341466666666667	0.0058774	0.00351266666666667	0.00328966666666667	0.00302	0.00346266666666667	0.00362866666666667	0.003622	0.00313766666666667	0.002854	0.00290433333333333	0.00217733333333333	0.002045	0.00228233333333333	0.00231233333333333	0.00291766666666667	0.00265533333333333	0.00202366666666666	0.00210933333333333	0.00201066666666667	0.00210933333333333	0.002034	0.003822	0.002121	0.00238533333333333
385	0.0016638	0.00137481071553545	0.00167934668713042	0.001375052417605	0.0015625647393514	0.00162633333333333	0.001551	0.00134033333333333	0.0012322	0.00141633333333333	0.00397866666666666	0.00139533333333333	0.00163466666666666	0.0076536	0.00291	0.0128667827792626	0.0086058	0.00873466666666665	0.00500666666666665	0.00520100000000001	0.00797630213907605	0.00828358696061071	0.00753887700755851	0.00440458256569638	0.00335833333333333	0.0057838	0.00346266666666667	0.00328066666666666	0.00299733333333333	0.00342033333333334	0.003614	0.00359	0.00311266666666667	0.002818	0.002892	0.002178	0.00204633333333333	0.00229233333333333	0.002314	0.00290466666666667	0.002627	0.002026	0.002101	0.00201066666666667	0.00212066666666667	0.00204733333333334	0.00379666666666667	0.00212733333333333	0.002378
386	0.0016226	0.00134547738220211	0.00164501335379709	0.00136971908427167	0.0015445647393514	0.00163833333333333	0.001606	0.00135033333333333	0.0012184	0.00141466666666667	0.00387733333333333	0.001384	0.001654	0.0075166	0.002887	0.0126547827792626	0.0084596	0.00858233333333335	0.004934	0.00511466666666667	0.0078496354724094	0.00815058696061071	0.00739987700755851	0.00432324923236308	0.00330133333333333	0.0056758	0.00341366666666667	0.00325866666666666	0.00293966666666667	0.00338433333333333	0.00357866666666666	0.00353	0.00309733333333333	0.00275933333333333	0.00285866666666667	0.00219966666666666	0.002057	0.00229966666666667	0.002307	0.002899	0.002629	0.002003	0.00207933333333333	0.00198933333333333	0.00208566666666667	0.002015	0.00372333333333333	0.00216366666666667	0.00238
387	0.0015924	0.00132847738220211	0.00162068002046375	0.00136571908427167	0.0015605647393514	0.00164866666666667	0.001615	0.00131933333333333	0.0012004	0.00140733333333333	0.00379033333333333	0.00136766666666667	0.00168133333333333	0.007378	0.00284433333333333	0.0124364494459293	0.0083056	0.00843866666666665	0.00483733333333335	0.00504500000000001	0.00770530213907605	0.00806392029394406	0.00725587700755851	0.00425158256569638	0.003245	0.0055762	0.00336633333333333	0.003205	0.002903	0.00331066666666667	0.00352866666666667	0.00346533333333333	0.00302966666666667	0.00271033333333333	0.00278033333333333	0.00218566666666666	0.002049	0.00229866666666667	0.00228533333333333	0.00288833333333333	0.00262666666666667	0.00196566666666667	0.002047	0.001975	0.00205666666666666	0.00202266666666666	0.00367933333333333	0.00216633333333333	0.00236633333333333
388	0.0016118	0.00134981071553545	0.00164601335379709	0.00136038575093834	0.0015575647393514	0.00167433333333333	0.00162833333333333	0.00132833333333333	0.0011968	0.00143766666666667	0.003773	0.001378	0.00170966666666667	0.0072582	0.00282266666666667	0.0122561161125959	0.0081756	0.00834333333333335	0.00476066666666665	0.00498333333333332	0.00757530213907605	0.00802892029394406	0.00714187700755851	0.00417891589902973	0.00322366666666667	0.0054956	0.00335733333333333	0.00317533333333333	0.00287833333333333	0.00327133333333333	0.00347866666666667	0.003427	0.00297866666666667	0.00268966666666667	0.002763	0.00218866666666667	0.00207933333333333	0.00230433333333333	0.00229566666666667	0.00289333333333333	0.00264366666666667	0.001964	0.00202266666666667	0.00197866666666667	0.002062	0.00206333333333333	0.00371166666666667	0.00216366666666667	0.00238833333333333
389	0.0016268	0.00133614404886878	0.00161734668713042	0.00135438575093834	0.0014985647393514	0.00170266666666667	0.00166066666666667	0.00135166666666667	0.0012042	0.00146766666666667	0.00375233333333333	0.00138933333333333	0.001737	0.0071348	0.00279733333333333	0.0120681161125959	0.0080496	0.00822033333333335	0.00466533333333335	0.00489900000000001	0.00745930213907605	0.00792858696061071	0.00700921034089186	0.00409824923236307	0.00314966666666667	0.0054076	0.003334	0.00311	0.00282033333333333	0.00322766666666667	0.00341066666666667	0.003371	0.002944	0.00266466666666667	0.00275	0.00220933333333333	0.00209366666666667	0.00228833333333333	0.00230833333333333	0.00289	0.002664	0.00193766666666667	0.002001	0.00197533333333333	0.00205166666666667	0.002054	0.00369166666666667	0.002166	0.00241533333333333
390	0.0015956	0.00129947738220211	0.00156668002046375	0.00131838575093834	0.00144323140601806	0.001675	0.00162566666666667	0.00132966666666667	0.0011968	0.001453	0.003688	0.00138233333333333	0.001694	0.007017	0.00274766666666667	0.0118501161125959	0.0078982	0.008065	0.00458066666666665	0.00482700000000001	0.0073389688057427	0.00779058696061071	0.00685487700755851	0.00401491589902973	0.00303466666666667	0.0053126	0.00324833333333333	0.00303533333333333	0.002775	0.00315033333333333	0.00334533333333333	0.003288	0.00287933333333333	0.00263266666666667	0.002686	0.00216666666666666	0.00201633333333333	0.002232	0.00227666666666667	0.00282766666666667	0.00259333333333333	0.001899	0.00196833333333333	0.001956	0.00203066666666666	0.00200666666666667	0.003624	0.00213266666666667	0.00236833333333333
391	0.0015622	0.00128614404886878	0.00158134668713042	0.00128338575093834	0.0014105647393514	0.00162966666666667	0.001591	0.00130933333333333	0.001185	0.00141566666666667	0.00362033333333333	0.001392	0.00163666666666667	0.0068894	0.00270633333333333	0.0116421161125959	0.0077386	0.00793833333333335	0.00451	0.00473133333333332	0.0072176354724094	0.00767492029394406	0.00674454367422521	0.00393791589902973	0.002982	0.005213	0.003182	0.002976	0.002764	0.00310666666666667	0.00329766666666666	0.00321666666666667	0.00281566666666667	0.002578	0.002649	0.00211966666666667	0.001964	0.002189	0.002248	0.002779	0.002508	0.00187066666666667	0.00196533333333333	0.00194033333333333	0.001987	0.001951	0.00355666666666667	0.00209	0.002312
392	0.0015384	0.00124914404886878	0.00160901335379709	0.00125138575093834	0.0014035647393514	0.00162433333333333	0.001646	0.001328	0.0011816	0.00142133333333333	0.00360066666666667	0.00141833333333333	0.001635	0.0067508	0.002713	0.0114671161125959	0.007601	0.00784733333333335	0.00446966666666667	0.00467433333333332	0.0070766354724094	0.00751925362727741	0.00663287700755851	0.00385524923236307	0.00293733333333333	0.0051198	0.00313833333333333	0.00291933333333333	0.00276033333333333	0.003086	0.00326666666666667	0.00322033333333333	0.00279433333333333	0.00254466666666667	0.00265333333333333	0.002124	0.00195866666666667	0.002182	0.00222966666666667	0.002772	0.002496	0.001875	0.00199233333333333	0.00196166666666667	0.00197533333333334	0.001951	0.00351233333333333	0.002079	0.002292
393	0.0015182	0.00121914404886878	0.00159534668713042	0.00124071908427167	0.0014085647393514	0.00164966666666667	0.00171366666666666	0.001425	0.0011838	0.00147933333333333	0.00360933333333333	0.00145733333333333	0.00166633333333333	0.0066222	0.00276266666666667	0.0113557827792626	0.0074682	0.007791	0.004478	0.00468900000000001	0.00695330213907605	0.00732292029394406	0.0065215436742252	0.00377624923236307	0.00290366666666667	0.0050426	0.00312833333333333	0.002915	0.002776	0.00310333333333333	0.00329866666666667	0.00325633333333333	0.00281533333333333	0.00257333333333333	0.00268033333333333	0.00212266666666667	0.00196366666666667	0.002202	0.002235	0.00276566666666667	0.002499	0.001941	0.002072	0.00202266666666667	0.00202666666666667	0.00200833333333333	0.00352466666666667	0.002088	0.00231066666666666
394	0.0015194	0.00124314404886878	0.00161901335379709	0.001317052417605	0.00143089807268473	0.00163233333333333	0.00168333333333333	0.00150566666666667	0.0011926	0.001523	0.00361433333333333	0.00150966666666667	0.00164433333333333	0.0065148	0.002787	0.0112261161125959	0.0073456	0.007736	0.00447	0.00466566666666667	0.0068859688057427	0.00718658696061071	0.00645721034089186	0.00375891589902973	0.00290666666666667	0.0049628	0.00314766666666667	0.002964	0.002783	0.003142	0.00334566666666667	0.00326133333333333	0.00286433333333333	0.00261433333333333	0.00269633333333333	0.002076	0.001947	0.002186	0.002208	0.00270566666666667	0.002427	0.00200966666666667	0.00213166666666666	0.00208066666666667	0.002079	0.00205133333333333	0.00351733333333333	0.002069	0.00230566666666667
395	0.0015214	0.00126714404886878	0.00166268002046375	0.001355052417605	0.00144889807268473	0.00160066666666667	0.00162866666666667	0.00146966666666667	0.0011698	0.001513	0.00355933333333333	0.00151	0.00159733333333333	0.0063946	0.002756	0.0110151161125959	0.0072288	0.00760133333333335	0.00440533333333333	0.00460100000000001	0.0067886354724094	0.0070732536272774	0.0063755436742252	0.00374558256569638	0.002851	0.0048548	0.00311933333333333	0.00291933333333333	0.002755	0.00309466666666667	0.00331533333333334	0.00320133333333333	0.002847	0.00259133333333333	0.00267266666666667	0.00203033333333333	0.001901	0.002153	0.00215766666666667	0.00263866666666667	0.00236066666666666	0.002004	0.00209533333333333	0.00203866666666667	0.00205833333333333	0.00202	0.00343566666666667	0.00202633333333333	0.002272
396	0.0015008	0.00126881071553545	0.00165734668713042	0.00134838575093834	0.00145889807268473	0.001568	0.00160666666666667	0.001453	0.0011354	0.00150233333333333	0.00351766666666667	0.001507	0.00157166666666667	0.0062714	0.00273166666666667	0.0108227827792626	0.007101	0.00745733333333335	0.00433266666666667	0.00454866666666667	0.0066739688057427	0.00697292029394406	0.0062885436742252	0.00370158256569638	0.00278333333333334	0.00474	0.00306833333333333	0.002856	0.002717	0.00304566666666667	0.00326133333333333	0.00314766666666667	0.002798	0.002543	0.00264866666666667	0.00199766666666666	0.001859	0.00211366666666667	0.00212633333333333	0.002606	0.00232866666666667	0.00195966666666667	0.00207733333333333	0.001979	0.002027	0.001975	0.003401	0.00198566666666667	0.002236
397	0.0014668	0.00129281071553545	0.00163868002046375	0.00135171908427167	0.00147389807268473	0.00153866666666667	0.00156266666666667	0.001426	0.0011034	0.001478	0.00347	0.00148633333333333	0.001546	0.0061526	0.00267466666666667	0.0106184494459293	0.006967	0.00733333333333335	0.00423133333333334	0.00448400000000001	0.0065999688057427	0.00689792029394406	0.0061765436742252	0.00365958256569639	0.002744	0.0046374	0.00301733333333333	0.002829	0.00267	0.002987	0.00323933333333333	0.003114	0.002739	0.00249966666666667	0.00260666666666667	0.00196066666666667	0.00182	0.00206866666666667	0.00208466666666667	0.00258533333333333	0.00229866666666667	0.001897	0.00201733333333333	0.00193866666666667	0.002005	0.00193433333333333	0.00336133333333333	0.00197033333333333	0.00221433333333333
398	0.0014488	0.00130014404886878	0.00162501335379709	0.001327052417605	0.0014585647393514	0.00149533333333333	0.00148833333333333	0.001331	0.0010848	0.001406	0.003342	0.00140966666666667	0.00151233333333333	0.0060352	0.00256266666666667	0.0103551161125959	0.0068322	0.00712966666666665	0.00409233333333333	0.00434133333333333	0.00650530213907605	0.00679725362727741	0.00606354367422521	0.00360058256569639	0.00270233333333333	0.0045368	0.00292966666666667	0.00274533333333333	0.00258	0.002876	0.003161	0.00303133333333333	0.002629	0.002408	0.002515	0.00193	0.00177266666666667	0.00202366666666667	0.00202633333333333	0.00252266666666667	0.002248	0.001818	0.00189633333333333	0.00186633333333333	0.00190966666666666	0.00185	0.00324066666666667	0.001949	0.002157
399	0.0014476	0.00126247738220211	0.00158868002046375	0.00129938575093834	0.00143023140601806	0.00145566666666667	0.00143266666666666	0.00126733333333333	0.0010832	0.001354	0.003248	0.00136333333333333	0.001498	0.0059366	0.00247333333333333	0.0101241161125959	0.0067064	0.006931	0.00398033333333333	0.00419666666666667	0.0063816354724094	0.0066782536272774	0.00598521034089186	0.00351424923236306	0.002667	0.004447	0.00285366666666667	0.00266533333333333	0.00248066666666667	0.00279	0.00305933333333333	0.00295466666666667	0.002547	0.00234	0.00244033333333333	0.00190066666666667	0.00174133333333333	0.001956	0.00197466666666667	0.00246366666666667	0.002203	0.00176433333333333	0.00182	0.00179666666666667	0.001836	0.001813	0.00314133333333333	0.00189366666666667	0.002096
400	0.0014388	0.00124281071553545	0.00157501335379709	0.001290052417605	0.0014365647393514	0.00143433333333333	0.00141233333333333	0.001289	0.0010848	0.00135233333333333	0.00321966666666666	0.001351	0.001495	0.0058308	0.00247266666666667	0.00996878277926259	0.006587	0.00682433333333335	0.003924	0.00412666666666667	0.00626530213907605	0.0065702536272774	0.00589054367422521	0.00346424923236306	0.00264333333333333	0.0043752	0.00283533333333333	0.00267066666666666	0.002462	0.00277266666666667	0.003011	0.00293233333333333	0.002548	0.00234066666666667	0.00242366666666667	0.00187833333333333	0.001734	0.001911	0.00194666666666667	0.002431	0.00217533333333333	0.00176666666666667	0.00181133333333333	0.00178833333333333	0.00183633333333333	0.001824	0.00308233333333333	0.00184533333333333	0.00206966666666666
401	0.0014178	0.00123947738220211	0.00156934668713042	0.00128371908427167	0.00144523140601807	0.00142733333333333	0.00140166666666667	0.001308	0.0010732	0.00135166666666667	0.00316466666666667	0.00133666666666667	0.00147566666666667	0.0057166	0.002461	0.00981711611259594	0.0064656	0.00671033333333335	0.00385566666666667	0.004095	0.00613730213907605	0.0064862536272774	0.00577487700755851	0.00343858256569639	0.002588	0.0042998	0.00279133333333333	0.00263833333333333	0.00242566666666667	0.00275533333333333	0.00295766666666667	0.00289666666666667	0.00252366666666667	0.002305	0.00241	0.001848	0.001721	0.00189766666666667	0.00191833333333333	0.00239866666666667	0.00214833333333333	0.00174266666666666	0.00180966666666667	0.00178566666666667	0.00182433333333333	0.001804	0.003032	0.00183366666666667	0.00204266666666667
402	0.0013918	0.00120547738220211	0.00150734668713042	0.001228052417605	0.00138489807268473	0.00142466666666667	0.00136933333333333	0.001256	0.001053	0.00130633333333333	0.003065	0.001286	0.00143366666666667	0.0056048	0.00236666666666667	0.00961044944592929	0.0063518	0.00654166666666665	0.003735	0.00398933333333333	0.0059779688057427	0.00635258696061071	0.00561987700755851	0.00335691589902973	0.002488	0.0042256	0.00268933333333333	0.00252666666666666	0.002322	0.00266	0.00285866666666667	0.00279666666666667	0.00243766666666667	0.002199	0.00233333333333333	0.00179466666666667	0.00168666666666667	0.00187833333333333	0.00187766666666667	0.00237566666666667	0.00209466666666666	0.00165233333333333	0.00174433333333333	0.00171666666666667	0.00177033333333333	0.001739	0.00292233333333333	0.00180833333333333	0.00200633333333333
403	0.001373	0.00112614404886878	0.00142334668713042	0.00114071908427167	0.00129089807268473	0.00140166666666667	0.001348	0.00119	0.0010474	0.00123933333333333	0.00298066666666667	0.00121733333333333	0.00140633333333333	0.0055196	0.002271	0.0093967827792626	0.0062488	0.00637866666666665	0.00362466666666666	0.00386933333333333	0.0058039688057427	0.0061662536272774	0.00544654367422521	0.00324558256569639	0.00241766666666667	0.0041554	0.00258166666666667	0.00243733333333333	0.00223533333333333	0.00255033333333334	0.00272266666666667	0.00267966666666667	0.002342	0.00210266666666667	0.0022	0.00174666666666667	0.00165333333333333	0.00186	0.00186333333333333	0.00233333333333333	0.00205733333333333	0.00157966666666666	0.001651	0.00163166666666667	0.00170033333333333	0.00164566666666667	0.002807	0.001782	0.001978
404	0.0013752	0.00109714404886878	0.00139134668713042	0.001118052417605	0.00126523140601806	0.00141366666666667	0.00138	0.00119733333333333	0.0010436	0.00125366666666667	0.00297	0.001241	0.001424	0.00545	0.00226966666666667	0.00926411611259594	0.0061438	0.006299	0.00359633333333333	0.00384733333333333	0.0057016354724094	0.0060602536272774	0.00536954367422521	0.00317791589902973	0.00239633333333333	0.0040928	0.002558	0.00243766666666666	0.002234	0.00255	0.00268366666666667	0.00265633333333333	0.00233266666666667	0.00210033333333333	0.00216633333333333	0.00176266666666667	0.00165866666666667	0.00187266666666667	0.00190133333333333	0.00232266666666667	0.002083	0.001597	0.00164566666666667	0.00165733333333333	0.001705	0.00164133333333333	0.00282133333333333	0.001792	0.00200166666666667
405	0.001379	0.00113147738220211	0.00143234668713042	0.00118471908427167	0.0013195647393514	0.00144433333333333	0.00140033333333333	0.00128766666666667	0.0010232	0.00134666666666667	0.003036	0.00134733333333333	0.001466	0.0053466	0.00235733333333333	0.00921544944592929	0.0060342	0.00631966666666665	0.00363333333333333	0.003905	0.0056999688057427	0.00602592029394406	0.00536421034089186	0.00316291589902973	0.00238566666666667	0.0040254	0.00262166666666667	0.00251766666666667	0.00229333333333333	0.00261933333333333	0.00273733333333333	0.002731	0.00240066666666667	0.002179	0.002253	0.001821	0.001668	0.00188233333333333	0.00194733333333333	0.002331	0.002081	0.00169433333333333	0.00174033333333333	0.001771	0.001793	0.001729	0.00289966666666667	0.00181133333333333	0.00201466666666667
406	0.0013662	0.00115281071553545	0.00147001335379709	0.00120471908427167	0.0013415647393514	0.00142233333333333	0.00136233333333333	0.00135233333333333	0.0010012	0.001418	0.00304533333333333	0.00139566666666667	0.00146	0.0052614	0.00238533333333333	0.00910711611259594	0.0059396	0.00628833333333335	0.003614	0.003913	0.0056489688057427	0.0059682536272774	0.00530221034089186	0.00313024923236306	0.00233433333333333	0.0039376	0.002641	0.00257033333333333	0.002298	0.002619	0.00276033333333334	0.00274433333333333	0.00240933333333333	0.00218066666666666	0.00229166666666667	0.00179966666666667	0.001623	0.00187066666666667	0.00190333333333333	0.00227066666666667	0.00203	0.00174033333333333	0.001783	0.001782	0.00181333333333333	0.00178833333333333	0.00290066666666667	0.00180133333333333	0.00198433333333333
407	0.0013466	0.00115914404886878	0.00148268002046375	0.001179052417605	0.00134189807268473	0.00138833333333333	0.001322	0.00133066666666667	9.862E-4	0.00141833333333333	0.002988	0.00137233333333333	0.00141666666666667	0.0051702	0.00233566666666667	0.00894144944592929	0.0058412	0.00615733333333335	0.003537	0.00382533333333333	0.0055599688057427	0.0059002536272774	0.00523521034089186	0.00308224923236306	0.00228933333333333	0.0038582	0.00258833333333333	0.00254666666666666	0.00225266666666667	0.002561	0.002714	0.002694	0.00235666666666667	0.00213233333333333	0.00227033333333333	0.001759	0.00156766666666667	0.00187066666666667	0.00181033333333333	0.00220766666666667	0.00199166666666667	0.00169166666666667	0.00174	0.001726	0.00177066666666667	0.001767	0.00284833333333333	0.00176033333333333	0.001959
408	0.0013314	0.00114547738220211	0.00146001335379709	0.00118271908427167	0.00133989807268473	0.00136266666666667	0.00130366666666667	0.00125566666666667	9.684E-4	0.00134533333333333	0.00291266666666666	0.001307	0.00138066666666667	0.0050588	0.00225333333333333	0.00877044944592929	0.0057296	0.00600266666666665	0.00345866666666667	0.00370233333333333	0.0054666354724094	0.0058262536272774	0.00516054367422521	0.00304758256569639	0.00226566666666667	0.0037912	0.00249833333333333	0.002461	0.00217833333333333	0.00247666666666667	0.00261833333333333	0.00262566666666667	0.00226366666666667	0.002082	0.00220033333333333	0.001741	0.00155933333333333	0.00186033333333333	0.001769	0.00217166666666667	0.001958	0.00163433333333333	0.00168033333333333	0.001666	0.00171133333333333	0.00169866666666667	0.00276633333333333	0.00171266666666667	0.00191333333333333
409	0.0013102	0.00111247738220211	0.00139368002046375	0.00114671908427167	0.00129589807268473	0.00135033333333333	0.00128766666666667	0.00118866666666667	9.546E-4	0.00126666666666667	0.00281033333333333	0.001243	0.00134366666666667	0.004962	0.002172	0.00857711611259594	0.00563	0.00585766666666665	0.00336266666666667	0.00358733333333333	0.0053489688057427	0.0057032536272774	0.00504487700755851	0.00299791589902973	0.00222133333333334	0.0037232	0.002416	0.002386	0.00211633333333333	0.002393	0.00253133333333334	0.00253233333333333	0.002175	0.00201033333333333	0.00212133333333333	0.00169733333333333	0.001547	0.00184366666666667	0.00175633333333333	0.002135	0.00192366666666667	0.001579	0.00163566666666667	0.00158633333333333	0.00164733333333333	0.00160833333333333	0.00267133333333333	0.00168433333333333	0.00185866666666666
410	0.0012876	0.00109614404886878	0.00135968002046375	0.00110838575093834	0.00125823140601806	0.00138833333333333	0.00131266666666667	0.00119533333333333	9.586E-4	0.00125966666666667	0.00276233333333333	0.00126966666666667	0.00136066666666667	0.004877	0.00217033333333333	0.00842878277926259	0.0055332	0.00578433333333335	0.00330366666666666	0.003537	0.0052759688057427	0.00559258696061071	0.00494754367422521	0.00293724923236306	0.00219466666666667	0.0036572	0.00238033333333333	0.00237233333333333	0.002083	0.002393	0.002498	0.00249766666666667	0.002151	0.00199766666666667	0.00209633333333333	0.00171	0.00155766666666667	0.00184666666666667	0.00177033333333333	0.00215433333333333	0.00193166666666667	0.00155166666666667	0.00163966666666667	0.001578	0.00162466666666667	0.00157033333333333	0.002639	0.0017	0.001861
411	0.0012932	0.00109914404886878	0.00137434668713042	0.001104052417605	0.00124789807268473	0.00140633333333333	0.001361	0.00123633333333333	9.748E-4	0.00129533333333333	0.00277366666666667	0.001319	0.00139033333333333	0.0048184	0.00220566666666667	0.00833444944592929	0.0054674	0.00574166666666665	0.00331166666666667	0.00353733333333333	0.0051856354724094	0.00549592029394406	0.00485554367422521	0.00290758256569639	0.002154	0.0036044	0.002385	0.00238533333333333	0.00207766666666667	0.002424	0.00249066666666667	0.00249733333333333	0.00216966666666667	0.002023	0.00209433333333333	0.001735	0.001586	0.00182533333333333	0.00178166666666667	0.002182	0.00194333333333333	0.00157	0.001675	0.00161633333333333	0.00166333333333333	0.00161533333333333	0.00266233333333333	0.00172733333333333	0.00188133333333333
412	0.0012862	0.00111147738220211	0.00138768002046375	0.00113638575093834	0.0012695647393514	0.00137933333333333	0.00134466666666667	0.00126833333333333	9.638E-4	0.00133766666666667	0.00280333333333333	0.00134233333333333	0.00136	0.004739	0.002231	0.00827311611259594	0.0053916	0.005684	0.003313	0.00354033333333333	0.0051009688057427	0.0054242536272774	0.00479354367422521	0.00290291589902973	0.00210833333333333	0.0035424	0.00241866666666667	0.002393	0.002126	0.00243366666666667	0.002512	0.00250466666666667	0.002204	0.002023	0.00211633333333333	0.00170466666666667	0.00155933333333333	0.00177933333333333	0.00176	0.00214433333333333	0.001913	0.00161233333333333	0.00171766666666667	0.00166266666666667	0.001725	0.00167466666666667	0.002671	0.00173333333333333	0.00187233333333333
413	0.001262	0.00113014404886878	0.00140868002046375	0.00116971908427167	0.00129823140601807	0.00136433333333333	0.001307	0.001278	9.462E-4	0.001351	0.00275933333333333	0.001333	0.00133566666666667	0.0046524	0.002197	0.00816111611259594	0.0053016	0.00560033333333335	0.00326066666666667	0.003492	0.00505930213907605	0.00540592029394406	0.00475887700755851	0.00289091589902973	0.00210233333333333	0.0034848	0.00240866666666667	0.002382	0.00212766666666667	0.002405	0.00250066666666666	0.00249066666666667	0.00219233333333333	0.001993	0.00211733333333333	0.001667	0.00152766666666667	0.001748	0.00173166666666667	0.00211566666666667	0.001883	0.00162266666666667	0.00169433333333333	0.00165733333333333	0.00172066666666667	0.00167	0.00262733333333333	0.00172366666666667	0.001842
414	0.0012684	0.00111114404886878	0.00139934668713042	0.001136052417605	0.00127723140601806	0.00134933333333333	0.00128433333333333	0.00123566666666667	9.382E-4	0.00129733333333333	0.00265233333333333	0.00128066666666667	0.00132566666666667	0.0045812	0.00209766666666667	0.00797211611259594	0.0052202	0.00548066666666665	0.00315533333333334	0.003389	0.0049739688057427	0.00530892029394406	0.00468387700755851	0.00283624923236306	0.00207	0.003435	0.00232733333333333	0.00233366666666667	0.00206733333333333	0.00231266666666667	0.002415	0.00241433333333333	0.002123	0.00193533333333333	0.002039	0.001641	0.00150533333333333	0.001713	0.001697	0.00208566666666667	0.00185533333333333	0.001542	0.00162666666666667	0.001581	0.00164366666666667	0.00160033333333333	0.00255833333333333	0.0017	0.001818
415	0.0012696	0.00107347738220211	0.00136368002046375	0.00108871908427167	0.00124023140601806	0.00132266666666667	0.00128633333333333	0.00121533333333333	9.326E-4	0.001252	0.002588	0.00123266666666667	0.00131266666666667	0.0045078	0.00205566666666667	0.00782711611259594	0.0051486	0.005363	0.00307433333333333	0.00327966666666667	0.0048669688057427	0.00514425362727741	0.00456687700755851	0.00275658256569639	0.002025	0.0033788	0.00223466666666667	0.002284	0.00202233333333333	0.00228233333333333	0.00234433333333333	0.002366	0.00207966666666667	0.00189833333333333	0.001965	0.00162466666666667	0.00149866666666667	0.00166866666666667	0.00165833333333333	0.00203266666666667	0.00179933333333333	0.00149866666666667	0.001575	0.00154233333333333	0.00156533333333333	0.00152666666666667	0.00249566666666667	0.00167	0.001806
416	0.001251	0.00105314404886878	0.00131401335379709	0.00106471908427167	0.00119323140601806	0.00128133333333333	0.001247	0.00118533333333333	9.294E-4	0.00123266666666667	0.00255666666666666	0.00119066666666667	0.001299	0.0044356	0.00200633333333333	0.00768611611259594	0.005067	0.00526833333333335	0.003032	0.00320666666666667	0.00474530213907605	0.00497225362727741	0.00444654367422521	0.00269458256569639	0.00198033333333333	0.0033374	0.00220366666666667	0.00222266666666667	0.00198466666666667	0.00222866666666667	0.00229166666666667	0.00231566666666667	0.002028	0.001874	0.00192566666666667	0.00156566666666667	0.00145666666666667	0.00162166666666667	0.001626	0.001994	0.00176366666666667	0.00149133333333333	0.00152266666666667	0.001523	0.00152133333333333	0.00150266666666667	0.002458	0.001602	0.00177466666666667
417	0.0012336	0.00102147738220211	0.00125134668713042	0.001052052417605	0.00113923140601806	0.00125533333333333	0.00118733333333333	0.001147	9.246E-4	0.001188	0.00252533333333333	0.00118366666666667	0.00127	0.004369	0.00195333333333333	0.00751878277926259	0.0049742	0.00518066666666665	0.00298233333333334	0.003146	0.00464130213907605	0.00481058696061071	0.00434621034089186	0.00263624923236306	0.00190966666666667	0.003282	0.00219033333333333	0.002173	0.00195066666666667	0.00218333333333333	0.002231	0.002256	0.00198633333333333	0.00183466666666667	0.001871	0.001513	0.001387	0.00160666666666667	0.001612	0.00197966666666667	0.00173833333333333	0.00144566666666666	0.00149433333333333	0.001487	0.00150066666666667	0.001513	0.002421	0.00154533333333333	0.00173466666666666
418	0.0012122	9.88144048868782E-4	0.00122468002046375	0.00102238575093834	0.0011145647393514	0.00126133333333333	0.00120866666666667	0.00114033333333333	9.208E-4	0.00118666666666667	0.002497	0.00118966666666667	0.00125166666666667	0.0042926	0.00195166666666667	0.00737844944592929	0.004898	0.005085	0.00292466666666667	0.00309233333333333	0.0045779688057427	0.0046882536272774	0.00425754367422521	0.00255891589902973	0.001853	0.0032092	0.00213366666666667	0.00216033333333333	0.00189766666666667	0.00216266666666667	0.00220033333333333	0.00219	0.00197366666666667	0.0018	0.00183	0.00150533333333333	0.00137366666666667	0.00161433333333333	0.00161266666666667	0.00198666666666667	0.001726	0.00140666666666667	0.00148666666666667	0.00147166666666667	0.00148633333333333	0.001488	0.00238	0.00155933333333333	0.00170733333333333
419	0.0011702	9.14477382202112E-4	0.00118601335379709	9.73385750938335E-4	0.00106323140601806	0.00121566666666667	0.001201	0.001113	8.79E-4	0.00120533333333333	0.00241066666666667	0.00115266666666667	0.00120933333333333	0.0041654	0.001902	0.00726111611259594	0.0047876	0.00496833333333335	0.002858	0.00300133333333333	0.00446130213907605	0.00455025362727741	0.00416054367422521	0.00247191589902973	0.00176933333333333	0.003102	0.00205366666666667	0.00211633333333333	0.00180266666666667	0.00207233333333333	0.002176	0.00211433333333333	0.00192666666666667	0.00171433333333333	0.00177133333333333	0.00148366666666667	0.00135666666666667	0.00156433333333333	0.001559	0.001913	0.00170433333333333	0.00136466666666667	0.001444	0.001423	0.001443	0.001421	0.00232933333333333	0.00153133333333333	0.00162866666666666
420	0.0011396	8.24810715535447E-4	0.00110634668713042	9.27719084271666E-4	9.6189807268473E-4	0.00116233333333333	0.00113066666666667	0.001082	8.314E-4	0.001179	0.00229066666666667	0.00110933333333333	0.00115866666666667	0.0040634	0.001835	0.00713678277926259	0.004676	0.004856	0.002778	0.00289633333333333	0.00428930213907605	0.00442192029394406	0.00405054367422521	0.00237724923236306	0.00168133333333333	0.0030096	0.00203	0.002065	0.00174266666666667	0.00199366666666667	0.002122	0.00206066666666667	0.00181433333333333	0.001635	0.001665	0.00143233333333333	0.001298	0.00149733333333333	0.001492	0.001826	0.00166	0.00131066666666667	0.00137533333333333	0.00136833333333333	0.00139	0.00137066666666667	0.00227433333333333	0.00145433333333333	0.001562
421	0.0011138	7.90477382202112E-4	0.00108034668713042	8.99052417605001E-4	9.315647393514E-4	0.001124	0.001096	0.001118	8.328E-4	0.00116333333333333	0.00224	0.00113633333333333	0.00111533333333333	0.0040184	0.001838	0.00704044944592929	0.0046074	0.00480466666666665	0.002755	0.00286466666666667	0.0041929688057427	0.00434292029394406	0.00396921034089186	0.00233324923236306	0.00163833333333333	0.0029742	0.00204233333333333	0.002061	0.001751	0.00198233333333333	0.00209766666666667	0.00205	0.00177666666666667	0.00164066666666667	0.00165133333333333	0.00137966666666667	0.001256	0.001473	0.00145333333333333	0.00181166666666667	0.00160333333333333	0.00131266666666667	0.00137933333333333	0.00139533333333333	0.001384	0.00137866666666667	0.002246	0.00142766666666667	0.00153066666666666
422	0.0010896	8.14477382202112E-4	0.00108568002046375	9.13719084271666E-4	9.55231406018065E-4	0.001102	0.00109466666666667	0.00118733333333333	8.348E-4	0.001202	0.002271	0.00118066666666667	0.00109066666666667	0.0039468	0.001895	0.0069887827792626	0.0045234	0.004805	0.00274966666666667	0.00287166666666667	0.00415330213907605	0.0042792536272774	0.00391854367422521	0.00234124923236306	0.001595	0.0029222	0.00203966666666667	0.00208	0.00178633333333333	0.00200566666666667	0.002121	0.00207333333333333	0.001812	0.001674	0.00168266666666667	0.001347	0.00124533333333333	0.00145533333333333	0.00144166666666667	0.00184033333333333	0.00154466666666667	0.00133566666666667	0.00140933333333333	0.00144366666666667	0.001447	0.00144033333333333	0.002245	0.001402	0.001518
423	0.0010626	8.60144048868782E-4	0.00110468002046375	9.42052417605001E-4	9.7589807268473E-4	0.001075	0.00106233333333333	0.001197	7.878E-4	0.00121933333333333	0.00227833333333333	0.00117766666666667	0.00107366666666667	0.0038396	0.001919	0.00693811611259594	0.004413	0.00476033333333335	0.00273433333333333	0.002864	0.0041286354724094	0.0042112536272774	0.0038875436742252	0.00234858256569639	0.00156533333333333	0.002844	0.00201766666666667	0.002081	0.00178633333333333	0.00199766666666667	0.00213833333333333	0.00208166666666667	0.00181366666666667	0.001678	0.00167933333333333	0.00130366666666667	0.001225	0.00139266666666667	0.00142	0.00184733333333333	0.00149466666666666	0.00134333333333333	0.001406	0.00144933333333333	0.00147966666666667	0.00145666666666667	0.00223033333333333	0.00137933333333333	0.00149166666666667
424	0.001048	8.62477382202112E-4	0.00112768002046375	9.50719084271666E-4	9.895647393514E-4	0.001043	0.00101666666666667	0.001153	7.538E-4	0.00117366666666667	0.00221066666666667	0.00116433333333333	0.00103733333333333	0.0037618	0.00185866666666667	0.0068327827792626	0.004332	0.00464466666666665	0.00269566666666666	0.00280133333333333	0.0040846354724094	0.0041752536272774	0.00384821034089186	0.00232324923236306	0.00154633333333333	0.0027884	0.00197233333333333	0.002016	0.001753	0.00196166666666666	0.00208566666666667	0.00203066666666667	0.00177633333333333	0.00162366666666667	0.00163033333333333	0.00126133333333333	0.00118866666666667	0.00133433333333333	0.001378	0.001811	0.00144266666666667	0.00132333333333333	0.00137533333333333	0.001407	0.00142533333333333	0.00139733333333333	0.00220966666666667	0.00135966666666667	0.00142966666666667
425	0.0010432	8.45477382202112E-4	0.00112068002046375	9.36385750938335E-4	9.835647393514E-4	0.00106666666666667	0.00103666666666667	0.001118	7.588E-4	0.00114633333333333	0.00214966666666667	0.00114133333333333	0.00102766666666667	0.0037152	0.001794	0.00670011611259594	0.0042858	0.00453833333333335	0.002629	0.00274266666666667	0.00402930213907605	0.00413692029394406	0.00378754367422519	0.00227124923236306	0.00154533333333333	0.0027444	0.00193766666666667	0.001944	0.00170833333333333	0.00191	0.00201133333333333	0.00198733333333333	0.00172266666666667	0.00155666666666667	0.00157266666666667	0.001256	0.001176	0.001335	0.00136433333333333	0.001816	0.00143566666666667	0.00129533333333333	0.00134366666666667	0.00136766666666667	0.00135766666666667	0.00135033333333333	0.002168	0.001337	0.001423
426	0.00104	8.30477382202112E-4	0.00109301335379709	9.12719084271665E-4	9.5989807268473E-4	0.00108466666666667	0.001055	0.00108133333333333	7.582E-4	0.00113133333333333	0.00211833333333333	0.001116	0.001048	0.003668	0.00177266666666667	0.00657111611259594	0.004243	0.004462	0.00258233333333333	0.00270766666666667	0.0039639688057427	0.00405425362727741	0.00373187700755852	0.00222124923236306	0.00149966666666666	0.0027086	0.00190333333333333	0.00191566666666667	0.00166966666666667	0.001864	0.00197866666666667	0.00196266666666667	0.00169266666666667	0.001548	0.00155366666666667	0.00127766666666667	0.00117866666666667	0.00133733333333333	0.001357	0.001858	0.00145666666666667	0.001262	0.00131933333333333	0.00133	0.001333	0.001346	0.00210366666666667	0.00133333333333333	0.00143933333333333
427	0.0010404	8.38810715535447E-4	0.00108801335379709	9.19385750938335E-4	9.305647393514E-4	0.00105533333333333	0.00102266666666667	0.00105366666666666	7.402E-4	0.00111333333333333	0.00209133333333333	0.00112366666666667	0.00105933333333333	0.003617	0.00176066666666667	0.00646611611259594	0.0041836	0.00441933333333335	0.00256733333333334	0.00268566666666667	0.0038796354724094	0.0039852536272774	0.00368887700755852	0.00219591589902973	0.001451	0.0026744	0.001881	0.00193433333333333	0.00167433333333333	0.001856	0.001963	0.00192266666666667	0.00167033333333333	0.001546	0.00152533333333333	0.00126066666666667	0.00114666666666667	0.001302	0.00133466666666667	0.00188233333333333	0.001452	0.00123733333333333	0.00130033333333333	0.00131433333333333	0.001359	0.00134966666666667	0.002087	0.00128933333333333	0.001414
428	0.0010088	8.56144048868782E-4	0.00110768002046375	9.18052417605E-4	9.27231406018065E-4	0.00100033333333333	9.9133333333333E-4	0.00103333333333333	7.084E-4	0.001091	0.00204933333333333	0.00111333333333333	0.00101233333333333	0.0035376	0.00172333333333333	0.00636444944592929	0.0041068	0.00433833333333333	0.002535	0.00264233333333333	0.0038376354724094	0.00393992029394406	0.00363954367422519	0.00220424923236306	0.00143766666666667	0.0026136	0.001835	0.00189633333333333	0.001635	0.00182366666666667	0.00191766666666666	0.00187933333333333	0.00162166666666667	0.00149566666666667	0.00148633333333333	0.001207	0.001098	0.00126966666666667	0.00129866666666667	0.00186	0.00139733333333333	0.001232	0.00127666666666667	0.00129766666666667	0.001342	0.00130366666666667	0.00204133333333333	0.00125833333333333	0.00135566666666667
429	9.836E-4	8.26144048868782E-4	0.00106801335379709	8.81719084271666E-4	8.96231406018065E-4	9.58000000000001E-4	9.49E-4	9.45E-4	6.796E-4	0.00103066666666667	0.00197	0.00101766666666667	9.61E-4	0.0034622	0.00163166666666667	0.00619744944592929	0.004029	0.00419333333333333	0.00243333333333334	0.00253766666666667	0.0037629688057427	0.00382892029394406	0.00355221034089186	0.00214558256569639	0.00139166666666667	0.002552	0.00174966666666667	0.00176466666666667	0.00152333333333333	0.00173566666666667	0.00182033333333333	0.00178533333333333	0.00154166666666667	0.00141233333333333	0.00141666666666667	0.00117933333333333	0.00105633333333333	0.00124466666666667	0.00127666666666667	0.001846	0.00135566666666667	0.001175	0.00120333333333333	0.00122233333333333	0.001256	0.00120266666666667	0.001959	0.001238	0.00132566666666667
430	9.608E-4	7.50810715535447E-4	0.00101968002046375	8.43385750938335E-4	8.44231406018065E-4	9.46666666666667E-4	9.01666666666665E-4	8.55333333333335E-4	6.538E-4	9.49000000000001E-4	0.001857	9.03E-4	9.23E-4	0.0033834	0.00152633333333333	0.00602144944592929	0.0039484	0.00405833333333333	0.00233833333333333	0.00242966666666667	0.00366996880574272	0.00372492029394406	0.00345021034089186	0.00207124923236306	0.001343	0.0024878	0.001666	0.00165333333333333	0.00142266666666667	0.00164166666666667	0.001706	0.00170266666666667	0.00145766666666667	0.001357	0.00133133333333333	0.001146	0.00104066666666667	0.00122533333333333	0.00125166666666667	0.00182233333333333	0.00132266666666667	0.00110566666666667	0.00113666666666667	0.00114366666666667	0.001165	0.001105	0.001882	0.00118233333333333	0.00129166666666667
431	9.438E-4	7.12810715535447E-4	0.00100601335379709	7.96385750938335E-4	8.4589807268473E-4	9.27666666666666E-4	8.86333333333332E-4	8.54E-4	6.38E-4	9.05000000000001E-4	0.00179166666666667	8.52666666666665E-4	8.77E-4	0.0033206	0.00147566666666667	0.00591544944592929	0.0038882	0.00395533333333334	0.002289	0.002362	0.00361063547240939	0.00366725362727739	0.00337487700755852	0.00204291589902973	0.001342	0.0024346	0.00160733333333333	0.001601	0.00136733333333333	0.00159	0.001624	0.00168533333333333	0.001431	0.00132766666666667	0.001296	0.00112	0.00104533333333333	0.00120766666666667	0.001219	0.00178033333333333	0.001284	0.00105766666666667	0.001114	0.001107	0.00111	0.001069	0.00183733333333333	0.001163	0.00124533333333333
432	9.552E-4	6.99810715535447E-4	9.85680020463753E-4	7.54052417605E-4	8.315647393514E-4	8.88333333333332E-4	8.54999999999999E-4	8.55333333333335E-4	6.392E-4	8.78333333333332E-4	0.00176766666666667	8.40333333333335E-4	8.6E-4	0.003289	0.00143266666666667	0.00582611611259594	0.0038492	0.00388733333333333	0.00222666666666666	0.00233366666666667	0.00354196880574272	0.00359425362727739	0.00330354367422519	0.00199091589902973	0.001304	0.0024118	0.001573	0.00153533333333333	0.00133233333333333	0.00155633333333333	0.00161866666666667	0.00165033333333333	0.00140266666666667	0.00127433333333333	0.00126	0.00108433333333333	0.001004	0.00117733333333333	0.00119	0.00173733333333333	0.00125433333333333	0.00101666666666667	0.001065	0.001093	0.00108733333333333	0.00105433333333333	0.00181066666666667	0.00115166666666667	0.00120966666666667
433	9.52E-4	6.72477382202112E-4	9.63680020463753E-4	7.36385750938335E-4	8.12231406018065E-4	8.61333333333332E-4	8.19333333333332E-4	8.32E-4	6.27E-4	8.56333333333332E-4	0.00173533333333333	8.35333333333335E-4	8.42666666666666E-4	0.0032368	0.00139466666666667	0.00572044944592929	0.0037902	0.00383266666666667	0.00217966666666667	0.00229966666666667	0.00347530213907605	0.00351258696061072	0.00322821034089186	0.00195624923236306	0.00125633333333333	0.002372	0.00155166666666667	0.001494	0.00131433333333333	0.00153133333333333	0.001624	0.00161	0.00136533333333333	0.00123866666666667	0.001235	0.00105066666666667	9.58666666666668E-4	0.00114	0.00115866666666667	0.00167166666666667	0.001205	9.96666666666665E-4	0.00103	0.00106666666666667	0.001067	0.00103266666666667	0.00178633333333333	0.00112033333333333	0.00117766666666667
434	9.392E-4	6.76810715535447E-4	9.73680020463753E-4	7.32719084271666E-4	8.095647393514E-4	8.57666666666667E-4	8.23666666666665E-4	8.36666666666665E-4	6.186E-4	8.72666666666666E-4	0.001726	8.47333333333335E-4	8.55666666666666E-4	0.003193	0.00140466666666667	0.00563678277926259	0.0037284	0.00379033333333333	0.00216	0.00227133333333333	0.00341130213907605	0.00344292029394406	0.00318254367422519	0.00194191589902973	0.001261	0.0023366	0.001569	0.001496	0.001319	0.00152866666666667	0.00163966666666666	0.00160133333333333	0.00137333333333333	0.00123866666666667	0.00124033333333333	0.00105133333333333	9.49999999999999E-4	0.00113366666666667	0.00115333333333333	0.001641	0.00119466666666667	9.97666666666665E-4	0.00104166666666667	0.00105366666666667	0.00107666666666667	0.00104566666666667	0.00177666666666667	0.001101	0.001184
435	9.318E-4	7.19810715535447E-4	0.00100634668713042	7.52385750938335E-4	7.95231406018065E-4	8.78666666666666E-4	8.54666666666665E-4	8.81666666666665E-4	6.24E-4	9.32666666666666E-4	0.00177866666666667	8.84333333333335E-4	9.05666666666665E-4	0.0031688	0.00146466666666667	0.0056027827792626	0.0036906	0.00377633333333333	0.00215433333333333	0.002279	0.00338430213907605	0.00340958696061072	0.00318321034089186	0.00192358256569639	0.001261	0.002311	0.00158566666666667	0.00152366666666667	0.00134566666666667	0.001549	0.001649	0.001635	0.00140233333333333	0.00126966666666667	0.001288	0.00107	9.72333333333333E-4	0.00116533333333333	0.00117866666666667	0.001638	0.001217	0.00102866666666667	0.00108933333333333	0.00108566666666667	0.001125	0.00109	0.001789	0.001138	0.00122566666666667
436	9.312E-4	7.18144048868782E-4	0.00100201335379709	7.57385750938335E-4	7.835647393514E-4	8.86666666666666E-4	8.76333333333332E-4	8.93666666666665E-4	6.152E-4	9.61666666666667E-4	0.00179666666666666	9.01E-4	9.01333333333335E-4	0.0031242	0.00148233333333333	0.00553844944592929	0.0036416	0.003742	0.00212933333333333	0.00225133333333333	0.00333330213907605	0.00335692029394406	0.00315154367422519	0.00188624923236306	0.00121633333333333	0.0022664	0.00155833333333333	0.001511	0.00135366666666667	0.00156466666666667	0.00161966666666667	0.00164033333333333	0.00139133333333333	0.00128866666666667	0.001297	0.00104866666666667	9.82999999999999E-4	0.001167	0.00118333333333333	0.00161566666666667	0.00121966666666667	0.00103766666666667	0.00111	0.00108466666666667	0.001132	0.00110666666666667	0.00179233333333333	0.001141	0.00123466666666667
437	9.234E-4	6.83810715535447E-4	0.00102501335379709	7.47719084271666E-4	7.89231406018065E-4	8.60666666666666E-4	8.59666666666665E-4	8.75E-4	5.964E-4	9.51000000000001E-4	0.00175366666666667	8.93666666666665E-4	8.53E-4	0.0030548	0.001443	0.00543444944592929	0.0035694	0.00367866666666667	0.002089	0.00219166666666667	0.00329596880574272	0.00330892029394406	0.00308554367422519	0.00185358256569639	0.00119633333333333	0.0022166	0.00154133333333333	0.001472	0.00133266666666667	0.001561	0.00158333333333333	0.0016	0.00136466666666667	0.00126833333333333	0.00123833333333333	0.00101633333333333	9.80999999999999E-4	0.001127	0.00114133333333333	0.00153166666666667	0.001195	0.001023	0.00109133333333333	0.001067	0.001092	0.001087	0.001764	0.001103	0.00119633333333333
438	9.102E-4	6.59144048868782E-4	0.00103168002046375	7.42052417605E-4	7.925647393514E-4	8.14666666666666E-4	8.04666666666665E-4	8.39333333333335E-4	5.906E-4	9.11000000000001E-4	0.00168933333333333	8.74E-4	8.17333333333334E-4	0.002987	0.00137766666666667	0.00533611611259594	0.0035086	0.00359233333333333	0.00203266666666667	0.00214266666666667	0.00326963547240939	0.00325192029394406	0.00301687700755852	0.00185391589902973	0.00120166666666667	0.002168	0.00151	0.00141766666666667	0.00129533333333333	0.001494	0.001554	0.001557	0.00131566666666667	0.00121133333333333	0.001195	9.92333333333335E-4	9.44999999999999E-4	0.00108	0.00109666666666667	0.00142766666666667	0.00113433333333333	9.78666666666665E-4	0.001046	0.00105133333333333	0.00104033333333333	0.001042	0.00172866666666667	0.00106833333333333	0.00114366666666667
439	9.038E-4	6.49144048868782E-4	0.00101668002046375	7.11052417605E-4	7.695647393514E-4	7.97333333333333E-4	7.74333333333332E-4	7.92666666666665E-4	5.854E-4	8.52333333333332E-4	0.00161933333333333	8.29333333333335E-4	7.87666666666667E-4	0.00294	0.001323	0.00524111611259594	0.003453	0.00349366666666667	0.001973	0.002093	0.00319330213907605	0.00317992029394406	0.00294087700755852	0.00182458256569639	0.001176	0.0021338	0.00147166666666667	0.001351	0.00123566666666667	0.00142	0.00151266666666666	0.001518	0.00126166666666667	0.001182	0.00116833333333333	9.64E-4	8.90333333333333E-4	0.001054	0.00107366666666667	0.00134966666666667	0.00109	9.31333333333335E-4	9.90666666666665E-4	0.00100433333333333	0.00101966666666667	0.00100533333333333	0.001669	0.001039	0.00111366666666667
440	9.004E-4	6.35810715535447E-4	9.96346687130423E-4	6.72385750938335E-4	7.225647393514E-4	8.03333333333333E-4	7.73999999999999E-4	7.57E-4	6.048E-4	8.26666666666667E-4	0.00157633333333333	7.83666666666665E-4	7.69666666666667E-4	0.0029166	0.00128766666666667	0.00515544944592929	0.0034154	0.003429	0.001945	0.00205166666666667	0.00310530213907605	0.00312058696061072	0.00288254367422519	0.00174524923236306	0.001132	0.0021128	0.00145633333333333	0.00130566666666667	0.00121433333333333	0.00139133333333333	0.001452	0.00148733333333333	0.001219	0.00115933333333333	0.001149	9.62666666666665E-4	8.69333333333333E-4	0.001038	0.00105733333333333	0.001291	0.001084	9.10666666666665E-4	9.55666666666665E-4	9.61666666666668E-4	0.00100466666666667	9.79666666666665E-4	0.00161633333333333	0.00102766666666667	0.00111966666666667
441	8.95E-4	6.12810715535447E-4	9.64680020463753E-4	6.68719084271666E-4	6.7589807268473E-4	8.25666666666666E-4	8.04333333333332E-4	7.69E-4	6.218E-4	8.35666666666667E-4	0.00156266666666667	7.78333333333335E-4	7.92666666666667E-4	0.0028752	0.00128466666666667	0.00509111611259594	0.0033856	0.00339666666666667	0.00194133333333333	0.00202866666666667	0.00304730213907605	0.00307592029394406	0.00283187700755852	0.00168691589902973	0.00110833333333333	0.0020934	0.001458	0.00130966666666667	0.00122066666666667	0.001397	0.001438	0.001479	0.001189	0.00113233333333333	0.00112966666666667	9.81E-4	8.86333333333333E-4	0.00104533333333333	0.001059	0.00128066666666667	0.00110766666666667	9.22E-4	9.73E-4	9.76333333333333E-4	0.001005	9.74666666666665E-4	0.00158633333333333	0.001052	0.00112766666666667
442	8.88E-4	5.93810715535447E-4	9.61680020463753E-4	6.68052417605001E-4	6.6289807268473E-4	8.61000000000001E-4	8.41666666666665E-4	8.19E-4	6.12E-4	8.65666666666666E-4	0.00158233333333333	8.29333333333335E-4	8.27666666666667E-4	0.0028266	0.00132733333333333	0.0050527827792626	0.0033358	0.003382	0.001954	0.002039	0.00301830213907605	0.00304058696061072	0.00279887700755852	0.00168291589902973	0.00109566666666667	0.002069	0.00146333333333333	0.001337	0.00122466666666667	0.001415	0.00144733333333333	0.001485	0.00121733333333333	0.001141	0.00112833333333333	9.95666666666665E-4	8.87666666666668E-4	0.00106366666666667	0.00108533333333333	0.00127366666666667	0.00112466666666667	9.66666666666665E-4	0.00101966666666667	0.001025	0.00102933333333333	0.00101366666666667	0.00159533333333333	0.00107966666666667	0.00112633333333333
443	8.708E-4	5.70144048868782E-4	9.49346687130423E-4	6.59719084271666E-4	6.4489807268473E-4	8.50000000000001E-4	8.17999999999999E-4	8.45333333333335E-4	5.964E-4	8.83333333333332E-4	0.00160766666666667	8.61666666666665E-4	8.21666666666667E-4	0.002783	0.001369	0.00501211611259594	0.0032868	0.00336266666666666	0.00193066666666667	0.00204766666666667	0.00297296880574272	0.00300592029394406	0.00276754367422519	0.00168524923236306	0.001057	0.0020392	0.00146066666666667	0.00135	0.001238	0.00141233333333333	0.00144833333333333	0.00146733333333333	0.00124066666666667	0.00114133333333333	0.00114133333333333	9.88666666666665E-4	8.65333333333333E-4	0.00105066666666667	0.00107133333333333	0.00124366666666667	0.001094	9.75E-4	0.001055	0.001015	0.001024	0.00103066666666667	0.001629	0.00105333333333333	0.00110866666666667
444	8.414E-4	5.64144048868782E-4	9.23346687130423E-4	6.60719084271666E-4	6.47231406018065E-4	8.30333333333333E-4	7.60999999999999E-4	8.13E-4	5.724E-4	8.70000000000001E-4	0.00156133333333333	8.3E-4	7.88333333333333E-4	0.0027214	0.001349	0.00490211611259594	0.003229	0.00329966666666667	0.00187566666666667	0.00198033333333333	0.00291663547240939	0.00296125362727739	0.00272154367422519	0.00167258256569639	0.001006	0.001993	0.00141166666666667	0.00131166666666666	0.00122	0.001385	0.00142233333333333	0.00142866666666667	0.00121733333333333	0.00111	0.001112	9.59E-4	8.56333333333334E-4	0.00102033333333333	0.00102033333333333	0.00122266666666667	0.001065	9.39666666666665E-4	0.00102866666666667	9.64666666666668E-4	0.00100866666666667	9.87333333333335E-4	0.001581	9.99666666666668E-4	0.00109733333333333
445	8.226E-4	5.72477382202112E-4	9.19346687130422E-4	6.67719084271666E-4	6.94231406018065E-4	8.20333333333333E-4	7.30333333333332E-4	7.46333333333335E-4	5.57E-4	8.23666666666666E-4	0.00149066666666667	8.00333333333335E-4	7.61333333333333E-4	0.002659	0.00126566666666667	0.00477444944592929	0.0031638	0.00321433333333333	0.001834	0.00190233333333333	0.00286296880574272	0.00291458696061072	0.00267154367422519	0.00165891589902973	9.99E-4	0.0019296	0.00134366666666667	0.001242	0.00117833333333333	0.00133466666666667	0.001383	0.001396	0.00116566666666667	0.00106333333333333	0.00105466666666667	9.37666666666665E-4	8.44999999999999E-4	9.88333333333333E-4	9.8266666666667E-4	0.00121166666666667	0.00105566666666667	8.86333333333335E-4	9.52666666666665E-4	9.31666666666668E-4	9.69E-4	9.28E-4	0.00149066666666667	9.75999999999999E-4	0.00108733333333333
446	8.128E-4	5.78144048868782E-4	8.98013353797088E-4	6.45719084271665E-4	6.94231406018065E-4	8.08E-4	7.21666666666665E-4	7.12E-4	5.556E-4	7.68000000000001E-4	0.001424	7.73666666666665E-4	7.41333333333333E-4	0.0026148	0.001201	0.00469111611259594	0.0031136	0.00311366666666666	0.001772	0.00183966666666667	0.00283530213907605	0.00287525362727739	0.00261787700755852	0.00162291589902973	1E-3	0.0018932	0.001293	0.00119266666666667	0.001117	0.001295	0.00133133333333333	0.00135833333333333	0.00111533333333333	0.001022	0.00100833333333333	9.45333333333335E-4	8.21333333333333E-4	9.74999999999999E-4	9.65333333333335E-4	0.00119866666666667	0.001029	8.28333333333335E-4	8.93E-4	8.96999999999999E-4	9.13E-4	8.69E-4	0.001432	9.65333333333333E-4	0.00106166666666667
447	8.134E-4	5.72144048868782E-4	8.90346687130423E-4	6.25719084271665E-4	6.79231406018065E-4	7.99333333333333E-4	7.30666666666665E-4	7.31333333333335E-4	5.638E-4	7.62666666666666E-4	0.00139333333333333	7.69333333333335E-4	7.51E-4	0.0025908	0.00119866666666667	0.00464411611259594	0.0030802	0.00305766666666667	0.001752	0.00181966666666667	0.00281230213907605	0.00283925362727739	0.00258887700755852	0.00158024923236306	9.86333333333335E-4	0.0018792	0.001281	0.001184	0.001095	0.00128033333333333	0.00132133333333333	0.00133966666666667	0.00111366666666667	0.001024	0.00101166666666667	9.57666666666665E-4	8.23666666666668E-4	9.97333333333334E-4	9.73333333333335E-4	0.00119166666666667	0.00102966666666667	8.33333333333335E-4	8.98E-4	9.03333333333333E-4	9.16666666666665E-4	8.77666666666665E-4	0.001438	9.79333333333334E-4	0.00104866666666667
448	8.23E-4	5.44477382202112E-4	8.80680020463753E-4	6.25052417605E-4	6.63564739351399E-4	8.06666666666666E-4	7.49666666666665E-4	7.61666666666665E-4	5.736E-4	7.94000000000001E-4	0.00142833333333333	7.94666666666665E-4	7.83333333333333E-4	0.0025656	0.001217	0.00462144944592929	0.003042	0.00306733333333333	0.00176566666666667	0.00184933333333333	0.00277196880574272	0.00277792029394406	0.00255954367422519	0.00154224923236306	9.76666666666665E-4	0.0018602	0.00129333333333333	0.00120733333333333	0.00112233333333333	0.00128933333333333	0.00133033333333333	0.00134333333333333	0.001137	0.00106066666666667	0.001023	9.7E-4	8.49999999999999E-4	0.00101433333333333	9.83E-4	0.00117966666666667	0.00104766666666667	8.81E-4	9.36333333333335E-4	9.35666666666668E-4	9.58666666666665E-4	9.24333333333335E-4	0.00147833333333333	0.00101033333333333	0.00106633333333333
449	8.336E-4	5.18477382202112E-4	8.42680020463753E-4	5.95385750938335E-4	6.3889807268473E-4	8E-4	7.37999999999999E-4	7.78333333333335E-4	5.868E-4	8.06666666666667E-4	0.00144533333333333	7.93666666666665E-4	7.82E-4	0.0025348	0.00119366666666667	0.00454378277926259	0.0029962	0.00305333333333333	0.001738	0.001838	0.00270563547240939	0.00272592029394406	0.00252087700755852	0.00150558256569639	9.44333333333335E-4	0.0018526	0.00126533333333333	0.00116933333333333	0.00110833333333333	0.00128333333333333	0.00130666666666667	0.001322	0.001121	0.00106166666666667	0.001008	9.30666666666665E-4	8.16666666666668E-4	9.98999999999999E-4	9.69666666666669E-4	0.001164	0.00101933333333333	8.84E-4	9.32666666666665E-4	9.32666666666668E-4	9.60333333333335E-4	9.30666666666665E-4	0.001466	9.82333333333334E-4	0.00105933333333333
450	8.286E-4	5.16477382202112E-4	8.34346687130423E-4	5.81719084271666E-4	6.56231406018065E-4	7.70666666666666E-4	7.27666666666665E-4	7.78333333333335E-4	5.726E-4	8.12666666666667E-4	0.00141966666666667	7.71666666666665E-4	7.18666666666666E-4	0.002504	0.00116533333333333	0.00445511611259594	0.0029604	0.00299166666666667	0.001723	0.00179	0.00266263547240939	0.00270492029394406	0.00247854367422519	0.00150558256569639	9.23333333333335E-4	0.0018196	0.00123133333333333	0.001144	0.00106533333333333	0.001264	0.001301	0.00132166666666667	0.001095	0.00102866666666667	0.00101	8.79E-4	7.82666666666668E-4	9.63333333333334E-4	9.25333333333335E-4	0.00111966666666667	9.75666666666665E-4	8.70333333333335E-4	9.22666666666665E-4	8.96999999999999E-4	9.35666666666665E-4	9.10333333333335E-4	0.00143	9.32999999999999E-4	0.00100333333333333
451	8.056E-4	5.17810715535447E-4	8.30013353797088E-4	5.79719084271666E-4	6.605647393514E-4	7.46666666666667E-4	7.24666666666665E-4	7.37333333333335E-4	5.47E-4	7.86666666666667E-4	0.00137833333333333	7.41333333333335E-4	6.84666666666667E-4	0.0024556	0.001144	0.00437944944592929	0.0029304	0.00291466666666666	0.001689	0.001727	0.00265396880574272	0.00266092029394406	0.00244754367422519	0.00153291589902973	9.16666666666665E-4	0.0017712	0.00120133333333333	0.001131	0.00102333333333333	0.00121766666666667	0.00124266666666667	0.00129266666666667	0.00106066666666667	9.77666666666665E-4	9.94999999999998E-4	8.70666666666665E-4	7.77999999999999E-4	9.29666666666668E-4	9.0066666666667E-4	0.001076	9.46333333333335E-4	8.49333333333335E-4	8.88666666666665E-4	8.59999999999999E-4	9.01666666666665E-4	8.66666666666665E-4	0.001394	9.00333333333333E-4	9.72666666666665E-4
452	7.898E-4	5.22810715535447E-4	8.05013353797088E-4	5.75385750938335E-4	6.565647393514E-4	7.15333333333333E-4	6.92333333333332E-4	6.91E-4	5.4E-4	7.44000000000001E-4	0.00135033333333333	7.05E-4	6.89333333333333E-4	0.0023954	0.00112333333333333	0.00428444944592929	0.0028854	0.002834	0.00164233333333333	0.00167966666666667	0.00260030213907605	0.00261658696061072	0.00242654367422519	0.00151958256569639	8.91666666666665E-4	0.001745	0.001172	0.00108633333333333	9.94999999999999E-4	0.001164	0.001196	0.001233	0.00101466666666667	9.41666666666665E-4	9.62999999999999E-4	8.54666666666667E-4	7.62333333333333E-4	9.01999999999999E-4	8.9566666666667E-4	0.00106833333333333	9.16333333333335E-4	8.03666666666665E-4	8.44666666666665E-4	8.38999999999999E-4	8.56333333333335E-4	8.32E-4	0.00136933333333333	8.75333333333333E-4	9.60333333333335E-4
453	7.742E-4	5.37810715535447E-4	7.84680020463753E-4	5.93385750938335E-4	6.685647393514E-4	7.03333333333333E-4	6.74999999999999E-4	6.65E-4	5.316E-4	7.35333333333332E-4	0.001329	6.97666666666667E-4	6.78E-4	0.002334	0.001126	0.00422811611259594	0.0028282	0.00278666666666667	0.001635	0.00166233333333333	0.00252696880574272	0.00258625362727739	0.00237254367422519	0.00148224923236306	8.74666666666665E-4	0.0017114	0.00117166666666667	0.00106233333333333	9.98333333333333E-4	0.00115033333333333	0.00120666666666667	0.00120933333333333	9.99666666666666E-4	9.32666666666665E-4	9.47666666666668E-4	8.49666666666667E-4	7.45333333333333E-4	8.98333333333333E-4	8.9566666666667E-4	0.00105733333333333	9.01666666666667E-4	7.91E-4	8.45333333333335E-4	8.34333333333333E-4	8.39666666666665E-4	8.32333333333335E-4	0.00136566666666667	8.64666666666668E-4	9.51333333333335E-4
454	7.486E-4	5.31144048868782E-4	7.98013353797088E-4	5.88385750938335E-4	6.7289807268473E-4	6.98666666666666E-4	6.66999999999999E-4	6.76333333333333E-4	5.098E-4	7.40333333333332E-4	0.001311	7.24666666666665E-4	6.59666666666666E-4	0.0022776	0.00112366666666667	0.00421344944592929	0.0027792	0.00276266666666667	0.00163866666666667	0.00166466666666667	0.00250263547240939	0.00254658696061072	0.00232254367422519	0.00146891589902973	8.79E-4	0.001668	0.001177	0.001068	0.00100066666666667	0.00117633333333333	0.00118633333333333	0.001202	0.001017	9.32E-4	9.51666666666668E-4	8.45333333333333E-4	7.22333333333333E-4	8.81999999999999E-4	9.02666666666669E-4	0.00103233333333333	8.97E-4	8.14666666666665E-4	8.61666666666665E-4	8.47333333333333E-4	8.56333333333335E-4	8.45E-4	0.00137166666666667	8.61999999999999E-4	9.3E-4
455	7.538E-4	5.23810715535447E-4	7.79680020463753E-4	5.56385750938335E-4	6.5289807268473E-4	6.84E-4	6.48666666666665E-4	6.85333333333335E-4	5.1E-4	7.47333333333332E-4	0.00130266666666667	7.32E-4	6.47666666666667E-4	0.0022602	0.00108733333333333	0.00414878277926259	0.00274	0.002722	0.001622	0.00165233333333333	0.00246830213907605	0.00249725362727739	0.00228487700755852	0.00143524923236306	8.58E-4	0.0016436	0.00116066666666667	0.00104433333333333	9.75999999999999E-4	0.00116033333333333	0.00119366666666667	0.00118533333333333	0.00100933333333333	9.26666666666665E-4	9.19999999999999E-4	8.09333333333333E-4	7.02333333333333E-4	8.55999999999999E-4	9.03E-4	0.00100833333333333	8.82666666666666E-4	8.02333333333335E-4	8.29666666666665E-4	8.43333333333333E-4	8.57333333333335E-4	8.33333333333335E-4	0.00135233333333333	8.35999999999999E-4	9.21E-4
456	7.546E-4	5.24477382202112E-4	7.66680020463753E-4	5.50719084271666E-4	6.34231406018065E-4	6.66666666666667E-4	6.54999999999999E-4	6.88E-4	5.04E-4	7.51666666666667E-4	0.00128533333333333	7.07333333333333E-4	6.39E-4	0.0022314	0.001064	0.00407111611259594	0.0027012	0.002674	0.001604	0.001614	0.00242696880574272	0.00244758696061072	0.00224354367422519	0.00142358256569639	8.43E-4	0.0016174	0.001128	0.001024	9.67666666666668E-4	0.00112933333333333	0.001212	0.00116933333333333	9.87000000000001E-4	9.03333333333335E-4	8.95666666666668E-4	8.07333333333334E-4	7.08666666666667E-4	8.63666666666668E-4	8.8266666666667E-4	0.00100533333333333	8.78E-4	7.79333333333335E-4	8.17666666666665E-4	8.24666666666668E-4	8.30666666666665E-4	8.08E-4	0.00132133333333333	8.33333333333333E-4	9.22E-4
457	7.462E-4	5.16477382202112E-4	7.70013353797088E-4	5.54052417605001E-4	6.3989807268473E-4	6.50666666666666E-4	6.33666666666665E-4	7.12E-4	5.046E-4	7.44666666666666E-4	0.001259	6.72333333333333E-4	6.17E-4	0.0022004	0.001042	0.00400744944592929	0.0026666	0.00263	0.001578	0.00157233333333333	0.00239163547240939	0.00241858696061072	0.00220021034089186	0.00141924923236306	8.38333333333335E-4	0.0015986	0.00109866666666667	0.00100666666666667	9.56666666666668E-4	0.00111133333333333	0.001185	0.00115033333333333	9.48333333333332E-4	8.88333333333335E-4	8.99666666666668E-4	7.99E-4	7.00666666666667E-4	8.51999999999999E-4	8.47333333333335E-4	9.94333333333332E-4	8.59333333333333E-4	7.50333333333335E-4	8.08333333333335E-4	7.86999999999999E-4	8.05333333333335E-4	7.76E-4	0.00130566666666667	8.20333333333333E-4	9.00333333333335E-4
458	7.416E-4	4.88477382202112E-4	7.39013353797088E-4	5.44052417605001E-4	6.235647393514E-4	6.57666666666666E-4	6.29666666666665E-4	7.13333333333335E-4	5.048E-4	7.23000000000001E-4	0.00121233333333333	6.36666666666666E-4	6.17333333333333E-4	0.0021696	0.00100966666666667	0.00394078277926259	0.0026352	0.00257233333333333	0.00153833333333333	0.001526	0.00234530213907605	0.00237725362727739	0.00214254367422519	0.00138558256569639	8.30333333333335E-4	0.0015692	0.00106866666666667	0.001001	9.17333333333334E-4	0.00106533333333333	0.00114233333333333	0.001124	9.10333333333332E-4	8.66666666666665E-4	8.65666666666668E-4	8.01E-4	7.06E-4	8.48666666666668E-4	8.31333333333335E-4	9.92000000000001E-4	8.54E-4	7.22333333333335E-4	7.68666666666665E-4	7.51999999999999E-4	7.80333333333335E-4	7.44666666666665E-4	0.00126266666666667	8.18666666666668E-4	9.01E-4
459	7.408E-4	4.45810715535447E-4	6.88013353797088E-4	5.32719084271666E-4	5.7789807268473E-4	6.66333333333333E-4	6.44333333333332E-4	6.84E-4	4.87E-4	6.98000000000001E-4	0.00118833333333333	6.31666666666666E-4	6.29666666666667E-4	0.0021386	9.86333333333332E-4	0.00387444944592929	0.0026024	0.00252133333333333	0.001494	0.001504	0.00228563547240939	0.00231125362727739	0.00209221034089186	0.00133558256569639	7.99333333333335E-4	0.0015396	0.00103733333333333	9.83666666666665E-4	8.96666666666668E-4	0.00102033333333333	0.00110133333333333	0.001092	8.93000000000001E-4	8.41E-4	8.29333333333333E-4	8.04E-4	7.20666666666667E-4	8.58666666666668E-4	8.32000000000001E-4	9.93333333333332E-4	8.63E-4	7.00333333333335E-4	7.35666666666665E-4	7.40666666666668E-4	7.61666666666665E-4	7.53E-4	0.00121233333333333	8.31666666666668E-4	9.08333333333335E-4
460	7.458E-4	4.53144048868782E-4	6.88680020463753E-4	5.48719084271666E-4	5.65231406018065E-4	6.79666666666667E-4	6.60666666666665E-4	6.98333333333335E-4	4.916E-4	7.43000000000001E-4	0.00123033333333333	6.94E-4	6.51E-4	0.0021178	0.00102633333333333	0.00385811611259594	0.0025718	0.002535	0.001519	0.00155066666666667	0.00225663547240939	0.00227058696061072	0.00209154367422519	0.00130991589902973	7.70666666666665E-4	0.0015214	0.00107233333333333	0.00101	9.26666666666668E-4	0.00105666666666667	0.00111733333333333	0.001117	9.28333333333332E-4	8.61666666666665E-4	8.68666666666668E-4	7.99333333333333E-4	7.33333333333333E-4	8.69666666666668E-4	8.39333333333335E-4	0.00100166666666667	8.62E-4	7.44E-4	7.84333333333335E-4	7.95333333333333E-4	8.08666666666665E-4	8.12666666666665E-4	0.001231	8.40333333333333E-4	9.29666666666665E-4
461	7.418E-4	4.80477382202112E-4	7.17346687130423E-4	5.74385750938335E-4	5.795647393514E-4	6.91666666666666E-4	6.60333333333332E-4	7.43333333333335E-4	5.022E-4	8.11666666666667E-4	0.001306	7.72666666666665E-4	6.62E-4	0.0020946	0.00109966666666667	0.0038787827792626	0.0025414	0.00257433333333333	0.00158233333333333	0.00161266666666667	0.00223530213907605	0.00226125362727739	0.00207721034089186	0.00130091589902973	7.73333333333335E-4	0.0015012	0.00112666666666667	0.00106866666666667	9.65333333333333E-4	0.00111566666666667	0.001166	0.00118166666666667	9.80000000000001E-4	9.17333333333335E-4	9.20333333333333E-4	8.00333333333333E-4	7.44666666666667E-4	8.84333333333334E-4	8.34333333333335E-4	0.001011	8.66333333333333E-4	8.20333333333335E-4	8.56666666666665E-4	8.75666666666668E-4	8.84666666666665E-4	8.64E-4	0.00128266666666667	8.42999999999999E-4	9.34333333333335E-4
462	7.314E-4	5.00144048868782E-4	7.33680020463753E-4	5.87052417605E-4	5.96231406018065E-4	6.72666666666666E-4	6.32999999999999E-4	7.51E-4	4.846E-4	8.09333333333332E-4	0.00133066666666667	8.07E-4	6.4E-4	0.0020728	0.00111266666666667	0.00384544944592929	0.0024992	0.00257866666666666	0.001583	0.00161833333333333	0.00221263547240939	0.00226825362727739	0.00206887700755852	0.00131058256569639	7.69666666666665E-4	0.0014808	0.00115066666666667	0.00103766666666667	9.77999999999999E-4	0.001116	0.00117166666666667	0.00119666666666667	9.82666666666666E-4	9.45E-4	8.97333333333333E-4	7.73E-4	7.12333333333333E-4	8.62333333333333E-4	8.25333333333335E-4	9.88666666666666E-4	8.57E-4	8.22666666666665E-4	8.58333333333335E-4	8.85333333333333E-4	8.91E-4	8.74E-4	0.00129466666666667	8.14333333333333E-4	9.34333333333335E-4
463	7.202E-4	5.04810715535447E-4	7.45346687130423E-4	5.80719084271666E-4	6.025647393514E-4	6.40666666666667E-4	6.25999999999999E-4	7.11E-4	4.552E-4	7.71333333333332E-4	0.001253	7.77333333333335E-4	6.07666666666667E-4	0.0020268	0.00107233333333333	0.0037657827792626	0.0024556	0.00252166666666667	0.001553	0.00156566666666667	0.00221730213907605	0.00225658696061072	0.00207021034089186	0.00133258256569639	7.44666666666665E-4	0.001449	0.001138	9.86666666666665E-4	9.38333333333334E-4	0.001084	0.00112233333333333	0.00116266666666667	9.65333333333332E-4	9.03666666666665E-4	8.61999999999999E-4	7.55E-4	6.70333333333333E-4	8.14333333333334E-4	8.04000000000001E-4	9.54000000000001E-4	8.20666666666666E-4	7.94666666666665E-4	8.33E-4	8.37333333333333E-4	8.4E-4	8.3E-4	0.00125533333333333	7.96333333333333E-4	9.45666666666665E-4
464	7.078E-4	4.91144048868782E-4	7.34680020463753E-4	5.60052417605001E-4	5.915647393514E-4	6.22333333333333E-4	6.00999999999999E-4	6.45333333333333E-4	4.43E-4	7.07333333333332E-4	0.00116133333333333	7.01666666666666E-4	5.84E-4	0.0019814	9.90666666666666E-4	0.00367444944592929	0.0024266	0.00242466666666666	0.00149333333333333	0.00149633333333333	0.00218996880574272	0.00223392029394406	0.00204021034089186	0.00131458256569639	7.16333333333335E-4	0.001422	0.00107866666666667	9.21666666666665E-4	8.77666666666668E-4	0.00102133333333333	0.00105766666666667	0.00108533333333333	9.08000000000001E-4	8.48666666666665E-4	8.31666666666668E-4	7.31666666666666E-4	6.44E-4	7.84E-4	7.78333333333335E-4	9.25333333333332E-4	7.89E-4	7.47E-4	7.65333333333335E-4	7.72999999999999E-4	7.9E-4	7.62666666666665E-4	0.001186	7.71999999999999E-4	9.25333333333335E-4
465	6.852E-4	4.54477382202112E-4	7.16346687130423E-4	5.30385750938335E-4	5.6289807268473E-4	6.36E-4	6.06333333333332E-4	5.98E-4	4.454E-4	6.58666666666667E-4	0.001111	6.45666666666666E-4	5.96E-4	0.0019452	9.35666666666666E-4	0.00359411611259594	0.0023934	0.002348	0.00142766666666667	0.00143066666666667	0.00214230213907605	0.00218458696061072	0.00199021034089186	0.00127891589902973	7.05666666666665E-4	0.0013924	0.00101466666666667	8.72333333333335E-4	8.28333333333333E-4	9.7E-4	0.001013	0.00103533333333333	8.52000000000001E-4	8.01E-4	7.93666666666668E-4	7.30666666666667E-4	6.52333333333333E-4	7.86E-4	7.79000000000001E-4	9.23000000000001E-4	7.90666666666667E-4	6.91333333333335E-4	7.1E-4	7.14666666666668E-4	7.67333333333335E-4	7.16E-4	0.001132	7.71666666666668E-4	9.14E-4
466	6.764E-4	4.25477382202112E-4	6.91680020463753E-4	4.87719084271666E-4	5.3289807268473E-4	6.45666666666666E-4	6.27333333333332E-4	5.93E-4	4.564E-4	6.50666666666667E-4	0.00111466666666667	6.39E-4	6.21E-4	0.0019298	9.36000000000001E-4	0.00352744944592928	0.0023592	0.00231233333333333	0.00139933333333333	0.001404	0.00209563547240939	0.00211558696061072	0.00193021034089186	0.00123324923236306	7.01E-4	0.001378	9.91666666666667E-4	8.60333333333335E-4	8.15999999999999E-4	9.55E-4	9.76E-4	0.00102066666666667	8.41000000000001E-4	7.72333333333335E-4	7.77666666666668E-4	7.32666666666667E-4	6.58E-4	7.89666666666667E-4	7.97666666666668E-4	9.25333333333332E-4	8.07333333333334E-4	6.82666666666665E-4	7.11666666666665E-4	7.00333333333333E-4	7.70666666666665E-4	7.09E-4	0.00112733333333333	7.75666666666668E-4	8.91333333333335E-4
467	6.822E-4	4.45477382202112E-4	6.75680020463753E-4	4.91385750938335E-4	5.31231406018065E-4	6.52E-4	6.08666666666665E-4	6.09333333333333E-4	4.678E-4	6.53E-4	0.00113366666666667	6.66666666666667E-4	6.35333333333333E-4	0.0019138	9.38666666666667E-4	0.00348911611259594	0.0023406	0.002303	0.00140166666666667	0.00142	0.00205430213907605	0.00208725362727739	0.00192287700755852	0.00123091589902973	6.89666666666665E-4	0.0013688	0.001015	8.70666666666665E-4	8.29999999999999E-4	9.65666666666665E-4	9.70333333333335E-4	0.001001	8.46000000000001E-4	7.87E-4	7.74333333333333E-4	7.15E-4	6.4E-4	7.81333333333334E-4	8.10666666666668E-4	9.19000000000001E-4	8.12333333333333E-4	6.95333333333335E-4	7.27E-4	7.42999999999999E-4	7.74E-4	7.36666666666665E-4	0.00114033333333333	7.45999999999999E-4	8.63333333333335E-4
468	6.678E-4	4.42144048868782E-4	6.70346687130423E-4	4.99052417605E-4	5.405647393514E-4	6.66E-4	6.06666666666665E-4	6.28E-4	4.568E-4	6.73333333333333E-4	0.001119	6.71666666666667E-4	6.31333333333333E-4	0.0018738	9.60666666666666E-4	0.00347578277926261	0.0023116	0.00230466666666666	0.00140433333333333	0.00140733333333333	0.00202796880574272	0.00207792029394406	0.00189621034089186	0.00122958256569639	6.89666666666665E-4	0.0013346	0.00102866666666667	8.79666666666665E-4	8.25999999999999E-4	9.73666666666665E-4	9.67666666666665E-4	0.00100233333333333	8.53000000000001E-4	7.90666666666665E-4	7.69666666666668E-4	7.19666666666667E-4	6.44333333333333E-4	7.69333333333333E-4	8.02666666666668E-4	9.09333333333332E-4	7.88E-4	6.94666666666665E-4	7.39333333333335E-4	7.66333333333333E-4	7.60666666666665E-4	7.42666666666665E-4	0.00111766666666667	7.47666666666668E-4	8.54333333333335E-4
469	6.494E-4	4.36144048868782E-4	6.60346687130423E-4	4.83385750938335E-4	5.265647393514E-4	6.65666666666666E-4	6.34666666666665E-4	6.30333333333333E-4	4.356E-4	6.90000000000001E-4	0.00108466666666667	6.46E-4	6.32E-4	0.0018372	9.78666666666667E-4	0.00342911611259594	0.0022696	0.00227366666666667	0.001396	0.00136933333333333	0.00201163547240939	0.00204725362727739	0.00184087700755852	0.00119958256569639	6.82333333333335E-4	0.0013024	9.95000000000001E-4	8.72666666666665E-4	8.25333333333334E-4	9.58666666666665E-4	9.41333333333335E-4	0.001003	8.57666666666666E-4	7.62333333333335E-4	7.51999999999999E-4	7.33666666666667E-4	6.66666666666667E-4	7.82E-4	8.04666666666668E-4	9.04000000000001E-4	7.78333333333333E-4	6.83333333333335E-4	7.35666666666665E-4	7.47999999999999E-4	7.42E-4	7.33333333333335E-4	0.00108933333333333	7.71333333333333E-4	8.53666666666665E-4
470	6.496E-4	4.45477382202112E-4	6.36680020463753E-4	4.78052417605E-4	5.08231406018065E-4	6.47333333333333E-4	6.33999999999999E-4	6.25666666666667E-4	4.302E-4	6.82000000000001E-4	0.001068	6.39666666666666E-4	6.4E-4	0.0018154	9.69000000000001E-4	0.00336344944592928	0.0022404	0.00222033333333333	0.00136866666666667	0.001325	0.00196396880574272	0.00200092029394406	0.00181821034089186	0.00117158256569639	6.62333333333335E-4	0.0012938	9.62333333333332E-4	8.57E-4	8.15666666666668E-4	9.27E-4	9.13333333333335E-4	9.86333333333332E-4	8.33000000000001E-4	7.28666666666667E-4	7.29999999999999E-4	7.34333333333333E-4	6.57E-4	7.97666666666667E-4	7.99000000000001E-4	9.02333333333332E-4	7.90666666666667E-4	6.58E-4	7.13666666666665E-4	7.32666666666668E-4	7.31E-4	7.39333333333335E-4	0.00107933333333333	7.71333333333333E-4	8.47666666666665E-4
471	6.454E-4	4.44477382202112E-4	6.46680020463753E-4	4.60719084271666E-4	4.8789807268473E-4	6.23E-4	6.09666666666665E-4	6.32666666666667E-4	4.258E-4	6.85000000000001E-4	0.001062	6.36333333333333E-4	6.31333333333333E-4	0.0017948	9.51333333333332E-4	0.00333178277926261	0.0022096	0.002184	0.001339	0.00131066666666667	0.00193230213907605	0.00197525362727739	0.00180821034089186	0.00115924923236306	6.54666666666665E-4	0.0012748	9.43666666666666E-4	8.42333333333335E-4	8.03999999999999E-4	9.32666666666665E-4	9.11333333333335E-4	9.74000000000001E-4	8.04333333333332E-4	7.27E-4	7.33333333333333E-4	7.32333333333333E-4	6.46E-4	7.80333333333333E-4	7.69333333333335E-4	8.96333333333332E-4	7.74E-4	6.55666666666666E-4	7.05666666666665E-4	7.34333333333333E-4	7.29666666666665E-4	7.27333333333335E-4	0.00106566666666667	7.74666666666668E-4	8.33333333333335E-4
472	6.462E-4	4.25477382202112E-4	6.41013353797088E-4	4.38052417605E-4	4.5389807268473E-4	6.15E-4	5.97666666666665E-4	6.19333333333333E-4	4.308E-4	6.73333333333333E-4	0.00104733333333333	6.12333333333333E-4	6.3E-4	0.0017732	9.07333333333332E-4	0.00327811611259594	0.0021822	0.002149	0.00130766666666667	0.00130433333333333	0.00190530213907605	0.00194658696061072	0.00176554367422519	0.00113324923236306	6.18666666666666E-4	0.001248	9.07333333333332E-4	8.3E-4	7.82999999999999E-4	9.24666666666665E-4	9.06E-4	9.29333333333332E-4	7.76333333333332E-4	7.21666666666666E-4	7.29333333333333E-4	7.17666666666666E-4	6.53E-4	7.62333333333334E-4	7.56333333333335E-4	8.97666666666667E-4	7.56666666666667E-4	6.33666666666666E-4	6.89333333333335E-4	7.22999999999999E-4	7.14666666666667E-4	6.99E-4	0.00103333333333333	7.68666666666668E-4	8.26E-4
473	6.348E-4	4.01144048868782E-4	6.25013353797088E-4	4.29052417605E-4	4.385647393514E-4	6.06E-4	5.93333333333332E-4	6.21333333333333E-4	4.238E-4	6.60333333333333E-4	0.00103633333333333	6.00333333333333E-4	6.36E-4	0.001744	8.94666666666667E-4	0.00323378277926261	0.0021494	0.00211733333333333	0.00128833333333333	0.00127733333333333	0.00186763547240939	0.00190525362727739	0.00172454367422519	0.00111591589902973	5.91333333333333E-4	0.001227	8.86333333333332E-4	8.22666666666665E-4	7.66999999999999E-4	8.97E-4	8.95E-4	9.05000000000001E-4	7.59000000000001E-4	6.99333333333333E-4	7.18333333333333E-4	7.05E-4	6.46333333333333E-4	7.57E-4	7.58000000000001E-4	8.89333333333332E-4	7.52333333333333E-4	6.25666666666667E-4	6.81333333333335E-4	7.03666666666668E-4	7.06333333333333E-4	6.9E-4	0.00101033333333333	7.39666666666668E-4	8.2E-4
474	6.286E-4	3.84144048868782E-4	6.26346687130423E-4	4.27052417605E-4	4.6089807268473E-4	5.99666666666667E-4	5.82666666666665E-4	6.41666666666666E-4	4.128E-4	6.58E-4	0.00101966666666667	6.13333333333333E-4	6.3E-4	0.0017144	9.01666666666667E-4	0.00320378277926261	0.0021168	0.00208666666666667	0.00127066666666667	0.001264	0.00184096880574272	0.00187125362727739	0.00170587700755852	0.00109891589902973	5.86E-4	0.001219	8.80333333333332E-4	8.12666666666665E-4	7.73666666666668E-4	8.90333333333335E-4	9.07333333333335E-4	9.22666666666666E-4	7.65666666666666E-4	6.89E-4	7.25333333333333E-4	6.99E-4	6.21666666666667E-4	7.60666666666667E-4	7.63000000000001E-4	8.70000000000001E-4	7.50666666666667E-4	6.46E-4	6.80666666666665E-4	7.00666666666668E-4	7.05E-4	6.96333333333334E-4	0.00100666666666667	7.10333333333333E-4	8.15666666666665E-4
475	6.35E-4	3.69477382202112E-4	6.15680020463753E-4	4.26385750938335E-4	4.8589807268473E-4	6.15333333333333E-4	5.89333333333332E-4	6.58E-4	4.128E-4	6.6E-4	0.001003	6.25666666666667E-4	6.14666666666667E-4	0.001706	8.97333333333332E-4	0.00315944944592928	0.002099	0.00206633333333333	0.00125	0.001259	0.00181596880574272	0.00184625362727739	0.00168054367422519	0.00108191589902973	5.83666666666666E-4	0.0012132	8.76666666666666E-4	8.11E-4	7.68333333333333E-4	8.97E-4	9.00333333333335E-4	9.23666666666666E-4	7.76000000000001E-4	6.86333333333333E-4	7.38333333333333E-4	6.89E-4	6.14333333333333E-4	7.49666666666667E-4	7.69000000000001E-4	8.63666666666666E-4	7.41E-4	6.50333333333333E-4	6.9E-4	7.04999999999999E-4	7.02333333333333E-4	6.94333333333333E-4	0.00101333333333333	7.03333333333333E-4	8.19E-4
476	6.336E-4	3.76144048868782E-4	6.21680020463753E-4	4.33719084271666E-4	4.9589807268473E-4	6.28E-4	5.98333333333332E-4	6.81333333333335E-4	4.202E-4	6.64E-4	0.001003	6.31E-4	6.01E-4	0.0016986	8.95000000000001E-4	0.00312411611259594	0.0020844	0.00207033333333333	0.001249	0.00126433333333333	0.00179930213907605	0.00183392029394406	0.00166354367422519	0.00108491589902973	5.92333333333333E-4	0.0011994	8.86000000000001E-4	8.11333333333335E-4	7.74999999999999E-4	8.93666666666665E-4	8.99333333333335E-4	9.28000000000001E-4	7.72333333333332E-4	7.04666666666666E-4	7.37999999999999E-4	6.94666666666667E-4	6.28333333333333E-4	7.43666666666667E-4	7.65666666666668E-4	8.59666666666667E-4	7.35E-4	6.50333333333333E-4	7.08E-4	6.98666666666668E-4	7.22E-4	6.98666666666666E-4	0.00103466666666667	7.05999999999999E-4	8.32333333333335E-4
477	6.3E-4	3.78477382202112E-4	6.27013353797088E-4	4.38052417605E-4	5.015647393514E-4	6.27E-4	5.92999999999999E-4	7.09E-4	4.24E-4	6.67E-4	0.00100733333333333	6.25E-4	5.90666666666667E-4	0.0016764	9.01000000000001E-4	0.00310711611259594	0.0020674	0.00206266666666666	0.001247	0.001288	0.00178130213907605	0.00182258696061072	0.00164287700755852	0.00108591589902973	5.98666666666667E-4	0.0011826	8.85666666666666E-4	7.99333333333335E-4	7.85666666666668E-4	8.9E-4	8.95333333333335E-4	9.29333333333332E-4	7.67000000000001E-4	7.07666666666666E-4	7.30666666666668E-4	7.05E-4	6.26333333333333E-4	7.48E-4	7.69333333333335E-4	8.47333333333332E-4	7.36666666666667E-4	6.51333333333333E-4	7.02333333333335E-4	6.99999999999999E-4	7.35333333333335E-4	7.12333333333333E-4	0.00103666666666667	7.04666666666668E-4	8.42E-4
478	6.302E-4	3.71810715535447E-4	6.21013353797088E-4	4.42719084271665E-4	5.0289807268473E-4	6.20333333333333E-4	5.85999999999999E-4	7.10666666666665E-4	4.194E-4	6.78666666666667E-4	0.001004	6.29666666666667E-4	5.88333333333334E-4	0.001658	9.11333333333332E-4	0.00309578277926261	0.002045	0.00203433333333333	0.001245	0.001331	0.00176063547240939	0.00180425362727739	0.00161954367422519	0.00108158256569639	5.95E-4	0.0011754	8.76666666666666E-4	8.1E-4	7.93666666666668E-4	8.93E-4	8.91333333333335E-4	9.19000000000001E-4	7.65000000000001E-4	6.99333333333333E-4	7.30666666666668E-4	7.06333333333333E-4	6.28E-4	7.39333333333333E-4	7.85000000000001E-4	8.51666666666666E-4	7.34666666666666E-4	6.69333333333333E-4	7.09333333333335E-4	7.13666666666668E-4	7.36E-4	7.18666666666665E-4	0.00104433333333333	7.09333333333333E-4	8.46E-4
479	6.244E-4	3.61810715535447E-4	6.31013353797088E-4	4.49052417605E-4	5.30231406018065E-4	6.08666666666667E-4	5.78666666666665E-4	6.82666666666665E-4	4.1E-4	6.92666666666667E-4	0.00100233333333333	6.47666666666667E-4	5.74333333333333E-4	0.0016332	9.11333333333332E-4	0.00307411611259594	0.002016	0.00201733333333333	0.00123633333333333	0.001349	0.00174230213907605	0.00177258696061072	0.00160154367422519	0.00107258256569639	5.80333333333334E-4	0.0011646	8.65000000000001E-4	8.17333333333335E-4	7.97333333333333E-4	8.94E-4	9.05E-4	9.29000000000001E-4	7.65666666666666E-4	6.98333333333333E-4	7.35999999999999E-4	7.04666666666667E-4	6.25333333333333E-4	7.44666666666667E-4	7.71666666666668E-4	8.56666666666666E-4	7.21333333333333E-4	6.85666666666665E-4	7.27333333333335E-4	7.28999999999999E-4	7.46E-4	7.25666666666665E-4	0.00105466666666667	7.10333333333333E-4	8.4E-4
480	6.16E-4	3.58810715535447E-4	6.27680020463753E-4	4.42719084271665E-4	5.795647393514E-4	5.94333333333333E-4	5.63666666666665E-4	6.50666666666666E-4	4.034E-4	6.83333333333332E-4	9.9E-4	6.42E-4	5.66333333333334E-4	0.001607	8.82333333333332E-4	0.00303044944592928	0.0019936	0.00198766666666667	0.001213	0.00132266666666667	0.00171696880574272	0.00174158696061072	0.00157054367422519	0.00105991589902973	5.68E-4	0.0011426	8.55666666666666E-4	7.89E-4	7.71333333333334E-4	8.82E-4	8.97666666666665E-4	9.34666666666667E-4	7.55000000000001E-4	6.83333333333333E-4	7.09666666666668E-4	6.87666666666667E-4	6.04666666666667E-4	7.39333333333333E-4	7.40000000000001E-4	8.40000000000001E-4	6.97333333333333E-4	6.66666666666667E-4	7.16666666666665E-4	7.17999999999999E-4	7.3E-4	7.16333333333335E-4	0.001029	6.97333333333333E-4	8.11E-4
481	6.084E-4	3.73810715535447E-4	5.99346687130423E-4	4.35052417605E-4	6.01231406018065E-4	5.88666666666666E-4	5.43333333333332E-4	5.80666666666667E-4	3.922E-4	6.34666666666667E-4	9.58333333333335E-4	6.18333333333333E-4	5.75333333333334E-4	0.0015746	8.27000000000001E-4	0.00294011611259594	0.0019684	0.00193233333333333	0.001165	0.00129233333333333	0.00167296880574272	0.00171158696061072	0.00154687700755852	0.00100191589902973	5.55333333333333E-4	0.0011132	8.41333333333332E-4	7.31666666666666E-4	7.27999999999999E-4	8.35E-4	8.86666666666665E-4	8.75333333333332E-4	6.99666666666666E-4	6.44333333333333E-4	6.42666666666667E-4	6.74333333333333E-4	5.94333333333333E-4	7.30666666666667E-4	7.17333333333335E-4	8.42000000000001E-4	7.11E-4	6.15666666666666E-4	6.56333333333333E-4	6.74666666666667E-4	6.69E-4	6.88666666666667E-4	9.93666666666668E-4	6.75999999999999E-4	7.92333333333335E-4
482	6.044E-4	3.83477382202112E-4	5.61013353797088E-4	4.18052417605E-4	5.81231406018065E-4	6.01333333333333E-4	5.67999999999999E-4	5.06333333333333E-4	3.924E-4	5.68333333333333E-4	9.04666666666665E-4	5.76666666666667E-4	5.82333333333333E-4	0.0015494	7.55000000000001E-4	0.00284944944592928	0.0019464	0.00185766666666667	0.00109133333333333	0.00124433333333333	0.00161230213907605	0.00167025362727739	0.00151587700755852	9.48915899029727E-4	5.40333333333333E-4	0.0010904	7.88333333333332E-4	6.75333333333333E-4	6.69666666666667E-4	7.7E-4	8.53E-4	7.93333333333332E-4	6.33333333333333E-4	5.91333333333333E-4	5.79666666666667E-4	6.92E-4	6.09E-4	7.45E-4	7.14666666666668E-4	8.63666666666666E-4	7.42666666666666E-4	5.49E-4	5.79E-4	6.34E-4	6.18333333333333E-4	6.37333333333334E-4	9.32333333333333E-4	6.84333333333333E-4	8.00333333333335E-4
483	6.14E-4	3.62477382202112E-4	5.19013353797088E-4	3.93052417605E-4	5.6189807268473E-4	6.10333333333333E-4	5.91999999999999E-4	5.43E-4	4.15E-4	6.16E-4	9.26E-4	6.19666666666666E-4	5.94333333333333E-4	0.001557	7.88000000000001E-4	0.00286878277926261	0.0019348	0.001885	0.00110933333333333	0.00124333333333333	0.00154830213907605	0.00163558696061072	0.00147354367422519	9.19249232363061E-4	5.36333333333333E-4	0.0011068	8.10000000000001E-4	7.17E-4	7.05666666666667E-4	8.03333333333335E-4	8.67E-4	8.21000000000001E-4	6.81666666666666E-4	6.4E-4	6.29666666666667E-4	7.00666666666666E-4	6.17333333333333E-4	7.52666666666667E-4	7.28000000000001E-4	8.68333333333332E-4	7.55333333333333E-4	5.86333333333333E-4	6.33E-4	6.74E-4	6.93E-4	6.72666666666666E-4	9.74333333333333E-4	7.14333333333333E-4	7.97E-4
484	6.334E-4	3.50477382202112E-4	5.41680020463753E-4	4.02719084271666E-4	5.93231406018065E-4	6.19333333333333E-4	6.20333333333332E-4	7.13666666666665E-4	4.224E-4	8.31000000000001E-4	0.001059	7.70333333333335E-4	6.02333333333334E-4	0.0015566	9.65000000000001E-4	0.00301111611259594	0.0019102	0.00202533333333333	0.001253	0.00131833333333333	0.00154730213907605	0.00163058696061072	0.00146887700755852	9.36915899029726E-4	5.55666666666666E-4	0.0011224	9.43333333333332E-4	8.87E-4	8.46333333333333E-4	9.68666666666665E-4	9.58E-4	9.65333333333332E-4	8.45666666666666E-4	7.81E-4	7.83333333333333E-4	7.2E-4	6.28E-4	7.63666666666667E-4	7.54666666666668E-4	8.73000000000001E-4	7.54E-4	7.57E-4	8.32666666666665E-4	8.05666666666668E-4	8.52333333333335E-4	8.15333333333335E-4	0.00113666666666667	7.52666666666668E-4	8.23333333333335E-4
485	6.362E-4	3.74810715535447E-4	5.86346687130423E-4	4.39719084271666E-4	6.63564739351399E-4	6.27666666666666E-4	6.19333333333332E-4	8.15666666666665E-4	4.116E-4	9.40000000000001E-4	0.001163	8.49666666666665E-4	5.89E-4	0.0015376	0.00107333333333333	0.00309078277926261	0.0018878	0.00210066666666667	0.001325	0.001373	0.00157563547240939	0.00164325362727739	0.00150387700755852	9.79915899029727E-4	5.54E-4	0.0010984	0.00102233333333333	9.91E-4	9.38333333333334E-4	0.00106866666666667	0.00101333333333333	0.00105433333333333	9.38666666666666E-4	8.54666666666665E-4	8.66666666666668E-4	7.11333333333333E-4	6.35666666666667E-4	7.67E-4	7.64666666666668E-4	8.66666666666666E-4	7.36E-4	8.63666666666665E-4	9.34E-4	8.78333333333333E-4	9.25E-4	9.07333333333335E-4	0.00122133333333333	7.48333333333333E-4	8.36666666666665E-4
486	6.094E-4	4.02144048868782E-4	6.12346687130423E-4	4.66719084271666E-4	7.32231406018065E-4	6.03E-4	5.71666666666665E-4	7.59666666666665E-4	3.932E-4	8.59000000000001E-4	0.00111133333333333	7.79333333333335E-4	5.47E-4	0.0014958	0.00101566666666667	0.00300511611259594	0.0018574	0.002033	0.001275	0.00131466666666667	0.00159830213907605	0.00166592029394406	0.00152787700755852	0.00101258256569639	5.37E-4	0.001061	9.79666666666666E-4	9.34333333333335E-4	8.96999999999999E-4	0.001018	9.69E-4	0.001013	8.92666666666666E-4	8.19666666666665E-4	8.16333333333333E-4	6.56666666666667E-4	6.04E-4	7.23333333333334E-4	7.31333333333335E-4	8.27666666666667E-4	6.97E-4	8.27666666666665E-4	8.54333333333335E-4	8.33666666666668E-4	8.60333333333335E-4	8.68666666666665E-4	0.001172	6.99999999999999E-4	7.94666666666665E-4
487	5.906E-4	3.99810715535447E-4	5.88680020463753E-4	4.46052417605E-4	7.115647393514E-4	5.50333333333333E-4	5.32999999999999E-4	6.37666666666666E-4	3.8E-4	7.14666666666667E-4	9.73333333333335E-4	6.50666666666666E-4	5.11666666666667E-4	0.0014504	8.73666666666666E-4	0.00283978277926261	0.001829	0.00188666666666667	0.00115933333333333	0.001172	0.00158296880574272	0.00164325362727739	0.00148487700755852	9.94582565696392E-4	5.15666666666666E-4	0.0010328	8.81000000000001E-4	7.96E-4	7.83666666666668E-4	8.76333333333335E-4	8.78666666666665E-4	9.00000000000001E-4	7.67333333333332E-4	7.09666666666666E-4	6.96333333333333E-4	6.08333333333333E-4	5.64333333333333E-4	6.82E-4	6.86666666666668E-4	7.86000000000001E-4	6.55E-4	6.92333333333335E-4	7.18E-4	7.36333333333333E-4	7.34E-4	7.45E-4	0.00104566666666667	6.55999999999999E-4	7.48333333333335E-4
488	5.906E-4	3.74477382202112E-4	5.68013353797088E-4	4.09719084271666E-4	6.42231406018065E-4	5.54666666666667E-4	5.50666666666665E-4	6.01333333333333E-4	3.878E-4	6.72666666666667E-4	9.22666666666665E-4	6.2E-4	5.27333333333334E-4	0.0014412	8.48333333333332E-4	0.00277244944592928	0.0018106	0.001822	0.00111366666666667	0.00112133333333333	0.00154263547240939	0.00156958696061072	0.00142821034089186	9.49249232363061E-4	4.99666666666666E-4	0.001028	8.41666666666666E-4	7.55E-4	7.25E-4	8.28666666666665E-4	8.53666666666665E-4	8.62000000000001E-4	7.29333333333333E-4	6.64E-4	6.65666666666667E-4	6.21333333333333E-4	5.71666666666667E-4	6.98666666666667E-4	6.87000000000001E-4	7.90666666666667E-4	6.62666666666667E-4	6.43666666666667E-4	6.81666666666665E-4	7.06333333333333E-4	6.96E-4	6.98666666666666E-4	9.94333333333333E-4	6.67999999999999E-4	7.54333333333335E-4
489	5.888E-4	3.66810715535447E-4	5.85346687130423E-4	4.18052417605E-4	6.0689807268473E-4	5.78E-4	5.85999999999999E-4	6.61E-4	3.85E-4	7.17000000000001E-4	9.39E-4	6.67E-4	5.37E-4	0.001434	9.09333333333332E-4	0.00279178277926261	0.0017908	0.00183366666666667	0.00114933333333333	0.00114733333333333	0.00153363547240939	0.00153592029394406	0.00139121034089186	9.49915899029727E-4	4.86333333333333E-4	0.0010274	8.46000000000001E-4	8.01333333333335E-4	7.42666666666668E-4	8.77333333333335E-4	8.44333333333335E-4	8.95666666666667E-4	7.66000000000001E-4	6.92E-4	6.96999999999999E-4	6.48E-4	5.87666666666667E-4	7.12666666666667E-4	6.97666666666668E-4	7.93000000000001E-4	6.76333333333333E-4	6.84666666666665E-4	7.20333333333335E-4	7.27999999999999E-4	7.28E-4	7.19666666666665E-4	0.00102533333333333	6.92333333333333E-4	7.7E-4
490	5.798E-4	3.77810715535447E-4	5.90680020463753E-4	4.49052417605E-4	5.83231406018065E-4	5.63E-4	5.61999999999999E-4	6.5E-4	3.634E-4	6.79E-4	9.23666666666665E-4	6.57333333333333E-4	5.18333333333334E-4	0.0013976	8.77000000000001E-4	0.00273578277926261	0.0017688	0.00181033333333333	0.001105	0.00113866666666667	0.00153430213907605	0.00155458696061072	0.00137354367422519	9.63249232363062E-4	4.74666666666667E-4	9.968E-4	8.27666666666667E-4	7.67E-4	7.42999999999999E-4	8.45333333333335E-4	8.12333333333335E-4	8.59333333333332E-4	7.27333333333333E-4	6.65E-4	6.61333333333333E-4	6.27666666666666E-4	5.63666666666667E-4	6.93333333333333E-4	6.75666666666668E-4	7.67333333333332E-4	6.69333333333333E-4	6.49666666666666E-4	7.04E-4	7.10333333333333E-4	7.08666666666666E-4	7.01333333333334E-4	0.00100366666666667	6.50999999999999E-4	7.27666666666665E-4
491	5.702E-4	3.87477382202112E-4	5.92013353797088E-4	4.48385750938335E-4	5.335647393514E-4	5.61666666666666E-4	5.41999999999999E-4	5.90666666666666E-4	3.502E-4	6.25E-4	8.64333333333335E-4	6.05333333333333E-4	5.22E-4	0.0013522	7.99666666666667E-4	0.00264578277926261	0.0017344	0.00173333333333333	0.00103266666666667	0.00106866666666667	0.00152196880574272	0.00154758696061072	0.00136821034089186	9.45582565696392E-4	4.83E-4	9.664E-4	7.81666666666667E-4	7.07E-4	6.90333333333333E-4	7.97E-4	7.66666666666665E-4	7.99000000000001E-4	6.40333333333333E-4	6.08666666666666E-4	6.1E-4	6.17666666666667E-4	5.43666666666667E-4	6.83666666666667E-4	6.59333333333335E-4	7.60000000000001E-4	6.58333333333333E-4	5.92666666666666E-4	6.51333333333333E-4	6.61E-4	6.44E-4	6.60666666666666E-4	9.44333333333333E-4	6.29666666666668E-4	7.00333333333335E-4
492	5.628E-4	3.84810715535447E-4	6.00680020463753E-4	4.36385750938335E-4	4.83231406018065E-4	5.82666666666666E-4	5.50666666666665E-4	6.03333333333334E-4	3.52E-4	6.61666666666667E-4	8.63E-4	6.10666666666666E-4	5.34E-4	0.0013366	8.02666666666666E-4	0.00265144944592928	0.0017036	0.00172633333333333	0.00105433333333333	0.001065	0.00149530213907605	0.00150958696061072	0.00135787700755852	9.26249232363061E-4	4.76666666666667E-4	9.686E-4	7.73333333333332E-4	7.16333333333333E-4	6.93666666666667E-4	8.07333333333335E-4	7.72666666666665E-4	8.14000000000001E-4	6.47E-4	6.17E-4	6.28E-4	6.33333333333334E-4	5.54666666666667E-4	6.98333333333333E-4	6.62333333333335E-4	7.69333333333332E-4	6.51666666666666E-4	6.21666666666667E-4	6.71666666666665E-4	6.65E-4	6.48333333333333E-4	6.61333333333333E-4	9.56999999999999E-4	6.64333333333333E-4	7.14E-4
493	5.642E-4	4.09144048868782E-4	6.33346687130423E-4	4.69385750938335E-4	4.98231406018065E-4	5.84666666666666E-4	5.56333333333332E-4	6.73333333333334E-4	3.598E-4	7.45333333333332E-4	9.43E-4	6.73666666666666E-4	5.42E-4	0.0013444	8.80000000000001E-4	0.00271411611259594	0.001698	0.001805	0.00112566666666667	0.00115033333333333	0.00149930213907605	0.00150025362727739	0.00137054367422519	9.38582565696392E-4	4.65E-4	9.76E-4	8.45666666666666E-4	8.04666666666665E-4	7.51999999999999E-4	8.66666666666665E-4	8.38333333333335E-4	8.84333333333332E-4	7.3E-4	6.71666666666666E-4	6.98999999999999E-4	6.38E-4	5.72333333333333E-4	7.06666666666667E-4	6.76000000000001E-4	7.68000000000001E-4	6.57E-4	6.99666666666665E-4	7.62E-4	7.32666666666668E-4	7.26E-4	7.15333333333335E-4	0.00103733333333333	6.73666666666668E-4	7.24E-4
494	5.57E-4	4.13477382202112E-4	6.50680020463753E-4	4.97719084271666E-4	5.2289807268473E-4	5.43E-4	5.14666666666665E-4	6.72E-4	3.516E-4	7.50333333333332E-4	9.62666666666665E-4	6.91333333333333E-4	5.11E-4	0.0013314	9.04000000000001E-4	0.00268944944592928	0.0016946	0.001805	0.00112633333333333	0.00114566666666667	0.00150196880574272	0.00151058696061072	0.00139221034089186	9.58915899029727E-4	4.46E-4	9.528E-4	8.68000000000001E-4	8.30333333333335E-4	7.53666666666668E-4	8.79E-4	8.55333333333335E-4	9.02333333333332E-4	7.58000000000001E-4	6.91E-4	7.10666666666668E-4	5.88333333333334E-4	5.42333333333333E-4	6.62E-4	6.52666666666668E-4	7.29E-4	6.19333333333333E-4	6.98E-4	7.72666666666665E-4	7.46666666666668E-4	7.47E-4	7.39666666666665E-4	0.00106866666666667	6.14333333333333E-4	6.94666666666665E-4
495	5.44E-4	3.71477382202112E-4	6.15013353797088E-4	4.68052417605E-4	4.9289807268473E-4	4.97333333333333E-4	4.60333333333332E-4	5.51666666666666E-4	3.332E-4	6.29E-4	8.51E-4	6.01E-4	4.68E-4	0.001292	7.80666666666666E-4	0.00253211611259594	0.001674	0.00166633333333333	0.00100466666666667	0.00103333333333333	0.00147730213907605	0.00149425362727739	0.00136487700755852	9.47582565696392E-4	4.14666666666666E-4	9.168E-4	7.63000000000001E-4	7.00333333333334E-4	6.61666666666667E-4	7.76E-4	7.73333333333335E-4	7.85333333333332E-4	6.63E-4	6.04666666666666E-4	6.14666666666667E-4	5.4E-4	4.87E-4	6.05E-4	6.05666666666668E-4	6.93666666666667E-4	5.76E-4	5.77666666666666E-4	6.42666666666666E-4	6.54E-4	6.51E-4	6.44666666666667E-4	9.54999999999999E-4	5.56E-4	6.50333333333335E-4
496	5.304E-4	3.70144048868782E-4	5.63346687130423E-4	4.15385750938335E-4	4.36231406018065E-4	4.84E-4	4.51999999999999E-4	4.65333333333333E-4	3.136E-4	5.35333333333333E-4	7.4E-4	5.13333333333333E-4	4.69333333333333E-4	0.0012518	6.65666666666667E-4	0.00240544944592928	0.0016454	0.00155533333333333	9.13333333333335E-4	9.46000000000001E-4	0.00145130213907605	0.00145592029394406	0.00130854367422519	9.06915899029726E-4	4.17666666666667E-4	8.906E-4	6.69E-4	6.08333333333334E-4	5.81E-4	7.04E-4	6.75333333333335E-4	6.77E-4	5.59666666666666E-4	5.15666666666666E-4	5.22666666666667E-4	5.35666666666666E-4	4.83E-4	5.90666666666667E-4	5.87000000000001E-4	6.82666666666666E-4	5.63333333333333E-4	4.90666666666667E-4	5.45666666666667E-4	5.61E-4	5.61333333333333E-4	5.59666666666666E-4	8.37666666666668E-4	5.52666666666667E-4	6.18E-4
497	5.376E-4	3.73810715535447E-4	5.42013353797088E-4	3.81719084271666E-4	4.2389807268473E-4	5.16E-4	4.80333333333332E-4	4.95666666666666E-4	3.276E-4	5.63333333333333E-4	7.57666666666665E-4	5.47666666666667E-4	5.01E-4	0.0012516	6.95000000000001E-4	0.00241611611259594	0.0016362	0.001583	9.28666666666665E-4	9.45333333333332E-4	0.00141296880574272	0.00143358696061072	0.00126854367422519	8.71249232363061E-4	4.34666666666666E-4	8.872E-4	6.87333333333333E-4	6.39666666666666E-4	6.00666666666667E-4	7.15333333333333E-4	6.89666666666665E-4	7.05333333333332E-4	5.72666666666666E-4	5.39E-4	5.3E-4	5.57E-4	5.17666666666667E-4	6.09333333333333E-4	6.24333333333335E-4	7.06E-4	5.80666666666667E-4	5.14E-4	5.74666666666666E-4	5.87333333333333E-4	5.91333333333333E-4	6.05333333333333E-4	8.56666666666668E-4	5.75333333333333E-4	6.40666666666665E-4
498	5.474E-4	3.64477382202112E-4	5.52013353797088E-4	3.91385750938335E-4	4.33231406018065E-4	5.42666666666667E-4	5.03333333333332E-4	5.62333333333334E-4	3.53E-4	6.29666666666667E-4	8.37666666666665E-4	6.20666666666667E-4	5.23333333333334E-4	0.001266	7.73333333333332E-4	0.00246678277926261	0.0016348	0.00165433333333333	9.62666666666665E-4	9.91666666666667E-4	0.00137163547240939	0.00141592029394406	0.00126154367422519	8.59915899029726E-4	4.16E-4	8.948E-4	7.53000000000001E-4	6.91E-4	6.59E-4	7.52666666666666E-4	7.56666666666665E-4	7.78333333333332E-4	6.37333333333333E-4	6.01E-4	5.91333333333333E-4	5.79666666666666E-4	5.39E-4	6.30666666666667E-4	6.56000000000001E-4	7.19333333333333E-4	6.08666666666666E-4	5.80666666666667E-4	6.38333333333333E-4	6.64333333333333E-4	6.61666666666667E-4	6.94333333333333E-4	9.11999999999999E-4	5.94666666666668E-4	6.76333333333335E-4
499	5.36E-4	3.77477382202112E-4	5.64346687130423E-4	4.14719084271665E-4	4.1989807268473E-4	5.49666666666667E-4	5.01333333333332E-4	5.83333333333333E-4	3.508E-4	6.36666666666667E-4	8.48333333333335E-4	6.32E-4	5.27333333333334E-4	0.001252	7.86000000000001E-4	0.00246211611259594	0.0016218	0.00165266666666667	9.51333333333335E-4	0.00102466666666667	0.00135696880574272	0.00138858696061072	0.00127387700755852	8.49249232363062E-4	3.88666666666667E-4	8.89E-4	7.73333333333332E-4	6.92333333333333E-4	6.89333333333333E-4	7.52E-4	7.96666666666665E-4	7.90333333333332E-4	6.47333333333333E-4	6.24333333333333E-4	5.94E-4	5.81666666666667E-4	5.30333333333333E-4	6.25333333333334E-4	6.49666666666668E-4	7.04666666666667E-4	5.97333333333333E-4	6.02E-4	6.47333333333334E-4	6.80333333333333E-4	6.69333333333333E-4	7.7E-4	9.24333333333333E-4	5.81333333333333E-4	6.73E-4
500	5.204E-4	3.64144048868782E-4	5.80680020463753E-4	3.99385750938335E-4	4.0989807268473E-4	5.16333333333333E-4	4.79333333333332E-4	5.73333333333333E-4	3.278E-4	6.13333333333333E-4	8.09666666666665E-4	5.93333333333334E-4	4.89E-4	0.0012156	7.62666666666666E-4	0.00242511611259594	0.0015914	0.001596	9.30666666666665E-4	9.88666666666666E-4	0.00138030213907605	0.00136992029394406	0.00127254367422519	8.63915899029727E-4	4.15666666666667E-4	8.656E-4	7.48333333333332E-4	6.58666666666667E-4	6.67333333333333E-4	7.39E-4	7.78666666666665E-4	7.67666666666666E-4	6.32666666666666E-4	5.99333333333333E-4	5.7E-4	5.57666666666666E-4	5.02333333333333E-4	5.82666666666667E-4	5.93333333333335E-4	6.60666666666666E-4	5.66E-4	5.75E-4	6.17666666666667E-4	6.57666666666667E-4	6.38666666666667E-4	8.33333333333335E-4	9.26666666666668E-4	5.39333333333333E-4	6.33E-4
501	5.134E-4	3.42477382202112E-4	5.68013353797088E-4	3.72719084271666E-4	4.00231406018065E-4	4.83333333333333E-4	4.50333333333332E-4	5.16E-4	3.16E-4	5.63666666666667E-4	7.59E-4	5.25E-4	4.40666666666667E-4	0.0011962	7.14333333333332E-4	0.00235278277926261	0.0015642	0.00152166666666667	8.86E-4	9.14000000000001E-4	0.00137363547240939	0.00136325362727739	0.00125221034089186	8.66915899029727E-4	4.23333333333333E-4	8.514E-4	6.90333333333333E-4	6.02E-4	6.07666666666667E-4	6.98E-4	7.07333333333335E-4	7.14000000000001E-4	5.83666666666666E-4	5.49333333333333E-4	5.25E-4	5.15333333333333E-4	4.74666666666667E-4	5.62333333333334E-4	5.49333333333335E-4	6.35666666666667E-4	5.45E-4	5.09333333333333E-4	5.61666666666666E-4	6.07333333333333E-4	5.81333333333333E-4	8.79E-4	8.88666666666668E-4	5.19E-4	6.12E-4
502	4.972E-4	3.15477382202112E-4	5.19680020463753E-4	3.50052417605001E-4	3.63231406018065E-4	4.74E-4	4.56999999999999E-4	4.44333333333333E-4	3.016E-4	4.99E-4	6.89666666666665E-4	4.66E-4	4.34E-4	0.00117	6.43333333333332E-4	0.00225044944592928	0.0015398	0.00143466666666667	8.13E-4	8.50000000000001E-4	0.00131563547240939	0.00134225362727739	0.00120421034089186	8.32582565696392E-4	3.97333333333333E-4	8.292E-4	6.14333333333333E-4	5.57666666666666E-4	5.50666666666667E-4	6.25E-4	6.44666666666667E-4	6.37333333333333E-4	5.08333333333333E-4	4.76E-4	4.69E-4	5.08333333333334E-4	4.8E-4	5.68E-4	5.61333333333335E-4	6.28666666666666E-4	5.42333333333333E-4	4.53333333333333E-4	4.92666666666666E-4	5.32333333333333E-4	5.11333333333333E-4	9.01666666666665E-4	7.93999999999999E-4	5.35666666666667E-4	6.16333333333335E-4
503	4.726E-4	2.76477382202112E-4	4.83680020463753E-4	3.20052417605E-4	3.2789807268473E-4	4.42333333333333E-4	4.48333333333332E-4	4.18E-4	2.938E-4	4.75E-4	6.61333333333335E-4	4.35666666666667E-4	4.31333333333333E-4	0.00114	5.97666666666666E-4	0.00219711611259594	0.0015166	0.00139066666666667	7.61333333333335E-4	8.24000000000001E-4	0.00125730213907605	0.00130858696061072	0.00116821034089186	7.98249232363061E-4	3.88333333333333E-4	8.018E-4	5.83333333333333E-4	5.21333333333334E-4	5.06333333333333E-4	5.81666666666667E-4	6.10333333333333E-4	6.11E-4	4.62666666666666E-4	4.31666666666666E-4	4.46333333333333E-4	4.91333333333333E-4	4.93333333333333E-4	5.47E-4	5.61333333333335E-4	6.11333333333333E-4	5.29333333333333E-4	4.21333333333333E-4	4.55333333333333E-4	4.87666666666667E-4	4.84333333333333E-4	9.22666666666665E-4	7.32999999999999E-4	5.45666666666667E-4	5.88E-4
504	4.622E-4	2.64144048868782E-4	5.20346687130423E-4	3.40719084271666E-4	3.445647393514E-4	4.32666666666666E-4	4.33666666666665E-4	4.53666666666667E-4	2.914E-4	5.13E-4	6.82E-4	4.62E-4	4.3E-4	0.0011248	6.37000000000001E-4	0.00222011611259594	0.001497	0.00140433333333333	7.82333333333335E-4	8.54000000000001E-4	0.00126230213907605	0.00130092029394406	0.00116254367422519	8.03249232363061E-4	4.08666666666666E-4	7.964E-4	6.06333333333333E-4	5.31E-4	5.21666666666667E-4	6.11666666666667E-4	6.24E-4	6.43333333333333E-4	4.81E-4	4.61666666666666E-4	4.75666666666667E-4	4.71666666666667E-4	4.93E-4	5.28E-4	5.51666666666668E-4	6.18666666666667E-4	5.07666666666667E-4	4.45E-4	4.94333333333333E-4	5.04666666666667E-4	5.17666666666666E-4	9.71666666666665E-4	7.63999999999999E-4	5.37333333333333E-4	5.80333333333335E-4
505	4.688E-4	2.54810715535447E-4	5.44680020463753E-4	3.67052417605E-4	3.6389807268473E-4	4.43333333333333E-4	4.21333333333332E-4	4.71666666666667E-4	2.908E-4	5.48333333333333E-4	7.09666666666665E-4	5E-4	4.30333333333333E-4	0.0011254	6.70000000000001E-4	0.00223444944592928	0.0014906	0.001431	8.4E-4	8.91000000000001E-4	0.00125830213907605	0.00129558696061072	0.00114021034089186	8.03582565696392E-4	4.14666666666666E-4	8.012E-4	6.23666666666666E-4	5.64E-4	5.56666666666667E-4	6.53666666666667E-4	6.52666666666665E-4	6.58666666666667E-4	5.17E-4	5.03333333333333E-4	4.99E-4	4.78333333333333E-4	4.87666666666667E-4	5.23333333333334E-4	5.34666666666668E-4	6.17E-4	5.05E-4	4.86666666666666E-4	5.41333333333334E-4	5.26E-4	5.35E-4	9.78333333333335E-4	8.00999999999999E-4	5.24666666666667E-4	5.82333333333335E-4
506	4.66E-4	2.72810715535447E-4	5.44680020463753E-4	3.70052417605E-4	3.6689807268473E-4	4.5E-4	4.37666666666665E-4	4.85666666666666E-4	2.82E-4	5.62E-4	7.35333333333335E-4	5.20333333333333E-4	4.30666666666667E-4	0.001118	6.77666666666666E-4	0.00224078277926261	0.0014802	0.001447	8.56666666666665E-4	9.05000000000001E-4	0.00124030213907605	0.00128558696061072	0.00113421034089186	7.95582565696392E-4	3.99666666666666E-4	7.852E-4	6.49E-4	5.84E-4	5.76333333333333E-4	6.66E-4	6.64E-4	6.60666666666666E-4	5.49666666666666E-4	5.29666666666666E-4	5.18E-4	4.99E-4	4.85333333333333E-4	5.27666666666667E-4	5.35000000000001E-4	6.2E-4	5.24333333333333E-4	4.99666666666666E-4	5.64666666666666E-4	5.45666666666667E-4	5.45E-4	8.94666666666665E-4	7.99666666666668E-4	5.35666666666667E-4	5.91666666666665E-4
507	4.766E-4	2.79810715535447E-4	5.37346687130423E-4	3.54719084271666E-4	3.47231406018065E-4	4.47333333333333E-4	4.57999999999999E-4	4.85666666666666E-4	2.828E-4	5.36E-4	7.15E-4	5.31333333333333E-4	4.09666666666667E-4	0.0011078	6.59333333333332E-4	0.00221011611259594	0.0014612	0.001431	8.20666666666665E-4	8.75000000000001E-4	0.00120330213907605	0.00126858696061072	0.00112421034089186	7.82249232363061E-4	3.74333333333333E-4	7.762E-4	6.36333333333333E-4	5.56666666666666E-4	5.67333333333334E-4	6.47666666666667E-4	6.43E-4	6.4E-4	5.58E-4	5.23333333333333E-4	5.08666666666667E-4	5.05666666666667E-4	4.67333333333333E-4	5.34666666666667E-4	5.24000000000001E-4	6.08E-4	5.31E-4	4.86E-4	5.43333333333333E-4	5.27666666666667E-4	5.37E-4	7.50666666666665E-4	7.66999999999999E-4	5.29E-4	5.89E-4
508	5.024E-4	2.61810715535447E-4	5.23013353797088E-4	3.30052417605E-4	3.295647393514E-4	4.41333333333333E-4	4.34333333333332E-4	4.49333333333333E-4	2.894E-4	4.85333333333333E-4	6.46666666666665E-4	4.89333333333333E-4	3.76E-4	0.0011022	6.01E-4	0.00213678277926261	0.0014518	0.00137433333333333	7.72333333333335E-4	8.29666666666667E-4	0.00116963547240939	0.00123058696061072	0.00110821034089186	7.57582565696392E-4	3.49E-4	7.748E-4	5.85333333333333E-4	5.06E-4	5.20666666666667E-4	6.16333333333334E-4	5.98666666666667E-4	6.07333333333333E-4	5.09E-4	4.99E-4	4.46333333333333E-4	4.85666666666667E-4	4.36666666666667E-4	5.18E-4	4.91666666666668E-4	5.61333333333333E-4	5.02E-4	4.45666666666666E-4	5.02333333333333E-4	4.67E-4	4.92E-4	6.01666666666667E-4	7.17333333333333E-4	4.88333333333333E-4	5.61333333333335E-4
509	4.904E-4	2.76810715535447E-4	5.60680020463753E-4	3.31052417605E-4	3.54231406018065E-4	4.39333333333333E-4	4.30333333333332E-4	4.39666666666666E-4	2.812E-4	4.85666666666667E-4	6.24E-4	4.58E-4	3.78333333333333E-4	0.0010898	5.98666666666667E-4	0.00212611611259594	0.0014494	0.00135433333333333	7.55E-4	8.16666666666666E-4	0.00118930213907605	0.00123158696061072	0.00111554367422519	7.57582565696392E-4	3.54333333333333E-4	7.668E-4	5.93333333333333E-4	5.22666666666667E-4	5.21E-4	6.00333333333333E-4	6.02666666666666E-4	5.95666666666666E-4	4.89333333333333E-4	4.98666666666666E-4	4.53666666666667E-4	4.72E-4	4.12E-4	5.13E-4	4.87000000000001E-4	5.58333333333333E-4	4.88E-4	4.53666666666667E-4	4.85666666666667E-4	4.64666666666667E-4	4.93333333333333E-4	5.17333333333333E-4	7.25999999999999E-4	4.66E-4	5.51333333333335E-4
510	4.738E-4	2.81810715535447E-4	5.66680020463753E-4	3.20719084271666E-4	3.5089807268473E-4	4.34333333333333E-4	4.35333333333332E-4	4.51666666666667E-4	2.78E-4	5.09333333333333E-4	6.34E-4	4.70666666666667E-4	3.94333333333333E-4	0.001084	6.26000000000001E-4	0.00214711611259594	0.0014446	0.00136133333333333	7.73333333333335E-4	8.13000000000001E-4	0.00118663547240939	0.00123925362727739	0.00109621034089186	7.48915899029726E-4	3.73666666666666E-4	7.638E-4	6.31E-4	5.55666666666667E-4	5.44333333333334E-4	6.05E-4	6.14E-4	6.04666666666667E-4	5.04333333333333E-4	5.19666666666667E-4	4.80666666666667E-4	4.76E-4	4.09333333333333E-4	5.26E-4	4.94333333333335E-4	5.97333333333333E-4	4.87333333333333E-4	4.86333333333333E-4	4.85666666666667E-4	5.1E-4	5.04E-4	5.02666666666666E-4	7.59333333333333E-4	4.87333333333333E-4	5.68E-4
511	4.714E-4	2.69810715535447E-4	5.54346687130423E-4	3.26719084271666E-4	3.3889807268473E-4	4.26E-4	4.24999999999999E-4	4.84333333333333E-4	2.78E-4	5.27E-4	6.51333333333335E-4	4.93333333333333E-4	3.85333333333334E-4	0.0010774	6.37000000000001E-4	0.00214944944592928	0.0014362	0.001347	7.85E-4	8.27333333333332E-4	0.00115930213907605	0.00120258696061072	0.00107087700755852	7.41249232363061E-4	3.78E-4	7.616E-4	6.31666666666666E-4	5.78333333333333E-4	5.55333333333333E-4	6.24666666666666E-4	6.04E-4	6.29333333333333E-4	5.17333333333333E-4	5.28E-4	4.67666666666667E-4	4.77333333333333E-4	4.18E-4	5.19333333333333E-4	4.99333333333335E-4	6.12666666666667E-4	4.84E-4	4.84333333333333E-4	5.06333333333333E-4	5.28E-4	5.03E-4	5.16E-4	7.43333333333333E-4	4.95666666666667E-4	5.77333333333335E-4
512	4.596E-4	2.58810715535447E-4	5.67680020463753E-4	3.45052417605E-4	3.3489807268473E-4	4.51E-4	4.46333333333332E-4	5.08E-4	2.784E-4	5.33666666666667E-4	6.73666666666665E-4	4.90666666666666E-4	4.04333333333333E-4	0.0010752	6.36333333333332E-4	0.00214511611259594	0.0014312	0.00133333333333333	7.77666666666665E-4	8.31000000000001E-4	0.00115163547240939	0.00116958696061072	0.00105554367422519	7.54249232363061E-4	3.63E-4	7.578E-4	6.10333333333333E-4	5.66333333333334E-4	5.51333333333333E-4	6.30666666666667E-4	6.04666666666667E-4	6.38666666666667E-4	5.23666666666666E-4	4.97666666666666E-4	4.51333333333333E-4	4.94333333333333E-4	4.45666666666667E-4	5.3E-4	5.23000000000001E-4	6.18333333333333E-4	5.03333333333333E-4	4.82333333333333E-4	5.08333333333334E-4	5.39E-4	5.11E-4	5.20333333333333E-4	7.20999999999999E-4	5.10666666666667E-4	5.81666666666665E-4
513	4.46E-4	2.52477382202112E-4	5.45013353797088E-4	3.33052417605E-4	3.1389807268473E-4	4.86333333333333E-4	4.69666666666665E-4	4.97E-4	2.71E-4	5.19E-4	6.62333333333335E-4	4.79666666666666E-4	4.23E-4	0.0010688	6.18333333333332E-4	0.00209944944592928	0.0014052	0.001317	7.74E-4	8.01000000000001E-4	0.00113730213907605	0.00115992029394406	0.00103287700755852	7.29249232363061E-4	3.43666666666666E-4	7.38E-4	5.96333333333333E-4	5.57333333333334E-4	5.32333333333333E-4	6.28333333333333E-4	5.91666666666666E-4	6.19333333333333E-4	5.17333333333333E-4	4.9E-4	4.5E-4	5.09E-4	4.46666666666667E-4	5.36E-4	5.39000000000001E-4	6.15E-4	5.08666666666667E-4	4.79E-4	5.01666666666667E-4	5.53666666666667E-4	5.11333333333333E-4	5.21666666666666E-4	7.01333333333333E-4	5.18E-4	6.06E-4
514	4.474E-4	2.53810715535447E-4	5.41680020463753E-4	3.16719084271666E-4	3.295647393514E-4	4.76333333333333E-4	4.54333333333332E-4	4.94E-4	2.724E-4	5.1E-4	6.48E-4	4.76E-4	4.1E-4	0.0010496	6.11333333333333E-4	0.00207044944592928	0.0013842	0.0013	7.66E-4	7.82333333333332E-4	0.00111230213907605	0.00115492029394406	0.00101687700755852	6.97915899029727E-4	3.32E-4	7.32E-4	5.99666666666667E-4	5.56E-4	5.30333333333334E-4	6.22E-4	6.11333333333334E-4	6.13666666666666E-4	5.19E-4	5.07E-4	4.62E-4	5.13666666666667E-4	4.22E-4	5.29E-4	5.35000000000001E-4	6.17333333333333E-4	5.06E-4	4.85E-4	5.22E-4	5.27333333333333E-4	5.05E-4	5.09E-4	6.91333333333333E-4	5.01666666666667E-4	6.05333333333335E-4
515	4.45E-4	2.60810715535447E-4	5.71680020463753E-4	3.09719084271666E-4	3.4589807268473E-4	4.39666666666666E-4	4.14999999999999E-4	4.99333333333333E-4	2.752E-4	5.06E-4	6.51E-4	4.76666666666667E-4	3.92333333333333E-4	0.0010266	6.12333333333333E-4	0.00207044944592928	0.0013688	0.00129066666666667	7.60333333333335E-4	7.84000000000001E-4	0.00111063547240939	0.00116158696061072	0.00101121034089186	7.06582565696392E-4	3.25333333333333E-4	7.194E-4	5.99E-4	5.22666666666667E-4	5.41E-4	6.29333333333333E-4	6.35666666666667E-4	6.32666666666667E-4	5.33666666666666E-4	4.91333333333333E-4	4.58333333333333E-4	4.98666666666666E-4	3.92333333333333E-4	5.08333333333334E-4	5.17666666666668E-4	6.19666666666666E-4	4.87333333333333E-4	4.97666666666666E-4	5.31333333333334E-4	5.13E-4	5.02E-4	5.00333333333334E-4	6.90666666666668E-4	4.71E-4	5.71666666666665E-4
516	4.25E-4	2.70477382202112E-4	5.78346687130423E-4	3.04052417605E-4	3.545647393514E-4	4.01666666666666E-4	3.73666666666665E-4	4.78333333333333E-4	2.77E-4	5E-4	6.29666666666665E-4	4.78666666666667E-4	3.76666666666667E-4	0.0010102	5.88E-4	0.00203011611259594	0.0013482	0.001267	7.63E-4	7.66333333333332E-4	0.00111896880574272	0.00116925362727739	0.00101787700755852	7.07249232363061E-4	3.29E-4	6.898E-4	5.79E-4	5.23333333333334E-4	5.28E-4	6.18666666666666E-4	6.06333333333334E-4	6.14666666666666E-4	5.10333333333333E-4	4.55E-4	4.47666666666667E-4	4.61666666666667E-4	3.83666666666667E-4	4.62E-4	4.78333333333335E-4	5.76333333333333E-4	4.39666666666667E-4	4.81E-4	5.10666666666667E-4	5.03666666666667E-4	5.16E-4	4.95333333333334E-4	6.94666666666668E-4	4.46333333333333E-4	5.39666666666666E-4
517	4.104E-4	2.66144048868782E-4	5.64680020463753E-4	3.10385750938335E-4	3.51231406018065E-4	3.76666666666666E-4	3.44333333333332E-4	4.34666666666666E-4	2.684E-4	4.61333333333333E-4	5.79666666666666E-4	4.47666666666667E-4	3.65666666666667E-4	9.904E-4	5.35333333333333E-4	0.00195011611259594	0.0013366	0.00121766666666667	7.30333333333335E-4	7.18666666666666E-4	0.00110263547240939	0.00114792029394406	0.00100221034089186	6.97915899029727E-4	3.34333333333333E-4	6.704E-4	5.39E-4	5.07333333333333E-4	4.76333333333333E-4	5.69333333333333E-4	5.67333333333333E-4	5.58666666666667E-4	4.55333333333333E-4	4.12666666666666E-4	4.15E-4	4.41666666666667E-4	3.76666666666667E-4	4.39666666666667E-4	4.41333333333335E-4	5.42333333333333E-4	4.19666666666666E-4	4.38666666666667E-4	4.75333333333333E-4	4.57666666666667E-4	4.83666666666667E-4	4.61E-4	6.50999999999999E-4	4.33E-4	5.14E-4
518	4.228E-4	2.38810715535447E-4	5.42346687130423E-4	2.98052417605E-4	3.185647393514E-4	3.83333333333333E-4	3.46999999999999E-4	3.94666666666667E-4	2.632E-4	4.38E-4	5.43E-4	4.22E-4	3.52333333333334E-4	9.842E-4	5.02333333333333E-4	0.00189644944592928	0.001328	0.00117766666666667	6.82666666666665E-4	7.01333333333332E-4	0.00108163547240939	0.00113025362727739	9.77210340891857E-4	6.99249232363062E-4	3.33E-4	6.65E-4	5.27666666666667E-4	4.86333333333333E-4	4.38666666666667E-4	5.48E-4	5.30666666666666E-4	5.38E-4	4.36666666666666E-4	3.9E-4	3.81333333333333E-4	4.36E-4	3.50666666666667E-4	4.45333333333333E-4	4.29333333333335E-4	5.29666666666667E-4	4.17E-4	3.99333333333333E-4	4.37666666666666E-4	4.30666666666667E-4	4.46333333333334E-4	4.52333333333333E-4	6.22999999999999E-4	4.17333333333333E-4	5.06333333333333E-4
519	4.464E-4	2.38810715535447E-4	5.49680020463753E-4	2.71385750938335E-4	3.055647393514E-4	4.00333333333333E-4	3.86333333333332E-4	4.23666666666666E-4	2.722E-4	4.78E-4	5.67666666666667E-4	4.55333333333333E-4	3.61333333333334E-4	9.96E-4	5.43666666666666E-4	0.00193611611259594	0.001321	0.00119966666666667	7.22E-4	7.54000000000001E-4	0.00106263547240939	0.00112025362727739	9.76543674225192E-4	6.93582565696392E-4	3.18333333333333E-4	6.796E-4	5.78666666666666E-4	5.23666666666667E-4	4.66666666666667E-4	5.86E-4	5.57666666666666E-4	5.76E-4	4.88E-4	4.13666666666666E-4	4.22666666666667E-4	4.39E-4	3.64333333333333E-4	4.70666666666667E-4	4.48666666666668E-4	5.39666666666666E-4	4.3E-4	4.25E-4	4.52666666666667E-4	4.72666666666667E-4	4.79E-4	4.83666666666667E-4	6.85666666666668E-4	4.41E-4	5.25666666666666E-4
520	4.6E-4	2.42477382202112E-4	5.75346687130423E-4	2.76719084271666E-4	3.005647393514E-4	4.27E-4	4.28666666666665E-4	4.86666666666666E-4	2.88E-4	5.27E-4	6.18E-4	5.16333333333333E-4	3.97E-4	0.0010084	6.05333333333333E-4	0.00201744944592928	0.0013098	0.00125333333333333	7.77E-4	8.15000000000001E-4	0.00103296880574272	0.00108192029394406	9.66877007558522E-4	6.77915899029727E-4	2.93666666666667E-4	6.888E-4	6.19666666666666E-4	5.58666666666667E-4	5.23666666666667E-4	6.36666666666666E-4	6.20333333333333E-4	6.06666666666666E-4	5.51E-4	4.60333333333333E-4	4.91333333333333E-4	4.62E-4	4.15666666666667E-4	5.20333333333333E-4	4.99000000000001E-4	5.82666666666667E-4	4.81E-4	4.88E-4	5.22666666666667E-4	5.31666666666667E-4	5.27666666666667E-4	5.20333333333333E-4	7.49666666666668E-4	4.86E-4	5.65666666666665E-4
521	4.606E-4	2.51144048868782E-4	5.82680020463753E-4	3.11052417605E-4	3.275647393514E-4	4.51E-4	4.50999999999999E-4	5.4E-4	3.008E-4	5.84333333333333E-4	6.59E-4	5.63666666666667E-4	4.2E-4	0.0010152	6.48666666666667E-4	0.00206611611259594	0.0012988	0.00129666666666667	8.46E-4	8.27666666666667E-4	0.00104563547240939	0.00107825362727739	9.69543674225192E-4	6.85582565696392E-4	2.99666666666667E-4	6.832E-4	6.52E-4	5.81666666666667E-4	5.69666666666667E-4	6.62666666666666E-4	6.41666666666666E-4	6.39666666666666E-4	5.88333333333333E-4	5.13666666666667E-4	5.28666666666667E-4	4.88666666666667E-4	4.37333333333333E-4	5.46333333333334E-4	5.26000000000001E-4	6.02666666666666E-4	5.02666666666667E-4	5.49E-4	5.72E-4	5.71666666666667E-4	5.77E-4	5.54E-4	7.78999999999999E-4	5.08E-4	5.88E-4
522	4.486E-4	2.67477382202112E-4	5.98346687130423E-4	3.35385750938335E-4	3.4189807268473E-4	4.25333333333333E-4	4.15666666666665E-4	5.16666666666667E-4	2.946E-4	5.77333333333333E-4	6.36E-4	5.29E-4	3.79E-4	9.916E-4	6.39000000000001E-4	0.00203578277926261	0.0012884	0.00126166666666667	8.66666666666665E-4	7.93666666666666E-4	0.00105630213907605	0.00109225362727739	9.69210340891857E-4	6.91582565696392E-4	3.12E-4	6.694E-4	6.39666666666666E-4	5.58E-4	5.52666666666667E-4	6.31E-4	6.13666666666666E-4	6.31666666666666E-4	5.62333333333333E-4	5.13333333333333E-4	5.09E-4	4.6E-4	4.01666666666667E-4	5.05666666666667E-4	4.91000000000001E-4	5.61333333333333E-4	4.63E-4	5.23333333333333E-4	5.39E-4	5.41333333333333E-4	5.62666666666667E-4	5.49E-4	7.51999999999999E-4	4.8E-4	5.40333333333333E-4
523	4.326E-4	2.50477382202112E-4	5.79346687130423E-4	2.98385750938335E-4	2.94231406018065E-4	3.58E-4	3.52666666666665E-4	4.10666666666666E-4	2.772E-4	4.76333333333333E-4	5.47E-4	4.28E-4	3.38333333333333E-4	9.44E-4	5.47E-4	0.00190344944592928	0.0012712	0.00115366666666667	7.7E-4	7.03666666666667E-4	0.00102030213907605	0.00106525362727739	9.38210340891857E-4	6.67582565696392E-4	2.86666666666667E-4	6.466E-4	5.46666666666666E-4	4.74666666666667E-4	4.84333333333333E-4	5.38333333333333E-4	5.30666666666666E-4	5.48E-4	4.48666666666666E-4	4.37E-4	4.25666666666667E-4	4.00333333333333E-4	3.34666666666667E-4	4.41666666666667E-4	4.31333333333335E-4	4.96E-4	4.08E-4	4.17E-4	4.45333333333333E-4	4.41E-4	4.78666666666667E-4	4.71E-4	6.59333333333333E-4	4.22666666666667E-4	4.75666666666667E-4
524	4.134E-4	1.96477382202112E-4	5.10013353797088E-4	2.28719084271665E-4	2.31231406018065E-4	3.22666666666667E-4	3.32666666666665E-4	3.25333333333333E-4	2.574E-4	3.69666666666667E-4	4.64333333333333E-4	3.35666666666667E-4	3.24666666666667E-4	9.094E-4	4.54666666666666E-4	0.00176211611259594	0.0012536	0.00104833333333333	6.74E-4	6.04333333333332E-4	9.81302139076051E-4	0.00102058696061072	8.91877007558523E-4	6.09915899029726E-4	2.42333333333333E-4	6.27E-4	4.49E-4	3.74666666666667E-4	3.89E-4	4.42333333333333E-4	4.40333333333333E-4	4.56333333333333E-4	3.47333333333333E-4	3.34333333333333E-4	3.44666666666667E-4	3.74333333333334E-4	3.02333333333333E-4	4.07333333333333E-4	4.10666666666668E-4	4.73E-4	3.82E-4	3.22E-4	3.55E-4	3.53E-4	3.74666666666666E-4	3.70333333333333E-4	5.56999999999999E-4	4.01666666666667E-4	4.56E-4
525	4.02E-4	1.58810715535447E-4	4.78680020463753E-4	2.15719084271666E-4	2.2489807268473E-4	3.28E-4	3.17666666666665E-4	3.06666666666667E-4	2.438E-4	3.42666666666667E-4	4.26E-4	3.08E-4	3.10666666666667E-4	8.956E-4	4.41666666666666E-4	0.00171378277926261	0.0012362	0.001019	6.41333333333335E-4	5.79333333333332E-4	9.66302139076051E-4	9.90586960610722E-4	8.72210340891857E-4	5.77582565696392E-4	2.47333333333333E-4	6.144E-4	4.07333333333333E-4	3.44E-4	3.43666666666667E-4	4.17E-4	4.16333333333333E-4	4.24333333333333E-4	3.41E-4	3.15666666666667E-4	3.17666666666667E-4	3.68E-4	3.13333333333333E-4	4.04333333333334E-4	4.14000000000001E-4	4.62333333333333E-4	3.83666666666666E-4	3.08E-4	3.33333333333333E-4	3.35333333333333E-4	3.35666666666667E-4	3.54E-4	5.30666666666668E-4	3.95666666666667E-4	4.52E-4
526	4.14E-4	1.87810715535447E-4	4.74680020463753E-4	2.44719084271665E-4	2.545647393514E-4	3.43666666666666E-4	3.05333333333332E-4	3.50666666666666E-4	2.64E-4	3.83666666666667E-4	4.88666666666666E-4	3.65666666666666E-4	3.40666666666667E-4	9.026E-4	4.77E-4	0.00174078277926261	0.0012338	0.001076	6.49E-4	6.30000000000001E-4	9.71635472409386E-4	9.92253627277392E-4	8.78877007558523E-4	5.75249232363061E-4	2.66666666666667E-4	6.298E-4	4.32333333333333E-4	3.91E-4	3.97666666666667E-4	4.68E-4	4.57333333333333E-4	4.69333333333333E-4	3.71333333333333E-4	3.84E-4	3.23E-4	3.64666666666667E-4	3.29333333333333E-4	4.28666666666667E-4	4.37333333333335E-4	4.78333333333333E-4	4.01333333333333E-4	3.44333333333333E-4	3.68666666666667E-4	3.98E-4	3.98333333333333E-4	3.99333333333333E-4	5.58666666666668E-4	3.73666666666667E-4	4.75666666666667E-4
527	4.276E-4	2.22810715535447E-4	4.68346687130423E-4	2.57385750938335E-4	2.56231406018065E-4	3.81666666666666E-4	3.35333333333332E-4	4.14666666666666E-4	2.718E-4	4.47E-4	5.63666666666667E-4	4.4E-4	3.83666666666667E-4	9.02E-4	5.22E-4	0.00178778277926261	0.0012298	0.00114733333333333	6.92666666666665E-4	6.82666666666666E-4	9.61635472409386E-4	9.98253627277391E-4	8.81210340891857E-4	5.77249232363061E-4	2.84E-4	6.432E-4	4.92E-4	4.45666666666667E-4	4.76333333333333E-4	5.31666666666667E-4	5.23333333333333E-4	5.11333333333333E-4	4.02E-4	4.30333333333333E-4	3.51333333333333E-4	4.12E-4	3.59E-4	4.72666666666667E-4	4.80333333333335E-4	5.12E-4	4.32E-4	4.01333333333333E-4	4.3E-4	4.56E-4	4.72333333333333E-4	4.6E-4	6.16666666666668E-4	3.93666666666667E-4	5.15666666666667E-4
528	4.382E-4	2.02810715535447E-4	4.22013353797088E-4	2.47385750938335E-4	2.4789807268473E-4	4.09666666666667E-4	3.51666666666665E-4	4.03E-4	2.652E-4	4.25E-4	5.53333333333333E-4	4.5E-4	3.97333333333333E-4	9.046E-4	5.13E-4	0.00178344944592928	0.0012246	0.00116366666666667	7.07333333333335E-4	6.78666666666667E-4	9.41635472409386E-4	9.63586960610722E-4	8.62543674225192E-4	5.34915899029726E-4	2.62E-4	6.454E-4	4.88666666666667E-4	4.31E-4	5.07E-4	5.19666666666667E-4	5.32E-4	4.89E-4	3.89333333333333E-4	4.18333333333333E-4	3.61333333333333E-4	4.31E-4	3.56666666666667E-4	4.89666666666667E-4	5.10666666666668E-4	5.31333333333333E-4	4.47333333333333E-4	4.02666666666667E-4	4.19666666666666E-4	4.51E-4	4.67666666666667E-4	4.66E-4	6.02666666666668E-4	4.15666666666667E-4	5.31333333333333E-4
529	4.222E-4	2.02144048868782E-4	4.17346687130423E-4	2.44719084271665E-4	2.4789807268473E-4	4.37E-4	4.00333333333332E-4	4.58666666666666E-4	2.534E-4	4.56666666666667E-4	5.62333333333333E-4	4.78333333333333E-4	4.17333333333333E-4	8.836E-4	5.53333333333333E-4	0.00183444944592928	0.0012008	0.00118266666666667	7.39E-4	7.24333333333332E-4	9.63635472409385E-4	9.48253627277392E-4	8.28210340891857E-4	5.43582565696392E-4	2.59E-4	6.35E-4	5.38333333333333E-4	4.58E-4	5.17333333333334E-4	5.46333333333333E-4	5.42666666666666E-4	5.24333333333333E-4	4.46666666666666E-4	4.26E-4	4.06E-4	4.57E-4	3.90666666666667E-4	5.03E-4	5.25333333333335E-4	5.52666666666667E-4	4.64E-4	4.27333333333333E-4	4.57666666666666E-4	4.65666666666667E-4	4.78E-4	4.76333333333333E-4	6.27333333333333E-4	4.67E-4	5.56666666666665E-4
530	4.04E-4	2.42144048868782E-4	4.26346687130423E-4	2.61052417605E-4	2.595647393514E-4	4.65333333333333E-4	4.20333333333332E-4	5.64E-4	2.478E-4	5.69333333333333E-4	6.18333333333335E-4	5.55333333333333E-4	4.17E-4	8.644E-4	6.28000000000001E-4	0.00188978277926261	0.0011796	0.001269	8.56E-4	8.11666666666666E-4	9.51635472409386E-4	9.56253627277391E-4	8.54543674225192E-4	6.07915899029726E-4	2.68666666666667E-4	6.274E-4	6.27333333333333E-4	5.56E-4	5.60666666666667E-4	6.28E-4	6.18666666666666E-4	5.91666666666667E-4	5.36666666666666E-4	4.87666666666666E-4	4.65333333333333E-4	4.82333333333333E-4	4.42666666666667E-4	5.08333333333334E-4	5.12333333333335E-4	5.5E-4	4.75333333333333E-4	4.92666666666667E-4	5.44E-4	5.30666666666667E-4	5.6E-4	5.53666666666666E-4	7.00333333333334E-4	4.80666666666667E-4	5.51E-4
531	4.012E-4	2.50477382202112E-4	4.31680020463753E-4	2.95385750938335E-4	2.8089807268473E-4	4.4E-4	3.62999999999999E-4	5.37E-4	2.512E-4	5.67E-4	6.41E-4	5.67666666666666E-4	3.86666666666667E-4	8.718E-4	6.21000000000001E-4	0.00185678277926261	0.0011794	0.00130533333333333	8.71666666666665E-4	8.13000000000001E-4	9.13302139076051E-4	9.54253627277391E-4	8.99543674225192E-4	6.37249232363061E-4	2.47666666666667E-4	6.252E-4	6.26333333333333E-4	5.84E-4	5.66E-4	6.24333333333334E-4	6.33333333333333E-4	5.86333333333333E-4	5.28E-4	4.86666666666666E-4	4.48E-4	4.46333333333333E-4	4.26E-4	4.79E-4	4.68666666666668E-4	5.16E-4	4.5E-4	4.83333333333333E-4	5.26333333333334E-4	5.56666666666667E-4	5.79333333333334E-4	5.65333333333333E-4	6.85999999999999E-4	4.29666666666667E-4	5.07666666666666E-4
532	3.79E-4	2.74144048868782E-4	4.82346687130423E-4	3.29052417605E-4	3.3489807268473E-4	3.76333333333333E-4	3.25666666666665E-4	4.86666666666666E-4	2.276E-4	5.16333333333333E-4	6.02E-4	5.08666666666666E-4	3.52666666666667E-4	8.384E-4	5.93E-4	0.00179144944592928	0.0011572	0.001252	7.69E-4	7.53333333333332E-4	9.58302139076051E-4	9.96253627277392E-4	9.06543674225192E-4	6.79915899029726E-4	2.62666666666667E-4	5.882E-4	5.93E-4	5.35E-4	5.00333333333334E-4	5.75333333333334E-4	5.77333333333333E-4	5.66E-4	4.95E-4	4.31E-4	4.28E-4	3.95333333333333E-4	3.69666666666667E-4	4.38666666666667E-4	4.20666666666668E-4	4.67333333333333E-4	4.15333333333333E-4	4.63666666666666E-4	4.81E-4	5.14666666666667E-4	5.16E-4	5.06333333333333E-4	6.46666666666668E-4	4.13333333333333E-4	4.64333333333333E-4
533	3.72E-4	2.59144048868782E-4	4.52346687130423E-4	3.01719084271666E-4	3.4889807268473E-4	3.15333333333333E-4	3.06666666666665E-4	4.03333333333333E-4	2.168E-4	4.22333333333333E-4	4.91666666666667E-4	3.92666666666666E-4	3.13E-4	7.934E-4	5.08666666666666E-4	0.00166078277926261	0.0011406	0.001129	6.19E-4	6.07666666666667E-4	9.82635472409385E-4	9.97586960610722E-4	8.62210340891857E-4	6.51249232363061E-4	2.52333333333333E-4	5.596E-4	4.78333333333333E-4	4.25333333333333E-4	3.83333333333334E-4	4.77333333333334E-4	4.72333333333334E-4	4.79666666666666E-4	3.98E-4	3.61E-4	3.66666666666667E-4	3.31666666666667E-4	2.93333333333333E-4	3.89E-4	3.93000000000001E-4	4.26666666666667E-4	3.61666666666666E-4	3.86333333333333E-4	4.04333333333333E-4	3.93666666666667E-4	3.97E-4	3.7E-4	5.24666666666668E-4	3.95333333333333E-4	4.33666666666667E-4
534	3.894E-4	2.14144048868782E-4	3.85346687130423E-4	2.57385750938335E-4	3.0089807268473E-4	2.77333333333333E-4	2.66999999999999E-4	3.26666666666667E-4	2.334E-4	3.57333333333333E-4	4.44333333333333E-4	3.52333333333333E-4	2.74666666666667E-4	7.932E-4	4.36666666666666E-4	0.00157278277926261	0.0011508	0.001052	5.14E-4	5.32666666666667E-4	9.3230213907605E-4	9.60920293944057E-4	8.11210340891857E-4	5.79915899029727E-4	2.47333333333333E-4	5.708E-4	3.95666666666667E-4	3.56333333333333E-4	3.36666666666667E-4	4.04333333333333E-4	4.19E-4	4.27E-4	3.32666666666666E-4	3.35333333333333E-4	3.17E-4	3.02666666666667E-4	2.49333333333333E-4	3.5E-4	3.61666666666668E-4	4.16666666666667E-4	3.23333333333333E-4	3.13333333333333E-4	3.43666666666666E-4	3.24E-4	3.45666666666667E-4	3.23333333333333E-4	4.57333333333333E-4	3.34E-4	4.11666666666667E-4
535	3.97E-4	2.30477382202112E-4	4.06346687130423E-4	2.68719084271666E-4	3.1089807268473E-4	2.95333333333333E-4	2.52999999999999E-4	3.59E-4	2.424E-4	4.12666666666667E-4	5.19333333333333E-4	4.30333333333333E-4	2.78E-4	8.134E-4	4.73333333333333E-4	0.00159778277926261	0.0011488	0.00108866666666667	5.75333333333333E-4	6.38666666666667E-4	8.97302139076051E-4	9.72586960610722E-4	8.27210340891857E-4	5.86582565696392E-4	2.65333333333333E-4	5.812E-4	4.74666666666667E-4	4.02E-4	4.04333333333333E-4	4.62E-4	4.8E-4	4.99666666666666E-4	3.86E-4	3.83666666666666E-4	3.69666666666667E-4	3.22E-4	2.75333333333333E-4	3.46666666666667E-4	3.45666666666668E-4	4.27E-4	3.44333333333333E-4	3.47333333333333E-4	3.93666666666667E-4	3.99666666666667E-4	4.27E-4	4.35E-4	5.38333333333333E-4	3.06333333333333E-4	4.04666666666666E-4
536	3.766E-4	2.44477382202112E-4	4.50013353797088E-4	2.84719084271666E-4	3.325647393514E-4	2.88333333333333E-4	2.60666666666665E-4	3.96E-4	2.21E-4	4.51666666666667E-4	5.33333333333333E-4	4.35666666666667E-4	2.69333333333334E-4	8.006E-4	5.01666666666667E-4	0.00159944944592928	0.0011232	0.001075	6.29E-4	6.69000000000001E-4	8.94968805742716E-4	9.66253627277392E-4	8.44877007558523E-4	6.17249232363061E-4	2.62E-4	5.53E-4	5.14333333333333E-4	4.32E-4	4.31666666666667E-4	4.99E-4	5.00666666666667E-4	5.14E-4	4.13E-4	3.85666666666666E-4	3.90666666666667E-4	3.25333333333334E-4	2.77333333333333E-4	3.33333333333333E-4	3.29666666666668E-4	3.99E-4	3.38333333333333E-4	3.62E-4	4.22666666666667E-4	4.25666666666667E-4	4.51333333333333E-4	4.54E-4	5.61666666666668E-4	3.05666666666667E-4	3.87E-4
537	3.394E-4	2.24144048868782E-4	4.43346687130423E-4	2.75719084271666E-4	3.01231406018065E-4	2.43E-4	2.55666666666665E-4	3.86333333333333E-4	1.878E-4	4.17666666666667E-4	4.70333333333333E-4	3.84333333333333E-4	2.30333333333334E-4	7.566E-4	4.76E-4	0.00155811611259594	0.0010896	9.80666666666665E-4	5.97666666666666E-4	5.83666666666666E-4	9.14968805742716E-4	9.20920293944057E-4	8.21877007558523E-4	6.21915899029727E-4	2.74E-4	5.124E-4	4.57E-4	3.95E-4	3.85E-4	4.76E-4	4.41333333333333E-4	4.76E-4	3.90666666666666E-4	3.4E-4	3.75666666666667E-4	2.96E-4	2.45E-4	3.00666666666667E-4	3.07000000000001E-4	3.44333333333333E-4	2.90666666666667E-4	3.49E-4	3.90333333333333E-4	3.73666666666667E-4	3.96333333333333E-4	3.84666666666667E-4	5.15666666666668E-4	2.97666666666667E-4	3.50333333333333E-4
538	3.214E-4	2.00477382202112E-4	4.01346687130423E-4	2.55385750938335E-4	2.795647393514E-4	2.34E-4	2.49333333333332E-4	3.55333333333333E-4	1.724E-4	3.75666666666667E-4	4.41E-4	3.53E-4	2.25333333333334E-4	7.244E-4	4.46333333333333E-4	0.00151544944592928	0.001061	9.15333333333335E-4	5.56E-4	5.45333333333332E-4	9.07635472409385E-4	8.82253627277391E-4	7.99543674225192E-4	6.04915899029726E-4	2.91E-4	4.94E-4	4.03E-4	3.55666666666667E-4	3.42333333333333E-4	4.60666666666667E-4	3.9E-4	4.45E-4	3.71E-4	3.04E-4	3.49333333333333E-4	2.83666666666667E-4	2.41333333333333E-4	3.1E-4	2.90000000000001E-4	3.41E-4	2.83666666666666E-4	3.42333333333333E-4	3.63E-4	3.48333333333333E-4	3.66333333333333E-4	3.38666666666667E-4	4.84E-4	3.08666666666667E-4	3.33333333333333E-4
539	3.322E-4	1.84810715535447E-4	3.49680020463753E-4	2.49052417605E-4	2.8189807268473E-4	2.39333333333333E-4	2.36666666666665E-4	3.09666666666667E-4	1.852E-4	3.54333333333333E-4	4.3E-4	3.26333333333333E-4	2.24E-4	7.278E-4	4.11E-4	0.00147711611259594	0.0010614	8.87333333333335E-4	5.27E-4	5.36333333333332E-4	8.66635472409386E-4	8.62920293944057E-4	7.88543674225192E-4	5.82915899029727E-4	2.68333333333333E-4	4.98E-4	3.71666666666667E-4	3.23E-4	3.17333333333333E-4	4.31333333333333E-4	3.78E-4	4.04666666666667E-4	3.51333333333333E-4	2.94333333333333E-4	3.08666666666667E-4	2.75E-4	2.32E-4	3.21333333333334E-4	2.96000000000001E-4	3.63333333333333E-4	2.96666666666667E-4	3.05666666666667E-4	3.22666666666667E-4	3.48E-4	3.54666666666667E-4	3.17666666666667E-4	4.64E-4	3.03333333333333E-4	3.34E-4
540	3.37E-4	1.65144048868782E-4	3.11013353797088E-4	2.42719084271666E-4	2.5689807268473E-4	2.15333333333333E-4	2.15666666666665E-4	2.52333333333333E-4	1.806E-4	3.08E-4	3.65E-4	2.66333333333333E-4	2.04E-4	7.194E-4	3.35333333333333E-4	0.00140711611259594	0.0010684	8.08E-4	4.54333333333333E-4	4.50333333333333E-4	8.39302139076051E-4	8.39920293944057E-4	7.48543674225192E-4	5.59915899029727E-4	2.49666666666667E-4	4.964E-4	3.14666666666666E-4	2.66666666666667E-4	2.41333333333333E-4	3.74333333333333E-4	3.28666666666667E-4	3.26666666666667E-4	2.92666666666666E-4	2.57333333333333E-4	2.72E-4	2.34E-4	2.01333333333333E-4	2.88E-4	2.95666666666668E-4	3.43333333333333E-4	2.51333333333333E-4	2.48E-4	2.64666666666667E-4	2.90333333333333E-4	3.03333333333333E-4	2.43E-4	4.04E-4	2.93666666666667E-4	3.22E-4
541	3.324E-4	1.29810715535447E-4	2.62680020463753E-4	1.90385750938335E-4	2.1389807268473E-4	2.23E-4	2.13666666666665E-4	2.12E-4	1.702E-4	2.54E-4	2.86666666666667E-4	1.95333333333333E-4	2.06E-4	6.948E-4	2.64666666666667E-4	0.00132778277926261	0.0010528	7.24666666666665E-4	3.66333333333333E-4	3.78666666666667E-4	8.09635472409385E-4	8.05920293944057E-4	7.02210340891857E-4	5.09582565696392E-4	2.39666666666667E-4	4.85E-4	2.38333333333333E-4	2.04E-4	1.72E-4	3.23333333333333E-4	2.67E-4	2.63333333333333E-4	2.17666666666666E-4	2.07666666666666E-4	2.3E-4	2.28E-4	2.12333333333333E-4	2.89333333333333E-4	3.07000000000001E-4	3.46E-4	2.40333333333333E-4	1.87333333333333E-4	2.09666666666667E-4	2.01666666666667E-4	2.51333333333333E-4	1.69666666666667E-4	3.19666666666667E-4	2.86333333333333E-4	3.31666666666667E-4
542	3.348E-4	1.31144048868782E-4	2.75013353797088E-4	1.82385750938335E-4	2.145647393514E-4	2.78E-4	2.41666666666665E-4	2.79333333333333E-4	1.87E-4	3.01666666666667E-4	3.5E-4	2.68E-4	2.41333333333333E-4	6.982E-4	3.39333333333333E-4	0.00137911611259594	0.001029	7.94333333333335E-4	4.27E-4	4.55666666666667E-4	7.93635472409385E-4	7.89920293944057E-4	7.08543674225192E-4	4.87915899029727E-4	2.51666666666667E-4	4.88E-4	3.11666666666667E-4	2.75E-4	2.30666666666667E-4	3.78666666666667E-4	3.20666666666666E-4	3.45333333333333E-4	2.81E-4	2.57666666666667E-4	2.77333333333333E-4	2.89333333333333E-4	2.51333333333333E-4	3.26333333333334E-4	3.43000000000001E-4	3.90666666666667E-4	2.90666666666667E-4	2.37E-4	2.76333333333333E-4	2.58333333333333E-4	3.03666666666667E-4	2.57E-4	3.77E-4	2.94E-4	3.56666666666666E-4
543	3.544E-4	1.88477382202112E-4	3.58680020463753E-4	2.53719084271666E-4	2.655647393514E-4	3.39E-4	2.87333333333332E-4	4.32E-4	2.184E-4	4.61E-4	5.48E-4	4.72666666666666E-4	2.81666666666667E-4	7.276E-4	5.21333333333333E-4	0.00154811611259594	0.0010246	9.96E-4	5.98666666666665E-4	6.55333333333332E-4	7.87302139076051E-4	8.05253627277392E-4	7.52877007558522E-4	4.90915899029727E-4	2.65E-4	5.186E-4	5.21E-4	4.74E-4	4.12333333333334E-4	5.13333333333333E-4	4.86E-4	5.27333333333333E-4	4.36333333333333E-4	4.16E-4	4.24333333333333E-4	3.6E-4	2.90666666666667E-4	3.79E-4	3.74666666666668E-4	4.30666666666667E-4	3.35666666666667E-4	4.17E-4	4.63666666666666E-4	4.67E-4	4.63333333333334E-4	4.85666666666666E-4	5.90333333333333E-4	3.07333333333333E-4	3.68333333333333E-4
544	3.736E-4	2.68144048868782E-4	3.97680020463753E-4	3.42052417605E-4	3.4489807268473E-4	4.02666666666667E-4	3.30333333333332E-4	5.45666666666667E-4	2.446E-4	6.07333333333333E-4	7.20666666666665E-4	6.47666666666667E-4	3.32E-4	7.416E-4	6.83666666666667E-4	0.00170344944592928	0.0010196	0.00118233333333333	7.37E-4	8.33333333333332E-4	7.60968805742716E-4	8.21920293944057E-4	7.77877007558523E-4	4.92582565696392E-4	2.44666666666667E-4	5.378E-4	6.93333333333333E-4	6.62333333333333E-4	5.91333333333333E-4	6.14E-4	6.57E-4	6.71333333333333E-4	5.63666666666667E-4	5.73333333333333E-4	5.59666666666667E-4	4.21666666666667E-4	3.37333333333333E-4	4.54E-4	4.37333333333335E-4	4.82E-4	3.90333333333333E-4	5.81333333333333E-4	6.16E-4	6.38333333333333E-4	5.98E-4	6.88E-4	7.61333333333333E-4	3.28333333333333E-4	4.04E-4
545	3.694E-4	3.62477382202112E-4	4.57346687130423E-4	4.61052417605001E-4	4.38231406018065E-4	4.05666666666666E-4	3.53999999999999E-4	6.78333333333334E-4	2.392E-4	7.31333333333332E-4	8.63333333333335E-4	8.01E-4	3.38666666666667E-4	7.268E-4	8.56666666666667E-4	0.00187378277926261	0.0010088	0.001366	8.78333333333335E-4	9.85666666666666E-4	7.48968805742716E-4	8.57253627277391E-4	8.10543674225192E-4	5.47915899029726E-4	2.47E-4	5.218E-4	8.45000000000001E-4	8.39E-4	7.48333333333333E-4	7.57E-4	7.91666666666665E-4	8.03666666666667E-4	7.13E-4	7.08666666666666E-4	6.77E-4	4.23666666666667E-4	3.51666666666667E-4	4.76666666666667E-4	4.60000000000001E-4	5.20666666666667E-4	4.4E-4	7.21E-4	7.67E-4	7.79666666666668E-4	7.37666666666665E-4	8.23333333333335E-4	9.13666666666668E-4	3.59333333333333E-4	4.26666666666666E-4
546	3.492E-4	4.18810715535447E-4	5.62013353797088E-4	5.44052417605001E-4	4.9389807268473E-4	3.80333333333333E-4	3.80666666666665E-4	8.12333333333335E-4	2.22E-4	8.65000000000001E-4	9.96E-4	9.07E-4	3.15E-4	6.77E-4	9.90333333333332E-4	0.00200344944592928	9.884E-4	0.00149066666666667	0.00101466666666667	0.00110966666666667	7.80302139076051E-4	8.81920293944057E-4	8.48210340891857E-4	5.95582565696392E-4	2.82666666666667E-4	4.872E-4	9.84666666666666E-4	9.36666666666665E-4	8.64999999999999E-4	9.02E-4	8.82333333333335E-4	9.14666666666666E-4	8.26333333333332E-4	8.15E-4	7.77999999999999E-4	4.10333333333333E-4	3.55666666666667E-4	4.87E-4	4.78000000000001E-4	5.28E-4	4.69666666666667E-4	8.59E-4	9.14333333333335E-4	8.85333333333333E-4	8.41E-4	9.25E-4	0.00106333333333333	3.93333333333333E-4	4.48666666666667E-4
547	3.252E-4	4.27810715535447E-4	5.94680020463753E-4	5.44385750938335E-4	5.0589807268473E-4	4.02333333333333E-4	4.03666666666665E-4	8.65666666666665E-4	2.116E-4	9.16666666666667E-4	0.001039	9.11666666666665E-4	3.56666666666667E-4	6.472E-4	0.00101966666666667	0.00201678277926261	9.728E-4	0.00149333333333333	0.00105766666666667	0.00114833333333333	7.89635472409385E-4	8.70920293944057E-4	8.62877007558522E-4	5.87915899029726E-4	2.89E-4	4.672E-4	0.00100666666666667	9.40666666666665E-4	8.99333333333333E-4	9.41333333333335E-4	9.08333333333335E-4	9.47666666666667E-4	8.50666666666666E-4	8.65333333333335E-4	8.15999999999999E-4	4.19E-4	3.78666666666667E-4	5.04333333333334E-4	5.45000000000001E-4	5.45666666666667E-4	4.88E-4	9.27E-4	9.95E-4	8.95666666666668E-4	8.54333333333335E-4	9.6E-4	0.00109933333333333	4.29E-4	4.94333333333333E-4
548	3.138E-4	4.41144048868782E-4	5.67346687130423E-4	5.35385750938335E-4	4.98231406018065E-4	3.98E-4	3.98666666666665E-4	8.28333333333335E-4	2.072E-4	8.93000000000001E-4	9.66E-4	8.55E-4	3.71666666666667E-4	6.478E-4	9.87666666666666E-4	0.00197211611259594	9.788E-4	0.001429	0.001027	0.00108233333333333	7.89635472409385E-4	8.77586960610722E-4	8.62210340891857E-4	5.94249232363061E-4	2.85666666666666E-4	4.542E-4	9.35000000000001E-4	8.96666666666665E-4	8.65999999999999E-4	9.17666666666665E-4	8.67333333333335E-4	9.29666666666667E-4	8.22000000000001E-4	8.24666666666665E-4	7.76333333333333E-4	4.01E-4	3.77E-4	4.61333333333334E-4	5.24333333333335E-4	5.21E-4	4.56E-4	8.98666666666665E-4	9.57333333333335E-4	8.49333333333333E-4	8.32E-4	9.1E-4	0.00107166666666667	4.13E-4	4.82E-4
549	3.088E-4	4.09144048868782E-4	5.16680020463753E-4	5.16719084271666E-4	4.545647393514E-4	3.48333333333333E-4	3.51999999999999E-4	7.28666666666665E-4	2.034E-4	7.97000000000001E-4	8.21333333333335E-4	7.43E-4	3.08666666666667E-4	6.308E-4	8.90000000000001E-4	0.00182544944592928	9.71E-4	0.00129566666666667	9.29E-4	9.48000000000001E-4	8.04635472409386E-4	8.59920293944057E-4	8.35543674225192E-4	6.08249232363061E-4	2.9E-4	4.326E-4	8.14666666666666E-4	7.67E-4	7.50999999999999E-4	8.33333333333335E-4	7.87666666666665E-4	8.22000000000001E-4	7.29E-4	6.90666666666666E-4	6.71E-4	3.71333333333333E-4	3.41333333333333E-4	3.98666666666667E-4	4.38666666666668E-4	4.62666666666667E-4	4.07333333333333E-4	7.93666666666665E-4	8.09E-4	7.25999999999999E-4	7.23666666666667E-4	7.90666666666665E-4	9.53999999999999E-4	3.53E-4	4.31666666666666E-4
550	3.11E-4	3.26477382202112E-4	4.30013353797088E-4	4.19052417605E-4	3.865647393514E-4	3.11E-4	2.87666666666665E-4	5.58E-4	1.98E-4	5.89666666666667E-4	6.22333333333335E-4	5.75333333333334E-4	2.58666666666667E-4	6.324E-4	6.74666666666667E-4	0.00158911611259594	9.688E-4	0.001083	7.48333333333335E-4	7.56000000000001E-4	7.50968805742716E-4	7.97586960610722E-4	7.81210340891857E-4	5.52582565696391E-4	2.14333333333333E-4	4.396E-4	6.16666666666667E-4	5.48666666666666E-4	5.66333333333333E-4	6.4E-4	6.6E-4	6.06666666666666E-4	5.42666666666666E-4	5.21666666666666E-4	4.99333333333333E-4	3.2E-4	2.88E-4	3.48666666666667E-4	3.75000000000001E-4	4.16333333333333E-4	3.63333333333333E-4	5.82666666666666E-4	5.98333333333334E-4	5.39666666666667E-4	5.42333333333333E-4	6.01666666666667E-4	7.08999999999999E-4	2.88666666666667E-4	3.94666666666666E-4
551	3.086E-4	2.39477382202112E-4	3.42346687130423E-4	2.83719084271666E-4	2.9389807268473E-4	2.64333333333333E-4	2.17666666666665E-4	3.34666666666666E-4	1.926E-4	3.57333333333333E-4	4.05666666666666E-4	3.63333333333333E-4	2.00333333333334E-4	6.268E-4	3.97E-4	0.00133944944592928	9.652E-4	8.37E-4	5.35666666666666E-4	5.06333333333333E-4	7.01968805742716E-4	7.48253627277391E-4	7.11877007558522E-4	4.93915899029726E-4	1.47E-4	4.372E-4	4.01666666666666E-4	3.10333333333333E-4	3.48E-4	3.97666666666667E-4	4.59E-4	3.82333333333333E-4	3.29333333333333E-4	3.26666666666667E-4	3.17333333333333E-4	2.30333333333334E-4	2.18333333333333E-4	2.91E-4	3.00333333333335E-4	3.51666666666667E-4	2.82E-4	3.16333333333334E-4	3.52E-4	3.44E-4	3.41666666666666E-4	3.66666666666667E-4	4.53E-4	2.45E-4	3.29333333333333E-4
552	2.978E-4	1.62810715535447E-4	2.72346687130423E-4	2.01719084271666E-4	2.245647393514E-4	1.98666666666667E-4	1.62999999999999E-4	1.56333333333333E-4	1.872E-4	1.88E-4	2.46333333333333E-4	1.98E-4	1.55E-4	6.102E-4	1.92333333333333E-4	0.00114644944592928	9.478E-4	6.59666666666665E-4	3.47333333333333E-4	3.39E-4	6.81635472409385E-4	7.16253627277392E-4	6.52877007558522E-4	4.61582565696392E-4	1.31333333333333E-4	4.186E-4	2.46333333333333E-4	1.35666666666667E-4	1.76E-4	2.28333333333333E-4	2.78333333333333E-4	2.38333333333333E-4	1.81E-4	1.85E-4	1.88E-4	1.47E-4	1.48E-4	2.39666666666667E-4	2.32666666666668E-4	2.96333333333333E-4	2.24E-4	1.33666666666667E-4	1.72666666666667E-4	1.95333333333333E-4	2.01666666666667E-4	1.98666666666667E-4	2.66E-4	2.03333333333333E-4	2.72E-4
553	2.95E-4	1.27144048868782E-4	2.42346687130423E-4	1.74719084271665E-4	2.07231406018065E-4	1.63E-4	1.62333333333332E-4	7.86666666666665E-5	1.84E-4	1.18666666666667E-4	1.68666666666667E-4	1.26333333333333E-4	1.52333333333333E-4	5.934E-4	1.23666666666667E-4	0.00107878277926261	9.336E-4	5.7E-4	2.60333333333333E-4	2.58666666666666E-4	6.69968805742716E-4	6.94920293944057E-4	6.24543674225192E-4	4.35915899029727E-4	1.17666666666667E-4	4.106E-4	1.74666666666667E-4	7.26666666666665E-5	9.13333333333335E-5	1.47333333333333E-4	2.02E-4	1.79666666666667E-4	1.17333333333333E-4	1.18666666666666E-4	1.29E-4	1.32E-4	1.2E-4	2.28E-4	2.19000000000001E-4	2.74E-4	2.10666666666667E-4	6E-5	9.9E-5	1.22333333333333E-4	1.41666666666667E-4	1.27E-4	1.70666666666667E-4	1.84333333333333E-4	2.55666666666667E-4
554	2.924E-4	1.30477382202112E-4	2.43346687130423E-4	1.66719084271666E-4	2.205647393514E-4	1.71E-4	1.63999999999999E-4	7.5E-5	1.828E-4	1.01E-4	1.69666666666667E-4	1.24333333333333E-4	1.63E-4	5.772E-4	1.24E-4	0.00108244944592928	9.198E-4	5.47E-4	2.66E-4	2.38333333333333E-4	6.66635472409386E-4	7.00586960610722E-4	6.26877007558522E-4	4.26249232363061E-4	1.24E-4	3.964E-4	1.64666666666667E-4	8.76666666666665E-5	9.7666666666667E-5	1.35333333333333E-4	1.99333333333333E-4	1.78E-4	1.21666666666666E-4	1.05E-4	1.16666666666667E-4	1.48666666666667E-4	1.22E-4	2.33E-4	2.30333333333335E-4	2.82E-4	2.04333333333333E-4	5.1E-5	9.3E-5	1.17333333333333E-4	1.31E-4	1.16333333333333E-4	1.65666666666667E-4	1.88666666666667E-4	2.59E-4
555	2.806E-4	1.37477382202112E-4	2.60013353797088E-4	1.72385750938335E-4	2.3989807268473E-4	1.67666666666667E-4	1.35666666666665E-4	8E-5	1.692E-4	8.63333333333331E-5	1.62333333333333E-4	1.23666666666667E-4	1.61666666666667E-4	5.64E-4	1.14E-4	0.00106778277926261	8.952E-4	5.24333333333335E-4	2.62E-4	2.43333333333333E-4	6.63968805742716E-4	6.91586960610722E-4	6.38877007558522E-4	4.22915899029726E-4	1.40666666666667E-4	3.8E-4	1.51666666666667E-4	9.26666666666665E-5	1.03E-4	1.31333333333333E-4	2.08333333333333E-4	1.85666666666666E-4	1.29333333333333E-4	1.05E-4	1.01333333333333E-4	1.34333333333334E-4	1.06666666666667E-4	2.12E-4	2.33666666666668E-4	2.82666666666667E-4	2.02666666666667E-4	5.8E-5	7.83333333333335E-5	1.06333333333333E-4	1.08333333333333E-4	1.1E-4	1.66333333333333E-4	1.7E-4	2.60333333333333E-4
556	2.58E-4	1.33810715535447E-4	2.88346687130423E-4	1.96719084271666E-4	2.365647393514E-4	1.14666666666667E-4	1.26333333333332E-4	7.3E-5	1.4E-4	8.46666666666665E-5	1.24E-4	8.9E-5	1.35333333333334E-4	5.332E-4	9.86666666666665E-5	0.00103178277926261	8.668E-4	4.80333333333335E-4	2.46E-4	2.26E-4	7.05302139076051E-4	6.92586960610722E-4	6.40877007558523E-4	4.44915899029727E-4	1.64666666666667E-4	3.538E-4	1.27666666666666E-4	1.04E-4	8.3666666666667E-5	1.38666666666667E-4	1.86666666666667E-4	1.89666666666666E-4	1.09333333333333E-4	9.36666666666665E-5	8.4E-5	1.17E-4	8.56666666666669E-5	1.69333333333334E-4	1.95666666666668E-4	2.44E-4	1.89333333333333E-4	4.8E-5	7.2E-5	7.4E-5	7.73333333333335E-5	7.23333333333335E-5	1.50666666666667E-4	1.61E-4	2.34E-4
557	2.562E-4	1.30810715535447E-4	2.69013353797088E-4	1.96719084271666E-4	2.2089807268473E-4	8.6E-5	1.36999999999999E-4	2.63333333333335E-5	1.328E-4	2.73333333333331E-5	7.63333333333335E-5	3.9E-5	1.47333333333333E-4	5.192E-4	4.16666666666665E-5	9.60116112595943E-4	8.612E-4	4.30666666666666E-4	1.97666666666667E-4	1.82666666666667E-4	6.98635472409385E-4	7.05586960610722E-4	6.01877007558522E-4	4.29249232363061E-4	1.53666666666667E-4	3.4E-4	7.96666666666665E-5	7.53333333333335E-5	5.3666666666667E-5	9.93333333333335E-5	1.44333333333333E-4	1.63333333333333E-4	5.06666666666665E-5	3.33333333333335E-5	3.3E-5	1.36E-4	9.19999999999999E-5	1.52666666666667E-4	1.64666666666668E-4	2.32333333333333E-4	1.82333333333334E-4	0	3.1E-5	2.46666666666669E-5	2.33333333333335E-5	1.66666666666666E-5	1E-4	1.46666666666667E-4	2.12333333333333E-4
558	2.49E-4	1.34477382202112E-4	2.45680020463753E-4	1.71385750938335E-4	2.025647393514E-4	7.7E-5	1.32666666666665E-4	4.99999999999999E-6	1.286E-4	0	6.5E-5	0	1.38333333333334E-4	5.13E-4	3.4333333333333E-5	9.27782779262608E-4	8.63E-4	4.13E-4	1.91333333333333E-4	1.59E-4	6.68302139076051E-4	6.84920293944057E-4	5.70210340891857E-4	4.16915899029726E-4	1.48E-4	3.34E-4	8E-5	6.26666666666665E-5	4.03333333333335E-5	7.53333333333334E-5	1.28333333333333E-4	1.68666666666667E-4	4.36666666666665E-5	0	1.9E-5	1.35333333333333E-4	8.93333333333334E-5	1.43E-4	1.37666666666668E-4	2.21E-4	1.61333333333333E-4	0	0	0	0	0	8.53333333333335E-5	1.19666666666667E-4	1.85333333333333E-4
559	2.492E-4	1.15477382202112E-4	2.42680020463753E-4	1.24385750938335E-4	1.80231406018065E-4	9.2E-5	1.14333333333332E-4	0	1.268E-4	3.8E-5	1.02333333333333E-4	1.73333333333334E-5	1.23666666666667E-4	5.186E-4	6.5333333333333E-5	9.29782779262608E-4	8.628E-4	4.39666666666665E-4	2.04666666666667E-4	1.72666666666667E-4	6.46968805742716E-4	6.72253627277392E-4	5.73877007558523E-4	4.14582565696392E-4	1.37E-4	3.314E-4	1.01666666666667E-4	9.63333333333335E-5	5.5666666666667E-5	9.16666666666665E-5	1.55E-4	1.75E-4	5.89999999999999E-5	4.5E-5	2.86666666666669E-5	1.09666666666666E-4	8.63333333333334E-5	1.57E-4	1.31333333333335E-4	2.22E-4	1.55E-4	3.66666666666665E-5	1.23333333333335E-5	2.33333333333335E-5	4.2E-5	3.36666666666665E-5	1.12E-4	1.24333333333333E-4	1.96333333333333E-4
560	2.424E-4	1.09144048868782E-4	2.59013353797088E-4	1.15052417605E-4	1.77231406018065E-4	1.03666666666667E-4	1.21666666666665E-4	4E-5	1.288E-4	9.1E-5	1.23E-4	8.46666666666665E-5	1.21333333333333E-4	5.1E-4	1.04E-4	9.47449445929277E-4	8.472E-4	4.79666666666665E-4	2.17E-4	2.02333333333333E-4	6.5130213907605E-4	6.70920293944057E-4	5.74877007558522E-4	4.33582565696392E-4	1.44E-4	3.264E-4	1.44E-4	1.11E-4	7.6E-5	1.35666666666667E-4	1.94666666666667E-4	1.96666666666666E-4	8.79999999999999E-5	7.1E-5	4.93333333333334E-5	1.16666666666667E-4	9.83333333333334E-5	1.64E-4	1.54666666666668E-4	2.34666666666667E-4	1.55666666666667E-4	9.16666666666665E-5	5.06666666666665E-5	7.4E-5	7.66666666666665E-5	9.03333333333335E-5	1.49666666666667E-4	1.44666666666667E-4	1.98E-4
561	2.324E-4	1.16144048868782E-4	2.59013353797088E-4	1.46719084271666E-4	1.795647393514E-4	1.23666666666667E-4	1.45999999999999E-4	8.63333333333335E-5	1.402E-4	1.21666666666667E-4	1.29333333333333E-4	1.40666666666667E-4	1.56E-4	5.08E-4	1.37E-4	9.69449445929277E-4	8.37E-4	5.23666666666665E-4	2.31E-4	2.46333333333333E-4	6.59635472409385E-4	6.80586960610722E-4	5.77543674225192E-4	4.32582565696392E-4	1.56666666666667E-4	3.364E-4	1.74666666666667E-4	1.40333333333333E-4	1.12E-4	1.81333333333333E-4	2.2E-4	2.18E-4	1.21666666666666E-4	8.73333333333335E-5	6.23333333333335E-5	1.49666666666667E-4	1.01333333333333E-4	1.83333333333334E-4	1.91000000000001E-4	2.47666666666667E-4	1.76333333333333E-4	1.28E-4	8.83333333333335E-5	1.11333333333333E-4	1.04E-4	1.28666666666667E-4	1.82E-4	1.78333333333333E-4	2E-4
562	2.216E-4	1.04144048868782E-4	2.54346687130423E-4	1.57385750938335E-4	1.685647393514E-4	1.56666666666666E-4	1.56333333333332E-4	1.37333333333333E-4	1.366E-4	1.56E-4	1.6E-4	1.67333333333333E-4	1.70333333333334E-4	5.068E-4	1.76E-4	0.00100211611259594	8.114E-4	5.39333333333335E-4	2.61666666666667E-4	2.86666666666667E-4	6.40635472409386E-4	6.71920293944057E-4	5.72877007558522E-4	4.23915899029727E-4	1.44666666666667E-4	3.342E-4	2.02333333333333E-4	1.83666666666667E-4	1.61E-4	2.20333333333333E-4	2.17333333333333E-4	2.36333333333333E-4	1.41333333333333E-4	1.15E-4	9.4E-5	1.58666666666667E-4	1.09E-4	1.95E-4	2.01000000000001E-4	2.53E-4	1.71E-4	1.50666666666667E-4	1.25333333333333E-4	1.32E-4	1.36666666666667E-4	1.46666666666667E-4	2.09333333333333E-4	1.93E-4	2.2E-4
563	2.272E-4	7.51440488687818E-5	2.56013353797088E-4	1.60052417605E-4	1.69231406018065E-4	1.6E-4	1.41666666666665E-4	1.96666666666667E-4	1.4E-4	2.05E-4	2.06666666666667E-4	1.84666666666667E-4	1.34666666666667E-4	5.05E-4	2.22333333333333E-4	0.00103011611259594	8.116E-4	5.50666666666665E-4	2.93333333333333E-4	3.02666666666667E-4	6.26302139076051E-4	6.69586960610722E-4	5.63543674225192E-4	4.23249232363061E-4	1.34666666666667E-4	3.27E-4	2.23333333333333E-4	2.21333333333333E-4	1.95E-4	2.55666666666667E-4	2.33666666666667E-4	2.73333333333333E-4	1.64E-4	1.61333333333333E-4	1.28666666666667E-4	1.45666666666667E-4	1.14E-4	1.86333333333334E-4	1.85666666666668E-4	2.21666666666667E-4	1.49666666666667E-4	1.9E-4	1.53666666666667E-4	1.64E-4	1.77E-4	1.77E-4	2.40333333333333E-4	1.80666666666667E-4	2.09666666666667E-4
564	2.528E-4	5.2810715535447E-5	2.45346687130423E-4	1.53719084271666E-4	1.65231406018065E-4	1.34333333333333E-4	1.18999999999999E-4	1.99E-4	1.478E-4	2.03333333333333E-4	2.30666666666667E-4	1.78333333333333E-4	1.05666666666667E-4	5.16E-4	2.25666666666666E-4	0.00101778277926261	8.236E-4	5.60666666666665E-4	3.05333333333333E-4	2.76333333333333E-4	6.42968805742716E-4	6.84586960610722E-4	5.49877007558522E-4	4.16582565696392E-4	1.40333333333333E-4	3.304E-4	2.08333333333333E-4	2.18666666666667E-4	1.7E-4	2.54666666666666E-4	2.53666666666667E-4	2.62E-4	1.65E-4	1.81666666666667E-4	1.25666666666667E-4	1.46666666666667E-4	1.01E-4	1.9E-4	1.68000000000001E-4	1.96333333333333E-4	1.43333333333333E-4	1.85666666666667E-4	1.59666666666667E-4	1.63333333333333E-4	1.95E-4	1.83333333333333E-4	2.47666666666667E-4	1.59333333333333E-4	1.83666666666667E-4
565	2.514E-4	5.1810715535447E-5	2.24013353797088E-4	1.45385750938335E-4	1.45231406018065E-4	1.33666666666667E-4	1.25333333333332E-4	1.71666666666667E-4	1.388E-4	1.92E-4	2.20333333333333E-4	1.65666666666667E-4	1.06666666666667E-4	4.92E-4	2.07666666666667E-4	9.90782779262608E-4	7.992E-4	5.52E-4	3.13E-4	2.64333333333333E-4	6.30968805742716E-4	6.61253627277392E-4	5.42877007558522E-4	4.07582565696392E-4	1.55333333333333E-4	3.224E-4	2.16333333333333E-4	1.83333333333333E-4	1.41666666666667E-4	2.41E-4	2.39333333333333E-4	2.55E-4	1.53333333333333E-4	1.54333333333333E-4	1.27333333333333E-4	1.71333333333334E-4	1.15666666666667E-4	2.04333333333334E-4	1.79333333333335E-4	2.23333333333333E-4	1.59333333333333E-4	1.6E-4	1.56666666666666E-4	1.64666666666667E-4	1.99666666666667E-4	1.8E-4	2.42666666666667E-4	1.62E-4	1.96E-4
566	2.586E-4	6.3810715535447E-5	2.24680020463753E-4	1.38052417605E-4	1.38231406018065E-4	1.72E-4	1.64999999999999E-4	2.11333333333333E-4	1.536E-4	2.64E-4	2.41666666666667E-4	2.06333333333333E-4	1.39333333333334E-4	5.022E-4	2.54333333333333E-4	0.00102011611259594	8.026E-4	5.99666666666665E-4	3.41E-4	3.13E-4	6.03635472409386E-4	6.59586960610722E-4	5.41543674225192E-4	3.99249232363061E-4	1.72333333333333E-4	3.354E-4	2.58666666666666E-4	2.1E-4	1.97666666666667E-4	2.66E-4	2.66666666666667E-4	2.94666666666666E-4	1.97333333333333E-4	1.80666666666666E-4	1.65E-4	2.04E-4	1.59E-4	2.29E-4	2.28666666666668E-4	2.44333333333333E-4	1.92666666666667E-4	2.04666666666667E-4	1.97E-4	2.20333333333333E-4	2.35333333333333E-4	2.09E-4	2.90333333333333E-4	1.90333333333333E-4	2.43666666666666E-4
567	2.85E-4	1.08810715535447E-4	2.62680020463753E-4	1.52385750938335E-4	1.4689807268473E-4	2.19E-4	1.88999999999999E-4	3.13333333333333E-4	1.732E-4	3.71666666666667E-4	3.09E-4	2.90333333333333E-4	1.65333333333334E-4	5.244E-4	3.58333333333333E-4	0.00109478277926261	8.16E-4	6.97333333333335E-4	4.07666666666667E-4	3.77333333333333E-4	6.10302139076051E-4	6.78586960610722E-4	5.48210340891857E-4	4.10915899029727E-4	1.83333333333333E-4	3.55E-4	3.34333333333333E-4	2.57666666666667E-4	2.88E-4	3.48666666666667E-4	3.33333333333333E-4	3.55666666666667E-4	2.84333333333333E-4	2.68666666666667E-4	2.32333333333333E-4	2.28E-4	1.82333333333333E-4	2.50333333333334E-4	2.45333333333335E-4	2.5E-4	2.2E-4	2.81E-4	2.86666666666667E-4	3.16666666666667E-4	3.15E-4	2.85E-4	3.89333333333333E-4	2.07666666666667E-4	2.58333333333334E-4
568	2.954E-4	1.38477382202112E-4	2.93680020463753E-4	2.06385750938335E-4	1.6089807268473E-4	2.2E-4	1.72999999999999E-4	3.59E-4	1.846E-4	4.05E-4	3.44333333333333E-4	3.36333333333333E-4	1.65E-4	5.322E-4	3.97333333333333E-4	0.00111811611259594	8.22E-4	7.24333333333335E-4	4.32E-4	4.28666666666666E-4	6.18968805742716E-4	6.96920293944057E-4	5.63543674225192E-4	4.33582565696392E-4	1.74E-4	3.618E-4	3.75E-4	3.01333333333333E-4	3.14E-4	3.94666666666667E-4	3.55333333333333E-4	3.77666666666667E-4	3.27666666666666E-4	3.01E-4	2.68333333333333E-4	2.41666666666667E-4	1.85E-4	2.40666666666667E-4	2.35666666666668E-4	2.54666666666667E-4	2.45333333333334E-4	3.16333333333334E-4	3.23333333333333E-4	3.59666666666667E-4	3.56666666666667E-4	3.21666666666667E-4	4.43333333333333E-4	2.08333333333333E-4	2.45666666666666E-4
569	2.808E-4	1.47477382202112E-4	2.88346687130423E-4	2.32719084271666E-4	1.875647393514E-4	1.69333333333333E-4	1.39666666666665E-4	3.37E-4	1.754E-4	3.75666666666667E-4	3.28E-4	3.22333333333333E-4	1.31E-4	5.102E-4	3.76333333333333E-4	0.00109178277926261	8.11E-4	6.82666666666665E-4	4.03666666666667E-4	4.26333333333333E-4	6.13302139076051E-4	6.99920293944057E-4	5.74210340891857E-4	4.48915899029726E-4	1.74333333333333E-4	3.554E-4	3.54333333333333E-4	2.89666666666667E-4	2.85333333333334E-4	3.70666666666667E-4	3.44E-4	3.41E-4	3.12666666666666E-4	2.59333333333333E-4	2.57E-4	2.23333333333333E-4	1.48333333333333E-4	2.09E-4	2.22666666666668E-4	2.36666666666667E-4	2.50666666666667E-4	3.07666666666667E-4	3.01666666666667E-4	3.13666666666667E-4	3.33E-4	2.84666666666667E-4	4.19333333333333E-4	1.82666666666667E-4	2.36333333333333E-4
570	2.986E-4	1.72144048868782E-4	2.39346687130423E-4	2.08052417605E-4	2.00231406018065E-4	2.01666666666667E-4	1.17666666666665E-4	2.72E-4	1.828E-4	3.01E-4	3.03E-4	3.39666666666667E-4	1.46E-4	4.834E-4	3.08E-4	0.00102478277926261	7.968E-4	6.46666666666665E-4	3.52666666666666E-4	4.05666666666666E-4	5.65635472409385E-4	6.60586960610722E-4	5.70877007558522E-4	3.95249232363061E-4	1.75333333333333E-4	3.528E-4	2.93666666666667E-4	1.97333333333333E-4	2.66333333333333E-4	3.11666666666667E-4	3.5E-4	2.90666666666667E-4	2.39666666666666E-4	2.47333333333333E-4	1.98666666666667E-4	2.02666666666667E-4	1.15333333333333E-4	2.4E-4	2.37666666666668E-4	2.45333333333333E-4	3.09333333333333E-4	2.41333333333333E-4	2.4E-4	2.66E-4	3.17333333333333E-4	2.61E-4	3.39666666666667E-4	1.54666666666667E-4	2.63E-4
571	3.004E-4	1.58810715535447E-4	2.42680020463753E-4	1.82719084271666E-4	1.755647393514E-4	2.33333333333333E-4	1.53666666666665E-4	2.64666666666667E-4	1.944E-4	2.97333333333333E-4	2.86E-4	3.38666666666666E-4	1.63666666666667E-4	4.998E-4	3.23E-4	0.00103011611259594	7.774E-4	6.27E-4	3.7E-4	4.13E-4	5.61302139076051E-4	6.19920293944057E-4	5.51877007558522E-4	3.98582565696392E-4	1.91E-4	3.462E-4	3.01666666666667E-4	2.19333333333333E-4	2.64666666666667E-4	3.25666666666667E-4	3.33333333333333E-4	3.07E-4	2.46E-4	2.56333333333333E-4	2.14E-4	2.25E-4	1.61333333333333E-4	2.47333333333334E-4	2.33666666666668E-4	2.41E-4	3.41E-4	2.46E-4	2.62666666666667E-4	2.46E-4	2.93666666666667E-4	2.61333333333333E-4	3.4E-4	1.75E-4	2.63E-4
572	2.654E-4	1.48810715535447E-4	2.99346687130423E-4	1.95385750938335E-4	1.905647393514E-4	2.08333333333333E-4	1.79666666666665E-4	3.38333333333333E-4	1.76E-4	3.89E-4	3.24666666666666E-4	3.29333333333333E-4	1.46333333333334E-4	5.192E-4	4.22333333333333E-4	0.00112944944592928	7.468E-4	6.53E-4	4.6E-4	4.40333333333333E-4	5.86968805742716E-4	6.24586960610722E-4	5.23543674225192E-4	4.27249232363061E-4	2.13666666666667E-4	3.326E-4	3.96666666666666E-4	3.36E-4	3.16333333333334E-4	4.04E-4	3.30666666666667E-4	3.72666666666666E-4	3.15333333333333E-4	2.95E-4	2.96666666666667E-4	2.35333333333333E-4	2.10666666666667E-4	2.10666666666667E-4	2.01666666666668E-4	2.17666666666667E-4	3.04666666666667E-4	3.29666666666667E-4	3.64333333333333E-4	2.97666666666667E-4	3.26666666666667E-4	3.02E-4	4.42E-4	2.05666666666667E-4	2.27333333333333E-4
573	2.602E-4	1.73477382202112E-4	2.95013353797088E-4	2.41719084271665E-4	2.24231406018065E-4	2.16333333333333E-4	1.72666666666665E-4	3.73333333333333E-4	1.684E-4	4.39E-4	3.90333333333333E-4	3.89666666666667E-4	1.43666666666667E-4	5.24E-4	4.69E-4	0.00120511611259594	7.388E-4	6.81666666666665E-4	4.95666666666666E-4	4.83333333333333E-4	5.82968805742716E-4	6.45586960610722E-4	5.23543674225192E-4	4.15249232363061E-4	1.94666666666667E-4	3.246E-4	4.41333333333333E-4	3.73333333333333E-4	3.77666666666667E-4	4.57666666666666E-4	3.90333333333333E-4	3.97333333333333E-4	3.46666666666666E-4	3.47E-4	3.17333333333333E-4	2.26E-4	2E-4	2.26E-4	2.07666666666668E-4	2.38333333333333E-4	2.73E-4	3.82666666666667E-4	4.19333333333333E-4	3.67E-4	3.83333333333334E-4	3.70666666666666E-4	4.81E-4	1.97333333333333E-4	2.24333333333333E-4
574	2.592E-4	1.52810715535447E-4	2.80346687130423E-4	2.38052417605E-4	2.015647393514E-4	2.12E-4	1.70666666666665E-4	3.48E-4	1.662E-4	4.24666666666667E-4	3.74333333333333E-4	4.07E-4	1.50333333333334E-4	5.048E-4	4.57666666666667E-4	0.00120244944592928	7.334E-4	6.67666666666665E-4	4.6E-4	4.76666666666666E-4	5.51968805742716E-4	6.41253627277392E-4	5.18543674225192E-4	4.07582565696392E-4	1.49E-4	3.234E-4	4.26333333333333E-4	3.62E-4	3.54E-4	4.48333333333333E-4	3.98E-4	3.99E-4	3.32333333333333E-4	3.19666666666667E-4	3.03333333333333E-4	2.30666666666667E-4	1.75333333333333E-4	2.35666666666667E-4	2.10000000000001E-4	2.59E-4	2.35E-4	3.74333333333334E-4	3.92E-4	3.70333333333333E-4	3.76666666666667E-4	3.74333333333334E-4	4.55333333333333E-4	1.93333333333333E-4	2.25333333333333E-4
575	2.562E-4	1.39477382202112E-4	2.91680020463753E-4	2.31385750938335E-4	1.9289807268473E-4	1.78666666666667E-4	1.60999999999999E-4	3.18E-4	1.514E-4	3.86E-4	3.42E-4	3.84666666666667E-4	1.52E-4	4.8E-4	4.11E-4	0.00116311611259594	7.192E-4	6.55E-4	4.42E-4	4.50333333333333E-4	5.41635472409386E-4	6.45586960610722E-4	5.10877007558522E-4	3.91915899029726E-4	1.34333333333333E-4	3.186E-4	4.01666666666666E-4	3.45E-4	3.26E-4	4.14333333333334E-4	3.83333333333333E-4	4.04E-4	2.99E-4	3.08333333333333E-4	3.04333333333333E-4	2.16666666666667E-4	1.61333333333333E-4	2.28333333333334E-4	2.00666666666668E-4	2.48333333333333E-4	2E-4	3.41666666666666E-4	3.50333333333333E-4	3.65666666666667E-4	3.73666666666667E-4	3.59666666666667E-4	4.27666666666667E-4	1.82E-4	2.11666666666667E-4
576	2.608E-4	1.54144048868782E-4	2.91346687130423E-4	2.28385750938335E-4	2.0289807268473E-4	1.54666666666667E-4	1.37999999999999E-4	3.37333333333333E-4	1.374E-4	3.79666666666666E-4	3.50333333333333E-4	3.85333333333333E-4	1.05333333333334E-4	4.824E-4	3.87E-4	0.00115411611259594	7.1E-4	6.52333333333335E-4	4.5E-4	4.52E-4	5.67635472409386E-4	6.49586960610722E-4	5.49877007558522E-4	3.87249232363061E-4	1.51E-4	3.102E-4	4.05666666666666E-4	3.40333333333333E-4	3.11E-4	4.17666666666667E-4	3.84333333333333E-4	4.1E-4	3.24666666666666E-4	3.30333333333333E-4	3.02666666666667E-4	1.88333333333333E-4	1.25666666666667E-4	1.98E-4	1.84666666666668E-4	2.17E-4	1.84333333333333E-4	3.43666666666666E-4	3.58333333333333E-4	3.69E-4	3.81333333333333E-4	3.78333333333333E-4	4.22333333333333E-4	1.46333333333333E-4	1.64E-4
577	2.642E-4	1.74144048868782E-4	2.97013353797088E-4	2.06385750938335E-4	2.05231406018065E-4	1.72666666666667E-4	1.33999999999999E-4	3.57666666666667E-4	1.396E-4	4.02E-4	3.64666666666666E-4	3.99E-4	9.7E-5	4.764E-4	3.88666666666667E-4	0.00115644944592928	7.11E-4	6.58666666666665E-4	4.52333333333333E-4	4.79E-4	5.89635472409386E-4	6.48920293944057E-4	5.77543674225192E-4	3.83249232363061E-4	1.77666666666667E-4	3.108E-4	4.21333333333333E-4	3.41333333333333E-4	3.07333333333334E-4	4.19333333333333E-4	3.67E-4	4.08666666666666E-4	3.54E-4	3.29666666666667E-4	2.98E-4	1.95333333333333E-4	1.13333333333333E-4	1.85333333333334E-4	1.76666666666668E-4	1.93E-4	1.77666666666666E-4	3.49666666666667E-4	3.55333333333333E-4	3.77333333333333E-4	3.93333333333333E-4	3.91666666666667E-4	4.33666666666667E-4	1.41666666666667E-4	1.47E-4
578	2.544E-4	1.97477382202112E-4	2.90013353797088E-4	1.90385750938335E-4	2.0989807268473E-4	1.96333333333333E-4	1.45999999999999E-4	3.36666666666667E-4	1.372E-4	4.09666666666667E-4	3.53666666666667E-4	3.80666666666667E-4	1.16333333333333E-4	4.638E-4	3.92E-4	0.00112911611259594	7.08E-4	6.37666666666665E-4	4.39666666666667E-4	4.87666666666666E-4	5.88302139076051E-4	6.41920293944057E-4	5.60543674225192E-4	4.14582565696392E-4	1.94E-4	3.098E-4	4.01666666666666E-4	3.49666666666667E-4	3.01333333333333E-4	4.14E-4	3.53333333333333E-4	4E-4	3.36E-4	3.06333333333333E-4	3.01333333333333E-4	1.98333333333333E-4	1.36333333333333E-4	1.86E-4	1.68666666666668E-4	1.82333333333333E-4	1.76333333333333E-4	3.51333333333333E-4	3.34333333333333E-4	3.77666666666667E-4	3.98E-4	3.72666666666667E-4	4.24333333333333E-4	1.52666666666667E-4	1.68666666666667E-4
579	2.466E-4	1.88810715535447E-4	2.84680020463753E-4	1.84385750938335E-4	2.0889807268473E-4	1.81666666666667E-4	1.42333333333332E-4	3.18666666666667E-4	1.348E-4	3.87333333333333E-4	3.31333333333333E-4	3.38333333333333E-4	1.21E-4	4.456E-4	3.61E-4	0.00105078277926261	7.012E-4	6.11333333333335E-4	3.97E-4	4.37E-4	5.69302139076051E-4	6.23920293944057E-4	5.50210340891857E-4	4.32915899029726E-4	1.90666666666667E-4	3.06E-4	3.67E-4	3.16666666666667E-4	2.83333333333334E-4	3.86E-4	3.45333333333333E-4	3.78333333333333E-4	3.02666666666666E-4	2.91E-4	2.84666666666667E-4	1.86666666666667E-4	1.20666666666667E-4	1.65666666666667E-4	1.48333333333335E-4	1.80666666666667E-4	1.71E-4	3.24E-4	3.2E-4	3.42666666666667E-4	3.85666666666667E-4	3.41333333333333E-4	3.94666666666667E-4	1.31666666666667E-4	1.81666666666667E-4
580	2.426E-4	1.74477382202112E-4	2.84013353797088E-4	1.11385750938335E-4	1.915647393514E-4	1.43666666666667E-4	1.17999999999999E-4	3.03E-4	1.378E-4	3.51666666666667E-4	3.02333333333333E-4	3.08E-4	9.26666666666666E-5	4.428E-4	3.15333333333333E-4	9.94116112595943E-4	6.946E-4	5.83333333333335E-4	3.66333333333333E-4	3.81333333333333E-4	5.53968805742716E-4	6.14586960610722E-4	5.38877007558522E-4	4.20582565696392E-4	1.80666666666667E-4	2.902E-4	3.71333333333333E-4	2.57333333333333E-4	2.6E-4	3.49333333333333E-4	3.21E-4	3.37333333333333E-4	2.93666666666666E-4	2.74E-4	2.37E-4	1.53E-4	9.13333333333334E-5	1.42E-4	1.18333333333335E-4	1.66666666666667E-4	1.19E-4	2.89E-4	3.13E-4	2.92333333333333E-4	3.48E-4	3.22333333333333E-4	3.61666666666667E-4	1.12E-4	1.71333333333333E-4
581	2.368E-4	1.64477382202112E-4	2.48680020463753E-4	9.43857509383351E-5	1.645647393514E-4	1.26666666666667E-4	9.93333333333318E-5	2.74E-4	1.404E-4	3.11E-4	2.87E-4	2.9E-4	6.76666666666666E-5	4.464E-4	3.08666666666667E-4	9.47116112595943E-4	7.006E-4	5.44E-4	3.50666666666667E-4	3.58666666666666E-4	5.38302139076051E-4	5.99586960610722E-4	5.06877007558523E-4	4.05582565696392E-4	1.55666666666667E-4	2.6E-4	3.47333333333333E-4	2.26333333333333E-4	2.28E-4	3.26333333333333E-4	2.79333333333333E-4	3.02666666666666E-4	2.47666666666666E-4	2.46666666666666E-4	2.02E-4	1.27333333333333E-4	8.43333333333334E-5	1.33E-4	1.30333333333335E-4	1.53E-4	9.7E-5	2.5E-4	2.96333333333333E-4	2.63333333333333E-4	3.09666666666667E-4	2.97E-4	3.23666666666667E-4	1.12666666666667E-4	1.56E-4
582	2.202E-4	1.30477382202112E-4	2.22346687130423E-4	1.26385750938335E-4	1.34231406018065E-4	1.18333333333333E-4	9.89999999999987E-5	2.62E-4	1.254E-4	3.03666666666667E-4	2.74E-4	2.91333333333333E-4	8.33333333333335E-5	4.228E-4	3.06666666666667E-4	9.30116112595942E-4	6.95E-4	5.23333333333335E-4	3.33666666666667E-4	3.49333333333333E-4	5.25302139076051E-4	5.76586960610722E-4	4.66543674225192E-4	4.08249232363061E-4	1.39666666666667E-4	2.294E-4	3.05333333333333E-4	2.17666666666667E-4	2.39333333333334E-4	3.25666666666667E-4	2.64333333333333E-4	2.99666666666667E-4	2.00333333333333E-4	2.41E-4	1.96333333333333E-4	1.29333333333334E-4	7.69999999999999E-5	1.26333333333334E-4	1.36333333333335E-4	1.5E-4	1.11666666666666E-4	2.12333333333333E-4	2.68333333333333E-4	2.48666666666667E-4	2.98333333333333E-4	2.75333333333333E-4	2.99E-4	1.04333333333333E-4	1.42666666666667E-4
583	2.154E-4	1.14477382202112E-4	2.14346687130423E-4	1.58385750938335E-4	1.4089807268473E-4	1.29666666666666E-4	9.83333333333318E-5	2.77E-4	1.15E-4	3.16333333333333E-4	2.54333333333333E-4	2.92666666666667E-4	7.1E-5	4.276E-4	2.91666666666667E-4	9.45782779262608E-4	6.772E-4	5.2E-4	3.45E-4	3.51E-4	5.01302139076051E-4	5.66253627277391E-4	4.38877007558522E-4	4.56915899029726E-4	1.38E-4	2.38E-4	3.07333333333333E-4	2.15E-4	2.70333333333333E-4	3.38333333333333E-4	2.7E-4	2.95333333333333E-4	2.04666666666666E-4	2.55666666666667E-4	2.03333333333333E-4	1.45E-4	8E-5	1.30333333333334E-4	1.16666666666668E-4	1.50333333333333E-4	1.25E-4	2.19333333333333E-4	2.48666666666667E-4	2.53E-4	3.09666666666667E-4	2.72E-4	3.06666666666667E-4	1.03333333333333E-4	1.36666666666667E-4
584	2.236E-4	1.28810715535447E-4	2.35013353797088E-4	2.06052417605001E-4	1.5489807268473E-4	1.33E-4	1.01999999999999E-4	2.93666666666667E-4	1.174E-4	3.15333333333333E-4	2.56E-4	2.93333333333333E-4	5.43333333333335E-5	4.45E-4	3.09333333333333E-4	9.48449445929277E-4	6.726E-4	5.27E-4	3.69E-4	3.59E-4	4.84302139076051E-4	5.76920293944057E-4	4.45877007558522E-4	5.09249232363061E-4	1.29666666666666E-4	2.526E-4	3.24666666666667E-4	2.18666666666667E-4	2.77E-4	3.39E-4	2.84333333333333E-4	3.00333333333333E-4	2.19E-4	2.59666666666667E-4	2.09666666666667E-4	1.32666666666667E-4	9.1E-5	1.32333333333334E-4	1.28000000000001E-4	1.59333333333333E-4	1.29E-4	2.43333333333333E-4	2.63333333333333E-4	2.63666666666667E-4	3.22333333333333E-4	2.64E-4	3.24333333333333E-4	1.02666666666667E-4	1.46666666666667E-4
585	2.216E-4	1.25144048868782E-4	2.62680020463753E-4	2.00385750938335E-4	1.495647393514E-4	9.96666666666665E-5	9.43333333333317E-5	2.99E-4	1.16E-4	3.03E-4	2.52333333333333E-4	2.92666666666667E-4	5E-5	4.424E-4	3.26E-4	9.31782779262608E-4	6.706E-4	5.32E-4	3.56E-4	3.41666666666666E-4	4.87968805742716E-4	5.69586960610722E-4	4.37210340891857E-4	5.37249232363061E-4	1.31E-4	2.628E-4	3.27333333333333E-4	2.27E-4	2.68666666666667E-4	3.15666666666667E-4	2.76333333333333E-4	3.15E-4	2.21333333333333E-4	2.41333333333333E-4	2.02333333333333E-4	8.83333333333335E-5	8.3E-5	1.03666666666667E-4	1.23333333333335E-4	1.38E-4	1.1E-4	2.66E-4	2.62E-4	2.56E-4	3.18E-4	2.59333333333333E-4	3.17E-4	9.16666666666669E-5	1.33666666666667E-4
586	2.18E-4	1.04144048868782E-4	2.62346687130423E-4	1.96052417605E-4	1.385647393514E-4	9.2E-5	1.07333333333332E-4	2.77333333333333E-4	1.104E-4	3.02666666666667E-4	2.50333333333333E-4	2.96333333333333E-4	5.2E-5	4.344E-4	3.15666666666667E-4	9.14449445929277E-4	6.622E-4	5.12E-4	3.49666666666667E-4	3.11E-4	4.87635472409386E-4	5.37253627277391E-4	4.36210340891857E-4	5.66249232363061E-4	1.32333333333333E-4	2.67E-4	3.07666666666666E-4	2.1E-4	2.52E-4	2.91666666666667E-4	2.72333333333333E-4	3.00666666666666E-4	2.15E-4	2.16333333333333E-4	1.97333333333333E-4	8.2E-5	8.63333333333334E-5	1.12666666666667E-4	1.21666666666668E-4	1.28333333333333E-4	1.09333333333333E-4	2.77666666666667E-4	2.45666666666667E-4	2.44333333333333E-4	3.1E-4	2.61E-4	3.24666666666667E-4	1.04333333333333E-4	1.28E-4
587	2.074E-4	9.61440488687817E-5	2.69680020463753E-4	1.78385750938335E-4	1.2889807268473E-4	1.01E-4	1.39999999999999E-4	2.63333333333333E-4	1.098E-4	3.24666666666667E-4	2.52333333333333E-4	2.96E-4	5.03333333333335E-5	4.23E-4	3.15E-4	9.17449445929277E-4	6.45E-4	4.90333333333335E-4	3.62E-4	3.13E-4	4.78302139076051E-4	5.12586960610722E-4	4.44877007558522E-4	6.10249232363061E-4	1.32666666666667E-4	2.488E-4	3.07666666666666E-4	2.11E-4	2.46E-4	2.86666666666667E-4	2.82333333333333E-4	2.86666666666667E-4	2.29333333333333E-4	2E-4	1.98666666666667E-4	8.73333333333335E-5	1.01E-4	1.34E-4	1.34000000000001E-4	1.48333333333333E-4	1.23333333333333E-4	2.61666666666667E-4	2.5E-4	2.35333333333333E-4	2.99666666666667E-4	2.68E-4	3.36333333333333E-4	1.18666666666667E-4	1.48333333333333E-4
588	1.988E-4	9.74773822021122E-5	2.65680020463753E-4	1.76719084271666E-4	1.54231406018065E-4	1.10333333333333E-4	1.36999999999999E-4	3.04333333333333E-4	1.014E-4	3.31333333333333E-4	2.56666666666666E-4	2.92666666666667E-4	5.63333333333335E-5	4.008E-4	3.27666666666667E-4	9.09782779262608E-4	6.244E-4	5.01E-4	3.49666666666667E-4	3.36E-4	4.82635472409386E-4	5.29586960610722E-4	4.43210340891857E-4	6.48582565696392E-4	1.52333333333333E-4	2.41E-4	3.17666666666667E-4	2.32666666666667E-4	2.64E-4	3.01333333333333E-4	2.89666666666666E-4	3.00333333333333E-4	2.46E-4	2.13333333333333E-4	2.26333333333333E-4	9E-5	9.73333333333334E-5	1.26333333333334E-4	1.33666666666668E-4	1.47333333333333E-4	1.15666666666667E-4	2.67333333333333E-4	2.61333333333333E-4	2.39E-4	3.04E-4	2.83333333333333E-4	3.30666666666667E-4	1.21333333333333E-4	1.53E-4
589	2.04E-4	7.81440488687817E-5	2.21346687130423E-4	1.51052417605E-4	1.14231406018065E-4	1.25666666666667E-4	1.37666666666665E-4	2.87666666666667E-4	9.58E-5	3.02666666666667E-4	2.44E-4	2.74666666666667E-4	9.36666666666666E-5	3.97E-4	2.96666666666667E-4	8.82116112595943E-4	6.284E-4	4.89333333333335E-4	3.01333333333333E-4	3.06E-4	4.60302139076051E-4	5.32253627277392E-4	4.20877007558522E-4	6.30249232363061E-4	1.57333333333333E-4	2.438E-4	2.81333333333333E-4	2.10333333333333E-4	2.45E-4	2.91E-4	2.56333333333333E-4	2.86E-4	2.34666666666666E-4	1.92333333333333E-4	2.21E-4	1.03333333333333E-4	1.04333333333333E-4	1.25666666666667E-4	1.42000000000001E-4	1.59E-4	1.17333333333333E-4	2.49E-4	2.45666666666667E-4	2.21333333333333E-4	2.91E-4	2.7E-4	3.09E-4	1.3E-4	1.61666666666667E-4
590	2.496E-4	6.11440488687818E-5	1.55680020463753E-4	1.09385750938335E-4	4.78980726847302E-5	1.82333333333333E-4	1.51999999999999E-4	2.18E-4	1.436E-4	2.55666666666667E-4	2.29E-4	2.74E-4	1.72E-4	4.22E-4	2.30666666666667E-4	8.23449445929277E-4	6.738E-4	4.86333333333335E-4	2.51666666666667E-4	3.04333333333333E-4	3.79302139076051E-4	4.80253627277391E-4	3.97877007558522E-4	5.47582565696392E-4	9.9E-5	2.818E-4	2.24666666666667E-4	1.46333333333333E-4	2.25E-4	2.39666666666667E-4	2.14E-4	2.28666666666666E-4	1.79333333333333E-4	1.73333333333333E-4	1.45E-4	1.24333333333334E-4	1.20666666666667E-4	1.97333333333334E-4	2.14333333333335E-4	2.22333333333333E-4	1.72666666666667E-4	1.86333333333333E-4	2.05666666666667E-4	2.24666666666667E-4	2.81E-4	2.39E-4	2.67333333333333E-4	1.41666666666667E-4	2.35333333333333E-4
591	2.41E-4	8.28107155354469E-5	1.88346687130423E-4	1.07052417605E-4	8.95647393513996E-5	1.92666666666667E-4	1.54999999999999E-4	2.97666666666667E-4	1.426E-4	3.37E-4	2.47666666666666E-4	3.13666666666667E-4	1.62333333333334E-4	4.268E-4	3.01333333333333E-4	8.75782779262608E-4	6.466E-4	5.37666666666665E-4	3.13E-4	3.84333333333333E-4	3.87968805742716E-4	4.53253627277392E-4	4.05877007558522E-4	5.53249232363061E-4	1.05333333333333E-4	2.786E-4	2.85333333333333E-4	2.24333333333333E-4	2.79E-4	3.17E-4	2.64E-4	2.82333333333333E-4	2.40333333333333E-4	1.91E-4	1.92333333333333E-4	1.54E-4	1.38333333333333E-4	2E-4	2.43000000000001E-4	2.22666666666667E-4	1.63E-4	2.32E-4	2.75333333333333E-4	2.96666666666667E-4	3.17E-4	2.66333333333333E-4	3.35E-4	1.69E-4	2.29E-4
592	2.094E-4	1.14810715535447E-4	2.17680020463753E-4	1.53385750938335E-4	1.335647393514E-4	2.10333333333333E-4	1.50333333333332E-4	3.53E-4	1.41E-4	3.92666666666667E-4	2.90666666666667E-4	3.42666666666667E-4	1.66333333333333E-4	4.086E-4	3.42E-4	9.34449445929277E-4	6.142E-4	5.74E-4	3.55333333333333E-4	4.19E-4	4.25635472409386E-4	4.87920293944057E-4	4.26543674225192E-4	5.33915899029726E-4	1.2E-4	2.68E-4	3.20666666666667E-4	2.84666666666667E-4	3.15E-4	3.7E-4	3.07333333333333E-4	3.27E-4	2.96666666666666E-4	2.13333333333333E-4	2.61333333333333E-4	1.79E-4	1.45666666666667E-4	2.09333333333334E-4	2.55666666666668E-4	2.28333333333333E-4	1.78333333333333E-4	2.83E-4	3.27666666666667E-4	3.38666666666667E-4	3.41666666666666E-4	3.14E-4	3.84666666666667E-4	1.84E-4	2.22666666666667E-4
593	1.966E-4	1.22477382202112E-4	2.26346687130423E-4	1.64052417605E-4	1.135647393514E-4	1.81666666666667E-4	1.29666666666665E-4	3.31E-4	1.296E-4	3.73E-4	2.76333333333333E-4	3.28333333333333E-4	1.59666666666667E-4	3.92E-4	3.15E-4	9.24116112595943E-4	6.076E-4	5.34333333333335E-4	3.47666666666667E-4	3.86333333333333E-4	4.53302139076051E-4	5.07253627277392E-4	4.30543674225192E-4	4.59582565696392E-4	1.30333333333333E-4	2.686E-4	3.12333333333333E-4	2.67E-4	2.75666666666667E-4	3.48333333333333E-4	2.95333333333333E-4	3.02666666666666E-4	2.68E-4	2.16666666666666E-4	2.48333333333333E-4	1.66E-4	1.28E-4	2.13333333333334E-4	2.13666666666668E-4	1.91333333333333E-4	1.77666666666666E-4	2.79666666666667E-4	3.1E-4	3E-4	3.29E-4	3E-4	3.68666666666667E-4	1.61333333333333E-4	2.14333333333333E-4
594	1.714E-4	1.15144048868782E-4	2.71680020463753E-4	1.48385750938335E-4	1.16231406018065E-4	1.11333333333333E-4	1.25999999999999E-4	3.18666666666667E-4	7.52E-5	3.59E-4	2.1E-4	2.92333333333333E-4	9.3E-5	3.678E-4	3.27E-4	9.23782779262608E-4	5.718E-4	4.67E-4	3.50333333333333E-4	3.42333333333333E-4	4.86968805742716E-4	4.99586960610722E-4	4.27210340891857E-4	4.30582565696392E-4	1.67666666666667E-4	2.206E-4	3.29333333333333E-4	2.54333333333334E-4	2.43666666666667E-4	3.47333333333333E-4	2.83E-4	3.07666666666666E-4	2.54666666666666E-4	2E-4	2.49666666666667E-4	1.43333333333333E-4	1.25333333333333E-4	1.57666666666667E-4	1.22666666666668E-4	1.31666666666667E-4	1.13666666666667E-4	2.60666666666667E-4	2.94333333333333E-4	2.49666666666667E-4	2.80333333333333E-4	2.68333333333333E-4	3.36666666666667E-4	1.61333333333333E-4	1.54E-4
595	1.778E-4	1.01477382202112E-4	2.23013353797088E-4	1.45385750938335E-4	1.15231406018065E-4	1.34666666666667E-4	1.37666666666665E-4	2.53666666666667E-4	7.12E-5	2.73333333333333E-4	1.72666666666667E-4	2.69333333333333E-4	1.1E-4	3.462E-4	2.65333333333333E-4	8.55449445929277E-4	5.788E-4	4.19333333333333E-4	2.96333333333333E-4	3.21666666666666E-4	4.23635472409385E-4	4.99920293944057E-4	4.09543674225192E-4	3.49582565696392E-4	1.39E-4	2.036E-4	2.58666666666666E-4	1.69333333333334E-4	2.15666666666667E-4	2.78666666666667E-4	2.19E-4	2.63E-4	1.94666666666666E-4	1.72333333333333E-4	1.91666666666667E-4	1.41666666666667E-4	1.37666666666667E-4	1.65E-4	1.42000000000001E-4	1.53666666666667E-4	1.18666666666666E-4	1.83E-4	2.34666666666667E-4	2.15E-4	2.24E-4	2.33E-4	2.57333333333333E-4	1.70666666666667E-4	1.69666666666667E-4
596	2.094E-4	8.88107155354471E-5	1.50346687130423E-4	1.35719084271666E-4	7.95647393513997E-5	1.96333333333333E-4	1.68333333333332E-4	1.99666666666667E-4	9.9E-5	2.18E-4	1.91666666666667E-4	2.75333333333333E-4	1.95666666666667E-4	3.488E-4	1.98333333333333E-4	7.68782779262608E-4	5.984E-4	4.13666666666667E-4	2.29666666666667E-4	3.38E-4	3.49968805742716E-4	4.83586960610722E-4	3.93543674225192E-4	2.41582565696392E-4	9.33333333333335E-5	2.322E-4	2.15666666666667E-4	9.53333333333335E-5	2.04333333333333E-4	2.29333333333333E-4	1.66333333333333E-4	2E-4	1.48333333333333E-4	1.61E-4	1.17E-4	1.55666666666667E-4	1.67666666666667E-4	2.28666666666667E-4	2.27666666666668E-4	2.27333333333333E-4	2.04333333333333E-4	1.29333333333333E-4	1.79666666666667E-4	2.27333333333333E-4	2.32E-4	2.36E-4	2.24E-4	1.95333333333333E-4	2.36666666666667E-4
597	2.122E-4	8.08107155354471E-5	1.98013353797088E-4	1.23719084271666E-4	7.65647393513998E-5	2.02666666666667E-4	2.03333333333332E-4	2.70666666666667E-4	1.068E-4	3.05666666666667E-4	2.51333333333333E-4	3E-4	2.17333333333334E-4	3.792E-4	2.57666666666667E-4	8.39449445929277E-4	5.91E-4	4.58E-4	2.95666666666667E-4	3.59E-4	4.01302139076051E-4	4.60920293944057E-4	3.93877007558522E-4	2.68915899029726E-4	1.22333333333333E-4	2.442E-4	3.11666666666667E-4	1.68333333333333E-4	2.45666666666667E-4	3.11666666666667E-4	2.06E-4	2.67333333333333E-4	2.02666666666666E-4	2.08666666666666E-4	1.80666666666667E-4	1.76333333333333E-4	1.82666666666667E-4	2.55E-4	2.30666666666668E-4	2.50666666666667E-4	2.32E-4	2.05666666666667E-4	2.45333333333333E-4	2.69666666666667E-4	2.76333333333333E-4	2.84333333333333E-4	3.06E-4	2.43E-4	2.34666666666666E-4
598	2.336E-4	8.38107155354471E-5	2.32346687130423E-4	1.46385750938335E-4	1.265647393514E-4	2.36666666666667E-4	2.29333333333332E-4	3.45E-4	1.392E-4	4E-4	3.20333333333333E-4	3.50333333333333E-4	2.56666666666667E-4	4.036E-4	3.54666666666667E-4	9.39116112595943E-4	6.026E-4	5.34333333333335E-4	3.92E-4	4.11333333333333E-4	4.33635472409386E-4	4.62253627277391E-4	3.94877007558523E-4	3.05249232363061E-4	1.42333333333333E-4	2.834E-4	3.76E-4	2.54E-4	3.26E-4	3.9E-4	2.52333333333333E-4	3.51E-4	2.58E-4	2.88333333333333E-4	2.54E-4	2.11E-4	1.77666666666667E-4	2.55666666666667E-4	2.51000000000001E-4	2.71333333333333E-4	2.22666666666667E-4	2.83E-4	3.47E-4	3.35666666666667E-4	3.36666666666667E-4	3.41E-4	4.06333333333333E-4	2.71333333333333E-4	2.64666666666667E-4
599	2.644E-4	1.13810715535447E-4	2.21346687130423E-4	2.09052417605E-4	1.835647393514E-4	3.05E-4	2.47999999999999E-4	4.04666666666667E-4	1.842E-4	4.57333333333333E-4	3.93333333333333E-4	4.33666666666667E-4	3.29666666666667E-4	3.868E-4	4.29666666666667E-4	9.97116112595942E-4	6.036E-4	6.44E-4	4.29E-4	4.9E-4	4.05635472409385E-4	4.85253627277391E-4	4.07543674225192E-4	2.93582565696392E-4	1.20666666666667E-4	3.07E-4	3.93666666666667E-4	2.85666666666667E-4	4.31333333333333E-4	4.21333333333333E-4	3.00666666666667E-4	3.75666666666667E-4	3.03333333333333E-4	3.71666666666666E-4	2.74666666666667E-4	2.45333333333334E-4	2.02333333333333E-4	2.97666666666667E-4	3.10666666666668E-4	3.23333333333333E-4	2.65E-4	3.72E-4	4.04E-4	4.35333333333333E-4	4.34666666666667E-4	4.25E-4	4.98666666666668E-4	2.92333333333333E-4	3.15666666666667E-4
600	2.322E-4	1.28477382202112E-4	2.38346687130423E-4	2.24052417605E-4	2.0089807268473E-4	2.49E-4	2.22999999999999E-4	4.49333333333333E-4	1.592E-4	4.74E-4	3.73E-4	4.46333333333333E-4	2.60666666666667E-4	3.658E-4	4.81E-4	0.00101944944592928	5.764E-4	6.48666666666665E-4	4.63333333333334E-4	4.91333333333333E-4	4.34635472409385E-4	5.02586960610722E-4	4.17543674225192E-4	3.40249232363061E-4	1.28E-4	2.572E-4	4.12333333333333E-4	3.22E-4	4.19E-4	4.51E-4	3.41666666666666E-4	3.77E-4	3.24666666666666E-4	3.52333333333333E-4	2.91666666666667E-4	2.28E-4	2.10666666666667E-4	2.61666666666667E-4	2.56666666666668E-4	2.82666666666667E-4	2.26333333333333E-4	4.26666666666667E-4	4.25333333333333E-4	4.53333333333333E-4	4.48666666666666E-4	4.34E-4	5.34333333333333E-4	2.73666666666667E-4	2.66E-4
601	2.018E-4	1.16144048868782E-4	2.07346687130423E-4	1.88385750938335E-4	1.9389807268473E-4	1.45666666666667E-4	1.63666666666665E-4	3.44666666666667E-4	1.196E-4	3.75666666666667E-4	2.67333333333333E-4	3.51E-4	1.65E-4	3.29E-4	3.81666666666666E-4	8.89116112595943E-4	5.72E-4	5.28333333333335E-4	3.88666666666667E-4	3.79666666666666E-4	4.38635472409386E-4	4.81253627277392E-4	4.05543674225192E-4	3.34915899029726E-4	1.06333333333333E-4	2.164E-4	3.4E-4	2.46666666666667E-4	2.79666666666667E-4	3.67333333333333E-4	2.58666666666667E-4	2.96666666666666E-4	2.57666666666666E-4	2.46E-4	2.25E-4	1.47666666666667E-4	1.36333333333333E-4	1.80666666666667E-4	1.76666666666668E-4	2.03666666666667E-4	1.55E-4	3.00666666666667E-4	3.16E-4	3.42666666666667E-4	3.44333333333333E-4	3.23666666666667E-4	4.27666666666667E-4	1.81333333333333E-4	1.99E-4
602	1.794E-4	8.04773822021123E-5	1.85680020463753E-4	1.25052417605E-4	1.545647393514E-4	7.1E-5	9.26666666666652E-5	2.18666666666667E-4	8.78E-5	2.23333333333333E-4	1.36666666666667E-4	1.96333333333333E-4	8.76666666666666E-5	2.914E-4	2.03333333333333E-4	7.27449445929277E-4	5.584E-4	3.79333333333333E-4	2.37666666666667E-4	2.17666666666667E-4	4.10968805742716E-4	4.30920293944057E-4	3.83877007558522E-4	2.94249232363061E-4	1.00333333333333E-4	1.922E-4	2.08E-4	1.29666666666667E-4	1.53666666666667E-4	2.10666666666667E-4	1.51E-4	1.89E-4	1.61E-4	1.18333333333333E-4	1.10666666666667E-4	7.80000000000001E-5	9.3E-5	1.14666666666667E-4	1.09333333333335E-4	1.27666666666667E-4	1.09666666666667E-4	1.51666666666667E-4	1.60666666666667E-4	1.86E-4	1.98666666666667E-4	1.86666666666667E-4	2.9E-4	8.1E-5	1.23333333333333E-4
603	1.408E-4	4.84773822021122E-5	2.05680020463753E-4	8.30524176050003E-5	1.125647393514E-4	2.26666666666665E-5	6.16666666666652E-5	1.88333333333333E-4	5.62E-5	1.87666666666667E-4	4.83333333333335E-5	1.21E-4	3.53333333333335E-5	2.866E-4	1.56666666666666E-4	6.99782779262608E-4	5.224E-4	2.74333333333333E-4	1.92333333333333E-4	1.42333333333333E-4	4.28302139076051E-4	3.93920293944057E-4	3.81543674225192E-4	2.99582565696392E-4	1.48333333333333E-4	1.586E-4	1.70333333333333E-4	1.09E-4	1.07333333333333E-4	1.87E-4	1.39E-4	1.89666666666666E-4	1.38666666666666E-4	3.46666666666665E-5	1.00333333333333E-4	7.9E-5	9.79999999999999E-5	6.7666666666667E-5	7.23333333333348E-5	9.7E-5	6.06666666666665E-5	1.04333333333334E-4	1.4E-4	1.15E-4	1.14666666666667E-4	1.11666666666667E-4	2.47E-4	5.06666666666669E-5	8.5E-5
604	1.72E-4	7.34773822021122E-5	1.69013353797088E-4	9.83857509383352E-5	9.25647393513997E-5	1.16333333333333E-4	1.08666666666665E-4	1.93E-4	9.34E-5	2.19666666666667E-4	6.73333333333335E-5	1.65333333333333E-4	1.14666666666667E-4	3.15E-4	1.65666666666667E-4	7.31782779262608E-4	5.48E-4	3.05666666666666E-4	1.99333333333333E-4	1.69666666666667E-4	3.85968805742716E-4	3.74586960610722E-4	3.55877007558522E-4	2.55915899029726E-4	1.36E-4	1.936E-4	1.98E-4	1.12333333333334E-4	1.54666666666667E-4	2.22E-4	1.57333333333333E-4	2.18333333333333E-4	1.31E-4	7.73333333333335E-5	1.02666666666667E-4	1.25E-4	1.10666666666667E-4	1.32666666666667E-4	1.49666666666668E-4	1.69333333333333E-4	1.22666666666666E-4	1.06E-4	1.51E-4	1.45666666666667E-4	1.61E-4	1.50666666666667E-4	2.45333333333333E-4	1.13666666666667E-4	1.49333333333333E-4
605	2.198E-4	1.11810715535447E-4	1.69013353797088E-4	1.10385750938335E-4	9.42314060180648E-5	2.09333333333333E-4	2.16999999999999E-4	2.57333333333333E-4	1.302E-4	3.01666666666667E-4	1.64666666666667E-4	2.63333333333333E-4	1.71666666666667E-4	3.578E-4	2.4E-4	8.33116112595942E-4	5.698E-4	4.10666666666666E-4	2.67333333333334E-4	2.57333333333333E-4	3.65302139076051E-4	3.78920293944057E-4	3.38210340891857E-4	2.44915899029727E-4	1.19666666666667E-4	2.344E-4	2.74E-4	1.71E-4	2.27333333333334E-4	3.00333333333333E-4	2.14333333333333E-4	2.87666666666666E-4	1.79666666666666E-4	1.66E-4	1.68E-4	1.81666666666667E-4	1.50666666666667E-4	2.14333333333334E-4	2.20000000000001E-4	2.48E-4	2.13E-4	2.06333333333333E-4	2.30333333333333E-4	2.30666666666667E-4	2.63E-4	2.62666666666667E-4	3.14666666666667E-4	2.00666666666667E-4	1.95E-4
606	2.378E-4	1.09144048868782E-4	1.81013353797088E-4	1.13052417605E-4	1.36231406018065E-4	2.40333333333333E-4	2.62999999999999E-4	3.65333333333333E-4	1.446E-4	4.00666666666667E-4	2.76333333333333E-4	3.79333333333333E-4	1.83333333333334E-4	3.66E-4	3.36E-4	9.35782779262608E-4	5.6E-4	4.93333333333335E-4	3.31333333333333E-4	3.53E-4	3.53968805742716E-4	3.99586960610722E-4	3.34543674225192E-4	2.48249232363061E-4	1.01E-4	2.546E-4	3.64666666666667E-4	2.54666666666667E-4	3.13E-4	3.86E-4	2.75333333333333E-4	3.69666666666666E-4	2.70333333333333E-4	2.51E-4	2.47E-4	2.36666666666667E-4	1.87333333333333E-4	2.81333333333334E-4	2.64666666666668E-4	2.92E-4	2.56666666666667E-4	3.17333333333333E-4	3.37333333333333E-4	3.46333333333333E-4	3.42666666666667E-4	3.46333333333333E-4	3.99666666666667E-4	2.28666666666667E-4	2.22E-4
607	2.392E-4	1.23144048868782E-4	1.80680020463753E-4	1.39719084271666E-4	1.5789807268473E-4	2.55333333333333E-4	2.34999999999999E-4	4.37333333333333E-4	1.458E-4	4.60666666666667E-4	3.37333333333333E-4	4.54666666666666E-4	1.95333333333334E-4	3.714E-4	3.99666666666666E-4	9.66116112595943E-4	5.406E-4	5.42E-4	3.98E-4	3.96333333333333E-4	3.49635472409386E-4	3.95586960610722E-4	3.30210340891857E-4	2.49582565696392E-4	5.96666666666665E-5	2.698E-4	4.07666666666667E-4	3.08666666666667E-4	3.80333333333333E-4	4.2E-4	3.18E-4	3.98333333333333E-4	3.14666666666666E-4	3.16333333333333E-4	2.76333333333333E-4	2.71666666666667E-4	2.18333333333333E-4	3.17E-4	2.85666666666668E-4	2.85666666666667E-4	2.61666666666667E-4	3.44666666666667E-4	3.7E-4	4.1E-4	4.05666666666666E-4	3.94E-4	4.44333333333333E-4	2.26333333333333E-4	2.52666666666667E-4
608	2.222E-4	1.45810715535447E-4	2.01680020463753E-4	1.57052417605E-4	1.235647393514E-4	2.13E-4	1.93333333333332E-4	4.00333333333333E-4	1.28E-4	4.13666666666667E-4	3.06E-4	4.12E-4	1.82333333333334E-4	3.53E-4	3.60333333333333E-4	9.06449445929277E-4	5.206E-4	5.09333333333335E-4	3.90666666666667E-4	3.58666666666666E-4	3.69968805742716E-4	3.66586960610722E-4	3.34210340891857E-4	2.78915899029726E-4	2.5E-5	2.43E-4	3.61666666666666E-4	2.80666666666667E-4	3.36333333333334E-4	3.79666666666667E-4	2.97333333333333E-4	3.36666666666666E-4	2.83E-4	2.88E-4	2.42E-4	2.26E-4	1.93333333333333E-4	2.74666666666667E-4	2.40000000000001E-4	2.43666666666667E-4	2.36333333333333E-4	3.00333333333333E-4	3.13333333333333E-4	3.79333333333333E-4	3.90666666666666E-4	3.62E-4	3.94333333333334E-4	1.9E-4	2.31333333333333E-4
609	1.85E-4	9.91440488687818E-5	1.82680020463753E-4	1.31385750938335E-4	7.48980726847302E-5	1.55666666666667E-4	1.44666666666665E-4	2.58333333333333E-4	9.64E-5	2.64E-4	1.68666666666667E-4	2.50333333333333E-4	1.44666666666667E-4	3.208E-4	2.29E-4	7.66449445929277E-4	5.02E-4	3.78E-4	2.64666666666667E-4	2.26666666666667E-4	3.53302139076051E-4	3.26586960610722E-4	3.07543674225192E-4	2.64915899029726E-4	2.56666666666665E-5	1.966E-4	2.35333333333333E-4	1.61E-4	2.11666666666667E-4	2.53333333333333E-4	1.84E-4	2.08E-4	1.77666666666666E-4	1.67666666666666E-4	1.11666666666667E-4	1.55666666666667E-4	1.21333333333333E-4	1.84666666666667E-4	1.80666666666668E-4	1.92E-4	1.64666666666667E-4	2.04E-4	1.81E-4	2.44666666666667E-4	2.48666666666667E-4	2.20666666666667E-4	2.54666666666667E-4	1.45666666666667E-4	1.98E-4
610	1.772E-4	3.48107155354471E-5	1.17680020463753E-4	8.10524176050003E-5	5.82314060180649E-5	1.29E-4	1.33999999999999E-4	1.55333333333333E-4	8.52E-5	1.75666666666667E-4	6.2E-5	1.4E-4	1.26E-4	3.16E-4	1.35333333333333E-4	6.56449445929277E-4	4.994E-4	2.80333333333333E-4	1.70666666666667E-4	1.34333333333333E-4	3.41302139076051E-4	3.12586960610722E-4	2.65543674225192E-4	2.28249232363061E-4	5.16666666666665E-5	1.986E-4	1.30333333333333E-4	6.96666666666666E-5	1.08333333333334E-4	1.6E-4	8.3E-5	1.36333333333333E-4	8.56666666666665E-5	7.53333333333334E-5	2.2E-5	1.49666666666667E-4	8E-5	1.43666666666667E-4	1.83000000000001E-4	1.73666666666667E-4	1.13666666666667E-4	1.09666666666667E-4	9.63333333333335E-5	1.32666666666667E-4	1.31666666666667E-4	1.43E-4	1.63333333333333E-4	1.37333333333333E-4	1.93666666666667E-4
611	2.068E-4	3.44773822021122E-5	1.14680020463753E-4	8.23857509383353E-5	7.52314060180649E-5	1.72666666666667E-4	1.89333333333332E-4	2.11666666666667E-4	1.138E-4	2.42333333333333E-4	1.28666666666667E-4	2.01E-4	1.73333333333333E-4	3.296E-4	1.81333333333333E-4	6.94782779262608E-4	5.202E-4	3.24E-4	1.94666666666667E-4	1.95333333333333E-4	3.59635472409386E-4	3.10920293944057E-4	2.61543674225192E-4	2.27582565696392E-4	9.6E-5	2.298E-4	1.94E-4	1.23333333333334E-4	1.38666666666667E-4	2.17666666666667E-4	1.31E-4	1.84333333333333E-4	1.35E-4	1.19666666666666E-4	8.3E-5	1.82333333333334E-4	1.41E-4	1.91666666666667E-4	2.42333333333335E-4	2.23E-4	1.71333333333334E-4	1.54666666666667E-4	1.66666666666667E-4	1.85E-4	1.83666666666667E-4	1.96333333333333E-4	2.31E-4	1.69666666666667E-4	2.28E-4
612	1.962E-4	9.14773822021122E-5	2.18680020463753E-4	1.54052417605E-4	1.56231406018065E-4	1.67666666666667E-4	2.21666666666665E-4	3.34333333333333E-4	1.102E-4	3.78666666666667E-4	2.59333333333333E-4	3.39E-4	1.81666666666667E-4	3.422E-4	3.43E-4	8.42116112595943E-4	5.09E-4	4.32333333333333E-4	3.27666666666667E-4	3.07333333333333E-4	4.06635472409386E-4	3.07253627277392E-4	3.11543674225192E-4	3.12915899029726E-4	1.49333333333333E-4	2.112E-4	3.44333333333333E-4	2.70333333333333E-4	2.44666666666667E-4	3.61666666666667E-4	2.77E-4	3.38333333333333E-4	2.72333333333333E-4	2.40666666666666E-4	2.47666666666667E-4	1.89333333333333E-4	2.04E-4	2.09E-4	2.36000000000001E-4	2.33666666666667E-4	1.84333333333333E-4	3.39E-4	3.29666666666667E-4	2.86E-4	3.04333333333333E-4	2.97E-4	3.81E-4	2.00333333333333E-4	2.24E-4
613	2.002E-4	1.31144048868782E-4	2.43013353797088E-4	2.03385750938335E-4	2.0789807268473E-4	1.43666666666667E-4	1.75333333333332E-4	3.53E-4	1.134E-4	3.55333333333333E-4	2.57333333333333E-4	3.78E-4	1.77666666666667E-4	3.3E-4	3.42666666666666E-4	8.26782779262608E-4	5.168E-4	4.35E-4	3.23666666666667E-4	3.03E-4	3.80635472409386E-4	3.46586960610722E-4	3.43877007558522E-4	3.28249232363061E-4	1.08666666666667E-4	2.002E-4	3.35666666666667E-4	2.72333333333334E-4	2.75666666666667E-4	3.50333333333333E-4	2.86666666666667E-4	3.48E-4	2.75E-4	2.60666666666667E-4	2.33666666666667E-4	1.58E-4	1.62333333333333E-4	1.89E-4	2.16000000000001E-4	2.19333333333333E-4	1.62666666666666E-4	3.52333333333333E-4	3.18666666666667E-4	3.07666666666667E-4	3.16666666666667E-4	3.17333333333333E-4	3.45333333333333E-4	1.7E-4	1.85E-4
614	1.934E-4	1.23810715535447E-4	2.22680020463753E-4	1.81052417605E-4	1.6089807268473E-4	1.47E-4	1.36333333333332E-4	2.58666666666667E-4	1.04E-4	2.87E-4	1.42E-4	2.80666666666667E-4	1.51E-4	3.084E-4	2.64E-4	7.36782779262608E-4	5.166E-4	3.53E-4	2.44E-4	2.12666666666667E-4	3.60302139076051E-4	3.72586960610722E-4	3.38543674225192E-4	2.99249232363061E-4	9.76666666666665E-5	1.842E-4	2.52333333333333E-4	1.78333333333333E-4	2.05333333333334E-4	2.79666666666667E-4	2.09E-4	2.48666666666667E-4	2.03E-4	1.93333333333333E-4	1.41E-4	1.34E-4	1.05333333333333E-4	1.58E-4	2.03000000000001E-4	1.69333333333333E-4	1.39333333333333E-4	2.39E-4	2.37333333333333E-4	2.33666666666667E-4	2.48333333333333E-4	2.52E-4	2.58333333333333E-4	1.39333333333333E-4	1.57333333333333E-4
615	1.774E-4	9.4810715535447E-5	1.75680020463753E-4	1.37385750938335E-4	1.205647393514E-4	1.31E-4	1.06666666666665E-4	1.83E-4	9.18E-5	2.28E-4	7.83333333333335E-5	1.9E-4	1.05333333333334E-4	2.944E-4	1.92333333333333E-4	6.86782779262608E-4	5.17E-4	2.88E-4	1.95333333333333E-4	1.66333333333333E-4	3.48635472409386E-4	3.59253627277392E-4	3.11543674225192E-4	2.67582565696392E-4	8.66666666666665E-5	1.726E-4	1.65333333333333E-4	9.26666666666665E-5	1.42666666666667E-4	2.11666666666667E-4	1.33E-4	1.60666666666666E-4	1.25666666666666E-4	1.38333333333333E-4	9.13333333333335E-5	1.00666666666667E-4	6.13333333333334E-5	1.38333333333334E-4	1.77333333333335E-4	1.40666666666667E-4	9.86666666666665E-5	1.35666666666667E-4	1.63666666666667E-4	1.57666666666667E-4	1.95666666666667E-4	1.93666666666667E-4	2.04333333333333E-4	1.13E-4	1.64666666666667E-4
616	1.772E-4	7.34773822021122E-5	1.71013353797088E-4	1.26385750938335E-4	1.35231406018065E-4	1.09333333333333E-4	1.07999999999999E-4	2.14666666666667E-4	9.1E-5	2.23666666666667E-4	1.14333333333333E-4	1.99E-4	7.66666666666666E-5	2.916E-4	2E-4	7.31449445929277E-4	5.062E-4	2.91E-4	2.09333333333333E-4	1.85666666666666E-4	3.64968805742716E-4	3.57586960610722E-4	3.10210340891857E-4	2.68915899029726E-4	7.8E-5	1.686E-4	1.89666666666666E-4	1.06E-4	1.66E-4	2.10333333333333E-4	1.41333333333333E-4	1.56333333333333E-4	1.20666666666666E-4	1.27E-4	1.03666666666667E-4	1.10666666666667E-4	6.93333333333334E-5	1.22333333333334E-4	1.50000000000001E-4	1.57666666666667E-4	7.53333333333335E-5	1.28333333333333E-4	1.53666666666667E-4	1.64333333333333E-4	1.97333333333333E-4	1.92333333333333E-4	2.07666666666667E-4	9.93333333333335E-5	1.58333333333333E-4
617	1.784E-4	9.1810715535447E-5	1.87680020463753E-4	1.44052417605001E-4	1.18231406018065E-4	1.47E-4	1.35333333333332E-4	2.45666666666667E-4	1.004E-4	2.58666666666667E-4	1.36333333333333E-4	2.19333333333333E-4	1.05333333333334E-4	2.908E-4	2.30333333333333E-4	7.78449445929278E-4	4.89E-4	3.20666666666667E-4	2.10333333333333E-4	1.93666666666667E-4	3.80968805742716E-4	3.73920293944057E-4	3.12877007558522E-4	2.75915899029726E-4	1.02666666666667E-4	1.728E-4	2.14E-4	1.34666666666667E-4	1.79E-4	2.30333333333333E-4	1.64E-4	1.8E-4	1.29333333333333E-4	1.20333333333333E-4	1.16E-4	1.45666666666667E-4	1.09E-4	1.43666666666667E-4	1.75666666666668E-4	1.80333333333333E-4	1.17333333333333E-4	1.57E-4	1.78E-4	1.84666666666667E-4	2.12E-4	2.07333333333333E-4	2.26333333333333E-4	1.16333333333333E-4	1.69666666666667E-4
618	1.678E-4	8.1810715535447E-5	1.76346687130423E-4	1.47052417605E-4	8.45647393513997E-5	1.58333333333333E-4	1.28666666666665E-4	2.36333333333333E-4	9.44E-5	2.70666666666667E-4	1.34333333333333E-4	2.14333333333333E-4	1.01666666666667E-4	2.846E-4	2.18E-4	7.80116112595943E-4	4.868E-4	3.25333333333333E-4	2.09E-4	1.86333333333333E-4	3.78635472409386E-4	3.77586960610722E-4	2.86543674225192E-4	2.82915899029726E-4	1.19E-4	1.644E-4	1.81333333333333E-4	1.47666666666667E-4	1.75E-4	2.34E-4	1.77E-4	1.95333333333333E-4	1.42E-4	1.07333333333333E-4	1.04E-4	1.26666666666667E-4	1.00333333333333E-4	1.61333333333334E-4	1.86333333333335E-4	1.50666666666667E-4	1.33666666666667E-4	1.75666666666667E-4	1.94E-4	1.87333333333333E-4	2.06E-4	2.01333333333333E-4	2.28E-4	1.31666666666667E-4	1.73E-4
619	1.704E-4	9.01440488687818E-5	1.84680020463753E-4	1.46385750938335E-4	9.45647393513997E-5	1.34E-4	1.12333333333332E-4	2.43333333333333E-4	8.48E-5	2.66333333333333E-4	1.48E-4	2.36E-4	8.50000000000001E-5	2.742E-4	2.22333333333333E-4	7.93116112595943E-4	4.84E-4	3.32666666666667E-4	2.24666666666667E-4	2.08333333333333E-4	3.93302139076051E-4	3.78586960610722E-4	3.08543674225192E-4	2.80582565696392E-4	1.11666666666667E-4	1.536E-4	1.84E-4	1.82666666666667E-4	1.92333333333333E-4	2.27333333333333E-4	1.75E-4	1.95333333333333E-4	1.57E-4	1.29333333333333E-4	1.22333333333333E-4	1.07666666666667E-4	7.26666666666669E-5	1.44333333333333E-4	1.64000000000001E-4	1.30333333333333E-4	1.15333333333333E-4	1.99666666666667E-4	2.3E-4	1.86333333333333E-4	2.26666666666667E-4	2.04666666666667E-4	2.25333333333333E-4	1.26666666666667E-4	1.53333333333333E-4
620	2.13E-4	1.29810715535447E-4	1.55346687130423E-4	1.37719084271666E-4	1.055647393514E-4	1.39333333333333E-4	1.03999999999999E-4	2.33666666666667E-4	1.206E-4	2.02666666666667E-4	1.42E-4	2.53333333333333E-4	1.26E-4	2.788E-4	1.89333333333333E-4	7.33449445929277E-4	5.17E-4	3.12E-4	1.75333333333333E-4	2.24666666666667E-4	3.40635472409386E-4	3.56920293944057E-4	3.36877007558522E-4	1.97249232363061E-4	4.63333333333335E-5	1.812E-4	1.44333333333333E-4	1.36333333333334E-4	1.81333333333333E-4	1.76E-4	7.86666666666665E-5	1.29333333333333E-4	1.06666666666666E-4	1.43E-4	8.46666666666669E-5	9.13333333333335E-5	5.4E-5	1.48E-4	1.79000000000001E-4	1.70666666666667E-4	1.42666666666666E-4	1.73666666666667E-4	2.02333333333333E-4	1.73E-4	2.47333333333333E-4	2.01666666666667E-4	1.63666666666667E-4	1.07333333333333E-4	1.56333333333333E-4
621	2.004E-4	1.09810715535447E-4	1.92013353797088E-4	1.17052417605E-4	1.165647393514E-4	1.17666666666667E-4	1.26666666666665E-4	2.1E-4	1.088E-4	2.12666666666667E-4	1.44E-4	2.33333333333333E-4	1.21E-4	2.722E-4	2.02666666666667E-4	7.02782779262608E-4	5.104E-4	2.94E-4	1.88666666666667E-4	2.07666666666667E-4	3.34635472409385E-4	3.30253627277392E-4	3.22877007558522E-4	2.07582565696392E-4	7.8E-5	1.732E-4	1.58E-4	1.44666666666667E-4	1.67333333333333E-4	2.03E-4	8.5E-5	1.54E-4	1.31333333333333E-4	1.43333333333333E-4	9.73333333333334E-5	1.04E-4	7.59999999999999E-5	1.22333333333334E-4	1.38333333333335E-4	1.52666666666667E-4	1.22333333333333E-4	1.72333333333333E-4	2.01666666666667E-4	1.94333333333333E-4	2.25666666666667E-4	1.94E-4	1.63E-4	1.10333333333333E-4	1.25666666666667E-4
622	1.684E-4	9.41440488687818E-5	2.07013353797088E-4	1.32719084271666E-4	1.3189807268473E-4	1.32E-4	1.33999999999999E-4	2.12666666666667E-4	9.3E-5	2.36666666666667E-4	1.56666666666667E-4	2.4E-4	1.20666666666667E-4	2.514E-4	2.07333333333333E-4	6.66449445929277E-4	4.926E-4	3.06E-4	2.24E-4	1.92E-4	3.45968805742716E-4	3.34920293944057E-4	3.14543674225192E-4	2.28249232363061E-4	1.07333333333333E-4	1.684E-4	1.85666666666666E-4	1.52666666666667E-4	1.77333333333333E-4	2.18333333333333E-4	9.13333333333335E-5	1.77E-4	1.55666666666666E-4	1.49666666666666E-4	1.16E-4	1.24666666666666E-4	9.99999999999999E-5	1.29333333333334E-4	1.36666666666668E-4	1.44E-4	1.22333333333333E-4	1.57E-4	2.00333333333333E-4	2.20666666666667E-4	2.16E-4	2.09E-4	1.78E-4	1.18666666666667E-4	1.34666666666667E-4
623	1.534E-4	5.74773822021122E-5	1.81013353797088E-4	1.45385750938335E-4	1.095647393514E-4	1.18E-4	1.10999999999999E-4	1.98E-4	9.04E-5	2.27E-4	1.45333333333333E-4	2.36666666666667E-4	9.06666666666665E-5	2.478E-4	1.98E-4	6.24449445929277E-4	4.832E-4	2.74666666666666E-4	2.31E-4	1.84666666666667E-4	3.48968805742716E-4	3.15586960610722E-4	3.05543674225192E-4	2.23249232363061E-4	9.8E-5	1.588E-4	1.73E-4	1.27666666666667E-4	1.56E-4	2.04666666666667E-4	8.4E-5	1.56333333333333E-4	1.48666666666666E-4	1.21E-4	1.12333333333333E-4	1.19333333333333E-4	8.26666666666669E-5	1.20333333333334E-4	1.22666666666668E-4	1.23666666666667E-4	1.12333333333333E-4	1.50333333333333E-4	2.01666666666667E-4	1.88333333333333E-4	2.17666666666667E-4	2.13333333333333E-4	1.77666666666667E-4	1.13333333333333E-4	1.32666666666667E-4
624	1.514E-4	2.91440488687818E-5	1.67346687130423E-4	1.20385750938335E-4	7.0231406018065E-5	1.08333333333333E-4	1.06999999999999E-4	1.99E-4	9.3E-5	2.07666666666667E-4	1.24333333333333E-4	2.03333333333333E-4	9.53333333333336E-5	2.498E-4	1.84333333333333E-4	5.86782779262608E-4	4.874E-4	2.46666666666667E-4	2.04666666666667E-4	1.78666666666667E-4	3.25635472409386E-4	3.06253627277392E-4	2.62210340891857E-4	1.99915899029727E-4	8.23333333333335E-5	1.484E-4	1.54E-4	9.13333333333335E-5	1.42E-4	1.66E-4	6.76666666666665E-5	1.41E-4	1.10333333333333E-4	9.26666666666665E-5	9.73333333333334E-5	1.21E-4	8.06666666666669E-5	1.13666666666667E-4	1.12333333333335E-4	1.23666666666667E-4	1.09E-4	1.38E-4	1.84E-4	1.49E-4	1.99E-4	1.97666666666667E-4	1.45666666666667E-4	1.07333333333333E-4	1.41666666666667E-4
625	1.55E-4	4.81440488687818E-5	1.87346687130423E-4	1.08385750938335E-4	7.35647393513997E-5	9.76666666666665E-5	9.73333333333318E-5	2.11666666666667E-4	9.92E-5	2.17666666666667E-4	1.11E-4	2.01333333333333E-4	1.09E-4	2.542E-4	1.88666666666667E-4	5.68782779262608E-4	4.83E-4	2.63E-4	1.92333333333333E-4	1.74E-4	3.14302139076051E-4	3.13920293944057E-4	2.59877007558522E-4	2.05582565696392E-4	9.36666666666665E-5	1.452E-4	1.77333333333333E-4	9.53333333333335E-5	1.5E-4	1.67E-4	6.9E-5	1.53E-4	1.01333333333333E-4	9.66666666666665E-5	9.23333333333334E-5	1.23666666666667E-4	9.19999999999999E-5	1.33333333333334E-4	1.51333333333335E-4	1.43333333333333E-4	1.19333333333333E-4	1.53333333333334E-4	1.66666666666667E-4	1.38333333333333E-4	1.92E-4	2E-4	1.50333333333333E-4	1.11333333333333E-4	1.52E-4
626	1.366E-4	6.51440488687818E-5	2.30680020463753E-4	1.41385750938335E-4	7.58980726847301E-5	6.5E-5	1.11666666666665E-4	2.10333333333333E-4	8.22E-5	2.71666666666667E-4	1.08E-4	2.18333333333333E-4	8.76666666666666E-5	2.674E-4	2.33E-4	6.37782779262608E-4	4.452E-4	2.73666666666666E-4	2.35E-4	1.7E-4	3.63302139076051E-4	3.08253627277392E-4	3.12877007558522E-4	2.70582565696392E-4	1.5E-4	1.282E-4	2.37333333333333E-4	1.96E-4	1.58666666666667E-4	2.57333333333333E-4	1.73666666666667E-4	1.87E-4	1.61666666666666E-4	1.06333333333333E-4	1.32E-4	1.35666666666667E-4	1.12666666666667E-4	1.40666666666667E-4	1.56333333333335E-4	1.29E-4	1.08333333333333E-4	2.10333333333333E-4	2.22333333333333E-4	1.64333333333333E-4	2.00333333333333E-4	2.11E-4	2.13333333333333E-4	1.46E-4	1.35666666666667E-4
627	1.568E-4	7.14773822021123E-5	2.15013353797088E-4	1.44385750938335E-4	6.45647393513997E-5	1.09E-4	1.28999999999999E-4	2.47333333333333E-4	9.56E-5	2.79666666666667E-4	1.35E-4	2.46666666666667E-4	1.22666666666667E-4	2.72E-4	2.31E-4	6.77116112595943E-4	4.442E-4	3.07E-4	2.23E-4	1.82333333333333E-4	3.53302139076051E-4	3.20253627277392E-4	2.94877007558522E-4	2.59582565696392E-4	1.26666666666667E-4	1.482E-4	2.39333333333333E-4	2.20333333333334E-4	1.98E-4	2.81E-4	1.6E-4	1.92666666666667E-4	1.61666666666666E-4	1.38666666666666E-4	1.39333333333333E-4	1.44333333333333E-4	1.38666666666667E-4	1.73E-4	1.78666666666668E-4	1.49333333333333E-4	1.37333333333333E-4	2.06666666666667E-4	2.26666666666667E-4	2.12666666666667E-4	2.30666666666667E-4	2.50666666666667E-4	2.26333333333333E-4	1.50333333333333E-4	1.69666666666667E-4
628	1.762E-4	9.01440488687818E-5	2.13013353797088E-4	1.52052417605001E-4	1.045647393514E-4	1.44E-4	1.49999999999999E-4	2.99333333333333E-4	1.086E-4	3.23E-4	1.96333333333333E-4	2.99E-4	1.37666666666667E-4	2.754E-4	2.69666666666667E-4	7.21116112595942E-4	4.46E-4	3.67333333333333E-4	2.51333333333333E-4	2.39E-4	3.50302139076051E-4	3.37253627277392E-4	2.56877007558522E-4	2.59249232363061E-4	1.24E-4	1.64E-4	2.56666666666666E-4	2.27666666666667E-4	2.44E-4	3.01333333333333E-4	1.79333333333333E-4	2.32333333333333E-4	1.99333333333333E-4	1.90333333333333E-4	1.88333333333333E-4	1.50333333333334E-4	1.29666666666667E-4	1.74333333333334E-4	1.72000000000001E-4	1.59333333333333E-4	1.31666666666667E-4	2.37E-4	2.63E-4	2.62666666666667E-4	2.75666666666667E-4	2.89666666666667E-4	2.79333333333333E-4	1.35666666666667E-4	1.77333333333333E-4
629	1.558E-4	1.19477382202112E-4	2.33346687130423E-4	1.85719084271666E-4	1.7389807268473E-4	1.09666666666666E-4	1.46333333333332E-4	3.14E-4	9.26E-5	3.71666666666667E-4	2.36666666666666E-4	3.18E-4	9.1E-5	2.73E-4	3.16E-4	7.90116112595943E-4	4.194E-4	3.75333333333333E-4	3.15E-4	2.82333333333333E-4	3.83968805742716E-4	3.28920293944057E-4	2.64210340891857E-4	3.17582565696392E-4	1.4E-4	1.572E-4	3.20333333333333E-4	2.69E-4	2.44E-4	3.56E-4	2.54333333333333E-4	2.83E-4	2.76666666666666E-4	2.33666666666666E-4	2.64333333333333E-4	1.38333333333334E-4	9.86666666666669E-5	1.31333333333334E-4	1.23666666666668E-4	1.24666666666667E-4	1.05333333333333E-4	2.97333333333333E-4	3.36666666666667E-4	2.86666666666667E-4	2.91E-4	2.85333333333333E-4	3.33666666666667E-4	1.36333333333333E-4	1.45E-4
630	1.58E-4	1.38810715535447E-4	2.41680020463753E-4	2.11385750938335E-4	1.5489807268473E-4	1.17666666666667E-4	1.15999999999999E-4	2.87E-4	8.58E-5	3.39333333333333E-4	2.39E-4	3.02666666666667E-4	7.86666666666666E-5	2.464E-4	2.62E-4	7.46782779262608E-4	4.18E-4	3.44666666666667E-4	2.79E-4	2.67666666666667E-4	3.81968805742716E-4	3.27586960610722E-4	2.78210340891857E-4	3.16249232363061E-4	9.76666666666665E-5	1.51E-4	2.87333333333333E-4	2.67333333333334E-4	2.24666666666667E-4	3.20333333333333E-4	1.75333333333333E-4	2.54666666666666E-4	2.56333333333333E-4	2.47E-4	2.52666666666667E-4	1.13666666666667E-4	8.83333333333334E-5	1.23666666666667E-4	1.23333333333335E-4	1.36E-4	1.36E-4	2.42333333333333E-4	2.92333333333333E-4	2.74E-4	2.88666666666667E-4	2.54333333333333E-4	2.78333333333333E-4	1.22333333333333E-4	1.61E-4
631	1.772E-4	1.42810715535447E-4	2.12013353797088E-4	2.09052417605E-4	1.24231406018065E-4	1.49E-4	1.06666666666665E-4	2.31E-4	1.002E-4	2.51E-4	2.10666666666667E-4	2.71666666666667E-4	1.04E-4	2.214E-4	1.79333333333333E-4	6.41116112595943E-4	4.464E-4	2.91333333333333E-4	1.98E-4	2.49333333333333E-4	3.43635472409386E-4	3.48253627277392E-4	2.68543674225192E-4	2.68582565696392E-4	6.03333333333335E-5	1.53E-4	1.80666666666666E-4	2.07E-4	1.98666666666667E-4	2.13666666666667E-4	6.46666666666665E-5	1.70666666666667E-4	1.67E-4	1.99E-4	1.71666666666667E-4	1.07666666666667E-4	9.26666666666669E-5	1.48E-4	1.47000000000001E-4	1.71333333333333E-4	1.60666666666667E-4	1.45333333333333E-4	1.81333333333333E-4	2.28666666666667E-4	2.54333333333333E-4	2.18E-4	1.90333333333333E-4	1.11666666666667E-4	1.77666666666667E-4
632	1.562E-4	1.24477382202112E-4	1.91680020463753E-4	1.48052417605E-4	1.4489807268473E-4	1E-4	1.02333333333332E-4	1.67E-4	8.46E-5	2.10333333333333E-4	1.58E-4	2.05E-4	7.16666666666665E-5	2.092E-4	1.62666666666667E-4	5.97116112595943E-4	4.388E-4	2.29333333333333E-4	1.56333333333333E-4	2.19E-4	3.29635472409385E-4	3.44253627277392E-4	2.79543674225192E-4	2.64249232363061E-4	6.46666666666665E-5	1.362E-4	1.55666666666667E-4	1.62333333333333E-4	1.47666666666667E-4	1.69E-4	9.43333333333335E-5	1.5E-4	1.28333333333333E-4	1.26666666666667E-4	1.44333333333333E-4	9.36666666666665E-5	8.13333333333334E-5	1.15333333333334E-4	1.14333333333335E-4	1.38E-4	1.11666666666666E-4	1.29E-4	1.33666666666667E-4	1.68333333333333E-4	1.98E-4	1.76666666666667E-4	1.58E-4	1.19333333333333E-4	1.29E-4
633	1.49E-4	9.38107155354471E-5	1.99680020463753E-4	1.28719084271666E-4	1.6289807268473E-4	9.4E-5	1.13666666666665E-4	1.47E-4	7.8E-5	1.87666666666667E-4	1.43333333333333E-4	1.77666666666667E-4	9.83333333333335E-5	2.076E-4	1.44E-4	5.65782779262608E-4	4.42E-4	2.18333333333333E-4	1.44333333333333E-4	1.94E-4	3.10968805742716E-4	3.34586960610722E-4	3.16877007558522E-4	2.61915899029727E-4	7.56666666666665E-5	1.392E-4	1.48333333333333E-4	1.47333333333333E-4	1.31E-4	1.77666666666667E-4	6.36666666666665E-5	1.43E-4	1.06333333333333E-4	1.15333333333333E-4	1.51666666666667E-4	9.8E-5	9.63333333333334E-5	1.17666666666667E-4	1.30333333333335E-4	1.51E-4	1.15666666666667E-4	1.28666666666667E-4	1.26666666666667E-4	1.57666666666667E-4	1.74333333333333E-4	1.57E-4	1.43E-4	1.37333333333333E-4	1.41333333333333E-4
634	1.54E-4	1.16810715535447E-4	2.00680020463753E-4	1.57719084271666E-4	1.58231406018065E-4	1.11E-4	1.23999999999999E-4	1.66E-4	8.66E-5	1.98E-4	1.67333333333333E-4	1.99333333333333E-4	1.33E-4	2.174E-4	1.45333333333333E-4	5.81116112595943E-4	4.354E-4	2.29E-4	1.74333333333333E-4	1.94E-4	3.17635472409386E-4	3.57920293944057E-4	3.01210340891857E-4	2.57249232363061E-4	1.09E-4	1.41E-4	1.64E-4	1.57666666666667E-4	1.55666666666667E-4	2.04666666666667E-4	5.4E-5	1.48666666666667E-4	1.09E-4	1.36666666666667E-4	1.82666666666667E-4	1.25333333333333E-4	1.22666666666667E-4	1.22666666666667E-4	1.51000000000001E-4	1.66E-4	1.28E-4	1.52666666666667E-4	1.44333333333333E-4	1.73333333333333E-4	1.78333333333333E-4	1.65333333333333E-4	1.69666666666667E-4	1.47666666666667E-4	1.68333333333333E-4
635	1.612E-4	1.35144048868782E-4	1.72346687130423E-4	1.37719084271666E-4	1.3389807268473E-4	1.24666666666666E-4	1.22999999999999E-4	1.82E-4	8.96E-5	2.13333333333333E-4	1.88333333333333E-4	2.18E-4	1.18666666666667E-4	2.202E-4	1.61E-4	5.93782779262608E-4	4.29E-4	2.43666666666666E-4	1.72E-4	1.97333333333333E-4	3.09302139076051E-4	3.32253627277392E-4	2.86543674225192E-4	2.27249232363061E-4	1.05666666666667E-4	1.328E-4	1.91666666666667E-4	1.65666666666667E-4	1.60333333333334E-4	2.06333333333333E-4	4.96666666666665E-5	1.51E-4	1.12E-4	1.45666666666667E-4	1.90333333333333E-4	1.34666666666667E-4	1.26333333333333E-4	1.25666666666667E-4	1.49000000000001E-4	1.59333333333333E-4	1.2E-4	1.58666666666667E-4	1.62333333333334E-4	1.8E-4	1.9E-4	1.75666666666667E-4	1.92333333333333E-4	1.44333333333333E-4	1.66333333333333E-4
636	1.598E-4	1.50144048868782E-4	1.96013353797088E-4	1.18719084271666E-4	1.38231406018065E-4	1.25333333333333E-4	1.15333333333332E-4	2.18666666666667E-4	8.04E-5	2.33666666666667E-4	2.18333333333333E-4	2.53333333333333E-4	9.43333333333335E-5	2.088E-4	2.02333333333333E-4	6.26782779262608E-4	4.21E-4	2.80333333333333E-4	1.94666666666667E-4	2.41E-4	3.08968805742716E-4	3.28253627277392E-4	3.10877007558522E-4	2.55249232363061E-4	1.23E-4	1.298E-4	2.31666666666667E-4	1.91E-4	1.84333333333333E-4	2.35E-4	8.76666666666665E-5	1.83333333333333E-4	1.68666666666666E-4	1.69666666666666E-4	2.11E-4	1.28666666666667E-4	1.38E-4	1.25E-4	1.48000000000001E-4	1.39333333333333E-4	1.14666666666667E-4	1.79666666666667E-4	2.08E-4	2.24666666666667E-4	2.53666666666667E-4	2.15666666666667E-4	2.10666666666667E-4	1.43666666666667E-4	1.48666666666667E-4
637	1.522E-4	1.64144048868782E-4	2.38013353797088E-4	1.55385750938335E-4	1.5289807268473E-4	1.17333333333333E-4	9.06666666666652E-5	2.41333333333333E-4	7.42E-5	2.46333333333333E-4	2.24666666666666E-4	2.66E-4	1.13333333333334E-4	1.97E-4	2.41E-4	6.50449445929277E-4	4.134E-4	2.98666666666666E-4	2.31E-4	2.65E-4	3.30302139076051E-4	3.64920293944057E-4	3.27210340891857E-4	2.90915899029726E-4	1.43E-4	1.26E-4	2.34666666666666E-4	2.15666666666667E-4	1.95E-4	2.75E-4	1.44333333333333E-4	2.13E-4	2.1E-4	1.78E-4	2.31666666666667E-4	1.13666666666667E-4	1.41666666666667E-4	1.19333333333334E-4	1.44666666666668E-4	1.25E-4	1.11333333333334E-4	1.94E-4	2.36E-4	2.52333333333333E-4	2.8E-4	2.45333333333333E-4	2.29E-4	1.49333333333333E-4	1.57666666666667E-4
638	1.358E-4	1.42144048868782E-4	2.39013353797088E-4	1.67385750938335E-4	1.77231406018065E-4	9.9E-5	8.23333333333318E-5	2.18E-4	6.8E-5	2.28333333333333E-4	2.12666666666667E-4	2.36666666666667E-4	1.40666666666667E-4	1.848E-4	2.32333333333333E-4	6.28449445929278E-4	4.066E-4	2.64333333333333E-4	2.16333333333333E-4	2.37666666666667E-4	3.28968805742716E-4	3.69920293944057E-4	3.11543674225192E-4	2.90915899029726E-4	1.28333333333333E-4	1.112E-4	2.01666666666667E-4	1.88666666666667E-4	1.75333333333333E-4	2.78E-4	1.39666666666667E-4	2.00666666666667E-4	1.78666666666666E-4	1.66E-4	1.98E-4	1.05E-4	1.14E-4	1.12666666666667E-4	1.27333333333335E-4	1.15333333333333E-4	9.63333333333335E-5	1.79333333333333E-4	2.13666666666667E-4	2.07E-4	2.36666666666667E-4	2.35333333333333E-4	2.07E-4	1.35333333333333E-4	1.58E-4
639	9.38E-5	1.33144048868782E-4	2.42013353797088E-4	1.19052417605E-4	1.545647393514E-4	5.6333333333333E-5	8.63333333333318E-5	1.76E-4	2.84E-5	2.42666666666667E-4	1.78666666666667E-4	2.02E-4	9.56666666666665E-5	1.684E-4	2.23333333333333E-4	6.34116112595943E-4	3.712E-4	2.18666666666667E-4	2.24333333333333E-4	2.01333333333333E-4	3.44635472409386E-4	3.62253627277392E-4	2.80210340891857E-4	3.21915899029726E-4	1.37E-4	7.32E-5	2.14E-4	1.57333333333333E-4	1.53333333333334E-4	2.75666666666667E-4	1.50666666666667E-4	2.03E-4	1.87E-4	1.33333333333333E-4	1.95E-4	9.96666666666665E-5	9.16666666666669E-5	7.2E-5	7.36666666666683E-5	7.36666666666665E-5	6.03333333333335E-5	1.97333333333333E-4	2.09E-4	1.54333333333333E-4	2.06666666666667E-4	1.92333333333333E-4	2.01666666666667E-4	1.20666666666667E-4	1E-4
640	1.024E-4	1.22144048868782E-4	1.84680020463753E-4	1.11385750938335E-4	1.18231406018065E-4	7.5E-5	8.09999999999987E-5	1.64333333333333E-4	4.04E-5	1.91333333333333E-4	1.31E-4	1.81333333333333E-4	9.16666666666665E-5	1.616E-4	1.59333333333333E-4	5.70449445929277E-4	3.804E-4	1.88E-4	1.82E-4	1.74666666666667E-4	2.91968805742716E-4	3.18253627277392E-4	2.61543674225192E-4	2.64249232363061E-4	9.6E-5	8.42E-5	1.60333333333333E-4	1.07333333333333E-4	1.18E-4	1.89666666666667E-4	1.10333333333333E-4	1.44E-4	1.43666666666666E-4	9.63333333333334E-5	1.49E-4	8.56666666666665E-5	7.93333333333334E-5	8.7E-5	8.06666666666683E-5	1.00666666666667E-4	8.33333333333335E-5	1.41666666666667E-4	1.51666666666667E-4	1.24333333333333E-4	1.71E-4	1.63333333333333E-4	1.52666666666667E-4	1.13333333333333E-4	1.07666666666667E-4
641	1.048E-4	9.94773822021122E-5	1.66013353797088E-4	1.13052417605E-4	9.88980726847302E-5	7E-5	8.79999999999987E-5	1.48666666666667E-4	4.34E-5	1.60333333333333E-4	1.13E-4	1.66E-4	7.90000000000001E-5	1.588E-4	1.36666666666667E-4	5.26116112595943E-4	3.734E-4	1.57E-4	1.53E-4	1.44E-4	2.55635472409386E-4	2.92586960610722E-4	2.36210340891857E-4	2.32915899029726E-4	7.86666666666665E-5	8.08E-5	1.30666666666667E-4	9.73333333333335E-5	9.3666666666667E-5	1.28333333333333E-4	1.06666666666667E-4	1.29E-4	1.01E-4	9.13333333333335E-5	1.19666666666667E-4	8.06666666666665E-5	7.56666666666669E-5	9.5666666666667E-5	7.76666666666683E-5	1.20333333333333E-4	8.33333333333335E-5	1.06333333333333E-4	1.24666666666667E-4	1.10666666666667E-4	1.50333333333333E-4	1.57E-4	1.24666666666667E-4	1.14333333333333E-4	1.09666666666667E-4
642	1.174E-4	6.84773822021122E-5	1.72346687130423E-4	1.07385750938335E-4	9.68980726847302E-5	6.4E-5	7.16666666666652E-5	1.4E-4	4.58E-5	1.70666666666667E-4	1.22E-4	1.58E-4	9.06666666666665E-5	1.6E-4	1.38333333333333E-4	5.25116112595943E-4	3.8E-4	1.69E-4	1.32666666666667E-4	1.12666666666667E-4	2.58968805742716E-4	2.97920293944057E-4	2.39210340891857E-4	2.36582565696392E-4	7.76666666666665E-5	8.38E-5	1.28333333333333E-4	1.08333333333334E-4	1.1E-4	1.51E-4	1.04666666666667E-4	1.29333333333333E-4	8.66666666666665E-5	9.56666666666665E-5	1.29333333333333E-4	6.16666666666665E-5	7.03333333333334E-5	9.50000000000001E-5	8.06666666666683E-5	1.09666666666667E-4	8.3E-5	1.1E-4	1.24E-4	1.17666666666667E-4	1.69E-4	1.52E-4	1.42666666666667E-4	1E-4	1.08666666666667E-4
643	1.246E-4	8.08107155354471E-5	1.84013353797088E-4	9.40524176050004E-5	1.235647393514E-4	6.9333333333333E-5	5.66666666666652E-5	1.57666666666667E-4	5.64E-5	2.06E-4	1.21333333333333E-4	1.72E-4	8.63333333333335E-5	1.66E-4	1.54333333333333E-4	5.55449445929277E-4	3.826E-4	1.90333333333333E-4	1.27666666666667E-4	1.13666666666667E-4	2.74302139076051E-4	3.07586960610722E-4	2.37543674225192E-4	2.33249232363061E-4	8.8E-5	8.88E-5	1.35E-4	1.21333333333334E-4	1.24E-4	2.01666666666667E-4	1.12333333333333E-4	1.35E-4	1.14E-4	1.28333333333333E-4	1.44E-4	5.4E-5	6.46666666666669E-5	8.1666666666667E-5	7.50000000000013E-5	7.96666666666666E-5	6.6E-5	1.19333333333333E-4	1.40666666666667E-4	1.35E-4	1.82666666666667E-4	1.55E-4	1.58333333333333E-4	8.1E-5	1.12E-4
644	1.226E-4	8.61440488687817E-5	1.74680020463753E-4	7.00524176050004E-5	1.1589807268473E-4	8.26666666666665E-5	7.23333333333317E-5	1.42E-4	5.56E-5	1.88666666666667E-4	1.03333333333333E-4	1.62666666666667E-4	7.23333333333335E-5	1.742E-4	1.37666666666667E-4	5.46782779262608E-4	3.746E-4	1.65E-4	1.2E-4	9.69999999999999E-5	2.43302139076051E-4	2.80253627277392E-4	2.12543674225192E-4	2.07915899029727E-4	7E-5	8.98E-5	1.19E-4	1.06333333333333E-4	9.0666666666667E-5	1.47666666666667E-4	1.05E-4	1.26E-4	1.1E-4	1.33666666666666E-4	1.2E-4	7.26666666666666E-5	7.46666666666669E-5	8.4E-5	8.33333333333348E-5	8.86666666666665E-5	7.56666666666665E-5	1E-4	1.33666666666667E-4	1.28666666666667E-4	1.64E-4	1.46E-4	1.27666666666667E-4	9.4E-5	1.28333333333333E-4
645	1.232E-4	7.3810715535447E-5	1.67013353797088E-4	8.40524176050005E-5	8.75647393513997E-5	6.8E-5	9.89999999999987E-5	1.36666666666667E-4	4.96E-5	1.56333333333333E-4	1.04333333333333E-4	1.48333333333333E-4	7.73333333333335E-5	1.672E-4	1.27E-4	5.20116112595942E-4	3.762E-4	1.44333333333333E-4	1.2E-4	9.09999999999999E-5	2.28302139076051E-4	2.65586960610722E-4	2.10210340891857E-4	1.96582565696392E-4	4.7E-5	8.6E-5	1.21666666666666E-4	9.73333333333335E-5	6.6E-5	1.31333333333333E-4	8.2E-5	1.17666666666667E-4	9.1333333333333E-5	9.8E-5	1.12333333333333E-4	8.3E-5	7.5E-5	8.93333333333335E-5	9.20000000000014E-5	1.06333333333333E-4	9.3E-5	9.36666666666665E-5	1.25E-4	1.10333333333333E-4	1.32E-4	1.23E-4	1.03333333333333E-4	1.15E-4	1.30666666666667E-4
646	1.172E-4	7.7810715535447E-5	1.70346687130423E-4	9.20524176050005E-5	9.0231406018065E-5	6.3333333333333E-5	8.13333333333318E-5	1.46666666666667E-4	5.08E-5	1.73E-4	1.16333333333333E-4	1.63E-4	8.53333333333335E-5	1.588E-4	1.38333333333333E-4	4.95782779262608E-4	3.72E-4	1.44333333333333E-4	1.17333333333333E-4	8.83333333333332E-5	2.43968805742716E-4	2.73920293944057E-4	2.22543674225192E-4	1.91249232363061E-4	6.03333333333335E-5	8.04E-5	1.27E-4	1.01666666666667E-4	6.7666666666667E-5	1.69666666666667E-4	7.4E-5	1.10333333333333E-4	1.11666666666666E-4	1.04333333333333E-4	1.32E-4	8.83333333333335E-5	5.86666666666669E-5	9.60000000000001E-5	7.16666666666683E-5	9.5E-5	8.9E-5	9.9E-5	1.35666666666667E-4	1.15333333333333E-4	1.23E-4	1.24E-4	1.02333333333333E-4	1.03E-4	1.21333333333333E-4
647	1.098E-4	9.64773822021122E-5	1.80680020463753E-4	1.09052417605E-4	1.0589807268473E-4	6.5333333333333E-5	4.69999999999987E-5	1.62666666666667E-4	5.1E-5	1.95333333333333E-4	1.18666666666667E-4	1.82E-4	5.40000000000001E-5	1.53E-4	1.51666666666667E-4	4.90782779262608E-4	3.688E-4	1.58333333333333E-4	1.23333333333333E-4	9.63333333333332E-5	2.43302139076051E-4	2.87586960610722E-4	2.39543674225192E-4	2.07249232363061E-4	1.05333333333333E-4	8.82E-5	1.32333333333333E-4	1.23333333333334E-4	8.3E-5	1.9E-4	1.03333333333333E-4	1.10666666666666E-4	1.42333333333333E-4	1.07666666666666E-4	1.41E-4	5.53333333333335E-5	3.99999999999999E-5	7.9666666666667E-5	6.00000000000013E-5	7.06666666666665E-5	7.36666666666665E-5	1.25333333333333E-4	1.51333333333333E-4	1.26333333333333E-4	1.53333333333334E-4	1.33E-4	1.21E-4	6.86666666666669E-5	9.2E-5
648	1.182E-4	1.24477382202112E-4	1.91346687130423E-4	1.27052417605E-4	1.1189807268473E-4	8.2E-5	6.16666666666652E-5	1.77333333333333E-4	4.76E-5	1.99333333333333E-4	1.20333333333333E-4	1.87E-4	4.83333333333336E-5	1.584E-4	1.66E-4	5.01449445929277E-4	3.826E-4	1.72666666666667E-4	1.34E-4	1.31666666666667E-4	2.37302139076051E-4	3.02920293944057E-4	2.53543674225192E-4	2.43915899029726E-4	1.17333333333333E-4	1.01E-4	1.49333333333333E-4	1.39E-4	1.14333333333334E-4	2.05333333333333E-4	1.32666666666667E-4	1.25666666666667E-4	1.37666666666666E-4	9.8E-5	1.59666666666667E-4	3.93333333333335E-5	5.56666666666669E-5	7.6666666666667E-5	1.00666666666668E-4	8.4E-5	9.96666666666665E-5	1.53E-4	1.70333333333333E-4	1.43333333333333E-4	1.87333333333333E-4	1.43666666666667E-4	1.54333333333333E-4	6.83333333333335E-5	9.53333333333334E-5
649	1.176E-4	1.03810715535447E-4	1.58013353797088E-4	1.06052417605E-4	9.25647393513997E-5	8.9E-5	6.49999999999987E-5	1.36333333333333E-4	4.32E-5	1.67333333333333E-4	1.04666666666667E-4	1.59E-4	6.13333333333335E-5	1.508E-4	1.32666666666667E-4	4.85116112595942E-4	3.786E-4	1.53666666666667E-4	1.09333333333333E-4	9.93333333333332E-5	2.50302139076051E-4	2.79920293944057E-4	2.22877007558522E-4	2.19915899029726E-4	8.13333333333335E-5	9.02E-5	1.2E-4	1.24E-4	1.14666666666667E-4	1.78E-4	1.18333333333333E-4	1.07E-4	9.86666666666665E-5	7.7E-5	1.45E-4	5.80000000000001E-5	7.03333333333334E-5	8.43333333333335E-5	1.25666666666668E-4	1.01E-4	1.09333333333333E-4	1.16333333333333E-4	1.42E-4	1.22E-4	1.53666666666667E-4	1.45333333333333E-4	1.49666666666667E-4	8.43333333333334E-5	1.11666666666667E-4
650	1.1E-4	9.31440488687818E-5	1.43346687130423E-4	9.57190842716656E-5	8.52314060180649E-5	7.53333333333331E-5	5.56666666666652E-5	1.18666666666667E-4	3.86E-5	1.63666666666667E-4	9.76666666666665E-5	1.51333333333333E-4	6.06666666666666E-5	1.376E-4	1.33333333333333E-4	4.70449445929277E-4	3.518E-4	1.45E-4	1E-4	7.46666666666665E-5	2.61968805742716E-4	2.73586960610722E-4	1.87210340891857E-4	1.96915899029727E-4	7.43333333333335E-5	8.14E-5	9.36666666666665E-5	1.19E-4	9.9E-5	1.63333333333333E-4	9.43333333333335E-5	8.8E-5	8.16666666666665E-5	7.6E-5	1.34666666666667E-4	6.1E-5	8.03333333333334E-5	9.40000000000001E-5	1.16333333333335E-4	1.03666666666667E-4	7.73333333333334E-5	9.33333333333335E-5	1.15E-4	8.53333333333334E-5	1.35666666666667E-4	1.40666666666667E-4	1.25333333333333E-4	1.03E-4	1.11E-4
651	1.17E-4	9.9810715535447E-5	1.60680020463753E-4	1.08385750938335E-4	1.015647393514E-4	9.3E-5	7.36666666666652E-5	1.58666666666667E-4	4.46E-5	1.98333333333333E-4	1.15E-4	1.69E-4	8.16666666666666E-5	1.288E-4	1.48333333333333E-4	4.69116112595942E-4	3.51E-4	1.54333333333333E-4	1.22666666666667E-4	1.04333333333333E-4	2.54302139076051E-4	2.74920293944057E-4	1.99543674225192E-4	1.99915899029727E-4	8.63333333333335E-5	9.42E-5	1.00666666666667E-4	1.43666666666667E-4	1.15333333333333E-4	1.74333333333333E-4	1.02333333333333E-4	1.12E-4	1.04E-4	9.5E-5	1.58333333333333E-4	7.80000000000001E-5	9.66666666666669E-5	1.13333333333334E-4	1.40666666666668E-4	1.31666666666667E-4	8.13333333333335E-5	6.9E-5	1.34333333333333E-4	9.43333333333334E-5	1.63666666666667E-4	1.57333333333333E-4	1.28333333333333E-4	1.17333333333333E-4	1.42333333333333E-4
652	1.202E-4	8.91440488687819E-5	1.62680020463753E-4	1.22052417605E-4	1.1189807268473E-4	9.3333333333333E-5	8.66666666666652E-5	1.98333333333333E-4	5.48E-5	2.04666666666667E-4	1.32333333333333E-4	1.72333333333333E-4	7.36666666666666E-5	1.354E-4	1.60666666666667E-4	4.86782779262608E-4	3.6E-4	1.68666666666667E-4	1.39666666666667E-4	1.32666666666667E-4	2.42302139076051E-4	2.63253627277392E-4	2.03543674225192E-4	1.98582565696392E-4	8.66666666666665E-5	1.012E-4	1.23333333333333E-4	1.36333333333334E-4	1.23E-4	2.2E-4	1.07666666666667E-4	1.28333333333333E-4	1.24666666666666E-4	1.18333333333333E-4	1.52E-4	7.7E-5	8.83333333333334E-5	1.11E-4	1.47000000000001E-4	1.31666666666667E-4	9.13333333333335E-5	8.03333333333335E-5	1.43333333333333E-4	1.25333333333333E-4	1.82333333333333E-4	1.74666666666667E-4	1.41E-4	9.83333333333335E-5	1.4E-4
653	1.2E-4	1.02477382202112E-4	1.86346687130423E-4	1.34719084271666E-4	1.255647393514E-4	8.6E-5	9.19999999999987E-5	2.28E-4	5.22E-5	2.18E-4	1.58333333333333E-4	1.89333333333333E-4	7.26666666666666E-5	1.51E-4	1.86666666666667E-4	5.08449445929277E-4	3.586E-4	1.98666666666667E-4	1.67333333333333E-4	1.47666666666667E-4	2.43302139076051E-4	2.62586960610722E-4	2.09543674225192E-4	2.13915899029726E-4	1.08333333333333E-4	1.014E-4	1.60333333333333E-4	1.5E-4	1.31333333333334E-4	2.31333333333333E-4	1.5E-4	1.53333333333333E-4	1.39333333333333E-4	1.53666666666666E-4	1.72333333333333E-4	7.23333333333335E-5	9.96666666666669E-5	1.12E-4	1.41000000000001E-4	1.31666666666667E-4	1.43333333333333E-4	1.41E-4	1.71E-4	1.63E-4	1.99333333333333E-4	1.94666666666667E-4	1.63666666666667E-4	9.26666666666669E-5	1.22E-4
654	1.176E-4	1.19810715535447E-4	2.06013353797088E-4	1.44719084271666E-4	1.385647393514E-4	7.8333333333333E-5	8.89999999999987E-5	2.46666666666667E-4	4.12E-5	2.33666666666667E-4	1.73666666666667E-4	1.95666666666667E-4	7.46666666666666E-5	1.486E-4	1.78333333333333E-4	4.90782779262608E-4	3.51E-4	2.04E-4	1.81333333333333E-4	1.37E-4	2.50302139076051E-4	2.68253627277392E-4	2.17210340891857E-4	2.38582565696392E-4	1.08E-4	9.48E-5	1.72333333333333E-4	1.82666666666667E-4	1.44E-4	2.14666666666667E-4	1.76333333333333E-4	1.67333333333333E-4	1.47333333333333E-4	1.57E-4	1.92666666666667E-4	6.86666666666665E-5	9.3E-5	1.11333333333334E-4	1.37333333333335E-4	1.22E-4	1.66E-4	1.82666666666667E-4	1.97E-4	1.85333333333333E-4	2.13666666666667E-4	2.03333333333333E-4	1.66333333333333E-4	9.83333333333335E-5	1.10666666666667E-4
655	9.94E-5	1.01810715535447E-4	2.03013353797088E-4	1.41719084271666E-4	1.31231406018065E-4	6.9333333333333E-5	7.69999999999987E-5	2.21333333333333E-4	2.52E-5	2.19E-4	1.41666666666667E-4	1.71E-4	6.06666666666666E-5	1.26E-4	1.47666666666667E-4	4.54782779262608E-4	3.346E-4	1.77333333333333E-4	1.49E-4	1.00666666666667E-4	2.41968805742716E-4	2.64253627277392E-4	2.12543674225192E-4	2.23915899029726E-4	1.06E-4	7.7E-5	1.48E-4	1.76666666666667E-4	1.4E-4	1.98E-4	1.23333333333333E-4	1.28666666666666E-4	1.23E-4	1.17E-4	1.67E-4	6.73333333333335E-5	7.69999999999999E-5	9.9E-5	1.29000000000001E-4	9.8E-5	1.33333333333333E-4	1.59666666666667E-4	1.73333333333333E-4	1.68333333333333E-4	1.81333333333333E-4	1.77333333333333E-4	1.38333333333333E-4	8.06666666666669E-5	1.03333333333333E-4
656	9.38E-5	6.84773822021122E-5	1.67013353797088E-4	1.23719084271666E-4	1.01231406018065E-4	7.7E-5	8.66666666666652E-5	1.70666666666667E-4	2.6E-5	1.82333333333333E-4	1.03333333333333E-4	1.48666666666666E-4	7.33333333333335E-5	1.154E-4	1.07333333333333E-4	4.28116112595943E-4	3.342E-4	1.41E-4	1.14E-4	6.09999999999999E-5	2.24968805742716E-4	2.53586960610722E-4	1.95877007558522E-4	1.87249232363061E-4	1.01E-4	6.5E-5	1.18E-4	1.38333333333333E-4	1.05666666666667E-4	1.57666666666667E-4	8.03333333333335E-5	1.08E-4	8.06666666666665E-5	8.86666666666665E-5	1.27E-4	8.03333333333335E-5	7.59999999999999E-5	8.6666666666667E-5	1.31000000000001E-4	1.10666666666667E-4	1.34666666666667E-4	1.21666666666667E-4	1.32666666666667E-4	1.29666666666667E-4	1.37666666666666E-4	1.36E-4	1.02666666666667E-4	7.53333333333335E-5	1.19333333333333E-4
657	1.088E-4	7.74773822021123E-5	1.43013353797088E-4	1.01385750938335E-4	8.02314060180649E-5	6.2E-5	8.76666666666653E-5	1.56E-4	3.62E-5	1.43666666666667E-4	9.86666666666665E-5	1.51E-4	7.3E-5	1.126E-4	9.66666666666665E-5	4.22116112595942E-4	3.39E-4	1.17E-4	8.5E-5	5.46666666666665E-5	2.26302139076051E-4	2.39253627277392E-4	1.79877007558522E-4	1.95915899029726E-4	8.7E-5	7.5E-5	1.13666666666667E-4	1.15333333333333E-4	6.63333333333335E-5	1.43333333333334E-4	6.3E-5	9.4333333333333E-5	6.89999999999999E-5	9.1E-5	1.10333333333333E-4	6.8E-5	4.86666666666669E-5	7.83333333333335E-5	1.12000000000001E-4	9.23333333333331E-5	1.34E-4	1.02E-4	1.12333333333333E-4	1.07E-4	1.46666666666667E-4	1.24666666666667E-4	9.70000000000001E-5	8.06666666666669E-5	1.08333333333333E-4
658	1.114E-4	8.64773822021122E-5	1.50013353797088E-4	7.77190842716656E-5	5.38980726847302E-5	7.26666666666666E-5	1.01333333333332E-4	1.24666666666667E-4	3.28E-5	1.04E-4	7.43333333333335E-5	1.34333333333333E-4	9.33333333333335E-5	1.098E-4	7.13333333333331E-5	3.86116112595942E-4	3.284E-4	1.06333333333333E-4	4.3E-5	4.0333333333333E-5	2.09968805742716E-4	2.13920293944057E-4	1.47543674225192E-4	1.82915899029727E-4	7.8E-5	7.9E-5	9.2333333333333E-5	9.03333333333335E-5	4.4E-5	1.28E-4	2.5E-5	6.46666666666665E-5	4.96666666666664E-5	7.03333333333334E-5	9.3E-5	8.86666666666666E-5	5.33333333333334E-5	1.01E-4	1.41000000000001E-4	1.05333333333333E-4	1.44333333333333E-4	7.56666666666665E-5	9.26666666666665E-5	8.16666666666669E-5	1.16666666666667E-4	1.16333333333333E-4	8.00000000000001E-5	1.03333333333333E-4	1.22333333333333E-4
659	1.034E-4	7.9810715535447E-5	1.55013353797088E-4	7.27190842716656E-5	5.25647393513997E-5	8.5333333333333E-5	1.10999999999999E-4	1.33E-4	3.92E-5	1.34333333333333E-4	9.6E-5	1.49333333333333E-4	1.08E-4	1.198E-4	8.2E-5	3.93116112595943E-4	3.196E-4	1.34333333333333E-4	5E-5	5.59999999999999E-5	1.85635472409386E-4	2.01920293944057E-4	1.46543674225192E-4	1.64582565696392E-4	7.4E-5	7.68E-5	9.5333333333333E-5	7.53333333333335E-5	6.8E-5	1.17333333333333E-4	4.6E-5	7.5E-5	7.29999999999999E-5	7.7E-5	1.09333333333333E-4	1.11E-4	6.96666666666669E-5	1.09333333333334E-4	1.70333333333335E-4	1.26666666666667E-4	1.60333333333333E-4	8.76666666666665E-5	1.11666666666667E-4	1.00333333333333E-4	1.31333333333333E-4	1.19333333333333E-4	8.53333333333335E-5	1.01E-4	1.35E-4
660	1.064E-4	9.64773822021122E-5	1.81680020463753E-4	9.73857509383352E-5	9.45647393513997E-5	9.96666666666665E-5	1.16999999999999E-4	2.11666666666667E-4	5.8E-5	2.34333333333333E-4	1.73666666666667E-4	2.44E-4	1.15333333333334E-4	1.336E-4	1.78E-4	4.87116112595943E-4	3.342E-4	2.10666666666667E-4	1.46666666666667E-4	1.50333333333333E-4	2.10968805742716E-4	2.13586960610722E-4	1.91210340891857E-4	1.93582565696392E-4	8.3E-5	8.18E-5	1.54666666666667E-4	1.48E-4	1.49333333333334E-4	1.9E-4	1.23666666666667E-4	1.41666666666667E-4	1.58333333333333E-4	1.35333333333333E-4	1.98666666666667E-4	1.14666666666667E-4	9.96666666666669E-5	1.14666666666667E-4	1.82000000000001E-4	1.44333333333333E-4	1.8E-4	1.62E-4	1.86666666666667E-4	1.80333333333333E-4	2.25333333333333E-4	1.93E-4	1.54666666666667E-4	9.93333333333335E-5	1.44666666666667E-4
661	1.2E-4	1.27144048868782E-4	2.16013353797088E-4	1.45385750938335E-4	1.515647393514E-4	1.39666666666667E-4	1.27999999999999E-4	2.92333333333333E-4	7.06E-5	3.18333333333333E-4	2.46666666666667E-4	3.49333333333333E-4	1.24E-4	1.368E-4	2.63333333333333E-4	5.69782779262608E-4	3.478E-4	2.93333333333333E-4	2.57333333333333E-4	2.50333333333333E-4	2.37302139076051E-4	2.36253627277392E-4	2.23543674225192E-4	2.24249232363061E-4	8.3E-5	9.48E-5	2.19E-4	2.36E-4	2.30666666666667E-4	3.1E-4	2.03333333333333E-4	2.04E-4	2.22666666666666E-4	2.16333333333333E-4	2.67666666666667E-4	1.29666666666667E-4	1.32666666666667E-4	1.44666666666667E-4	2.05000000000001E-4	1.77E-4	1.84333333333333E-4	2.30333333333333E-4	2.61666666666667E-4	2.53666666666667E-4	3.12666666666667E-4	3.06666666666667E-4	2.29666666666667E-4	1.18666666666667E-4	1.64666666666667E-4
662	9.98E-5	1.43810715535447E-4	2.61013353797088E-4	1.69385750938335E-4	1.7589807268473E-4	9.36666666666665E-5	1.17999999999999E-4	3.09666666666667E-4	3.3E-5	3.57333333333333E-4	2.63E-4	3.46333333333333E-4	6.66666666666665E-5	1.012E-4	3.01666666666667E-4	6.02116112595943E-4	3.126E-4	2.97E-4	3.15666666666667E-4	2.71666666666666E-4	2.74635472409386E-4	2.63586960610722E-4	2.42877007558523E-4	2.58582565696392E-4	1.22666666666667E-4	6.16E-5	2.78E-4	2.92E-4	2.41E-4	3.84E-4	2.31333333333333E-4	2.50666666666667E-4	2.62E-4	2.26E-4	2.96666666666667E-4	1.25666666666667E-4	1.18666666666667E-4	9.80000000000001E-5	1.41000000000001E-4	1.26333333333333E-4	1.21333333333333E-4	2.37333333333333E-4	3.11333333333333E-4	2.64E-4	3.15333333333333E-4	3.29666666666667E-4	2.83333333333333E-4	1.03E-4	1.15333333333333E-4
663	1.036E-4	1.23477382202112E-4	2.07346687130423E-4	1.54719084271666E-4	1.43231406018065E-4	5.80000000000001E-5	7.86666666666653E-5	2.19E-4	2.16E-5	2.47E-4	1.90333333333333E-4	2.34666666666667E-4	6.16666666666666E-5	9.84E-5	2.03333333333333E-4	4.90449445929277E-4	3.194E-4	2.12E-4	1.95333333333333E-4	1.75333333333333E-4	2.43968805742716E-4	2.41253627277392E-4	2.31543674225192E-4	2.06249232363061E-4	7.76666666666665E-5	4.32E-5	1.86333333333333E-4	2.00666666666667E-4	1.47666666666667E-4	2.80333333333333E-4	1.75E-4	1.78333333333333E-4	1.68333333333333E-4	1.53333333333333E-4	1.91E-4	6.83333333333335E-5	6.53333333333334E-5	6.60000000000001E-5	1.13666666666668E-4	8.06666666666665E-5	8E-5	1.78333333333333E-4	2.09E-4	1.89333333333333E-4	2.16666666666667E-4	2.25E-4	1.80333333333333E-4	5.5E-5	8.63333333333333E-5
664	8.34E-5	8.44773822021121E-5	1.58680020463753E-4	1.22052417605E-4	7.98980726847301E-5	2.0333333333333E-5	6.49999999999987E-5	1.09666666666667E-4	6.39999999999999E-6	1.25666666666667E-4	8.9E-5	1.25E-4	3.5E-5	9.24E-5	9.9333333333333E-5	3.75782779262608E-4	3.108E-4	1.19E-4	6.63333333333335E-5	5.43333333333332E-5	2.21302139076051E-4	1.85586960610722E-4	1.64543674225192E-4	1.66582565696392E-4	4.6E-5	2.54E-5	8.4333333333333E-5	9.06666666666665E-5	4.4666666666667E-5	1.54666666666667E-4	8.26666666666665E-5	7.5E-5	7.26666666666665E-5	5.53333333333334E-5	8.1E-5	3.4E-5	2.1E-5	3.5666666666667E-5	9.90000000000013E-5	3.4333333333333E-5	2.8E-5	1.01E-4	8.36666666666665E-5	8.2E-5	1.05E-4	1.05333333333333E-4	6.63333333333335E-5	3.26666666666669E-5	3.7E-5
665	6.84E-5	7.81440488687817E-5	1.37346687130423E-4	9.33857509383352E-5	7.42314060180649E-5	3.7E-5	9.76666666666652E-5	7.53333333333335E-5	7.39999999999999E-6	7.2E-5	3.2E-5	1.01333333333333E-4	4.70000000000001E-5	8.74E-5	4.46666666666665E-5	3.14116112595943E-4	3.066E-4	8.76666666666665E-5	2.46666666666665E-5	1E-5	2.03635472409386E-4	1.88586960610722E-4	1.40877007558523E-4	1.48249232363061E-4	3.9E-5	2.7E-5	5.13333333333331E-5	3.83333333333335E-5	1.2E-5	6.73333333333335E-5	2.9E-5	1.8E-5	2.7E-5	1.33333333333349E-6	3.13333333333334E-5	5.93333333333334E-5	2.73333333333334E-5	5.60000000000001E-5	1.17000000000001E-4	4.83333333333331E-5	4.26666666666652E-5	7.06666666666666E-5	2.56666666666665E-5	4.36666666666669E-5	7.83333333333335E-5	6.73333333333335E-5	1.90000000000001E-5	4.9E-5	6.73333333333335E-5
666	1.032E-4	8.41440488687819E-5	9.5013353797088E-5	8.20524176050004E-5	9.18980726847302E-5	9.8333333333333E-5	9.03333333333318E-5	9.96666666666665E-5	4.08E-5	5.2E-5	3E-5	1.02333333333333E-4	1.03666666666667E-4	1.044E-4	0	2.70449445929277E-4	3.354E-4	7.7E-5	0	1.3333333333333E-5	1.54635472409386E-4	2.16253627277392E-4	1.76210340891857E-4	1.16915899029726E-4	0	5.74E-5	0	0	2.5E-5	0	2.86666666666665E-5	3.33333333333303E-6	0	9.33333333333347E-6	0	7.66666666666666E-5	4.89999999999999E-5	1.06E-4	1.58333333333335E-4	9.83333333333331E-5	1.04666666666667E-4	7.9E-5	1.06666666666665E-5	5.46666666666669E-5	1.00333333333333E-4	7.96666666666665E-5	0	4.7E-5	1.19666666666667E-4
667	9.66E-5	5.5810715535447E-5	1.03346687130423E-4	5.80524176050004E-5	7.88980726847302E-5	7.36666666666665E-5	7.03333333333318E-5	9.13333333333335E-5	3.56E-5	7.16666666666665E-5	2.33333333333335E-5	7.73333333333335E-5	7.90000000000001E-5	9.68E-5	2.66666666666665E-5	2.83449445929278E-4	3.23E-4	4.36666666666665E-5	2.23333333333335E-5	8.66666666666652E-6	1.59302139076051E-4	1.97586960610722E-4	1.47210340891857E-4	1.41249232363061E-4	1.76666666666665E-5	6.02E-5	1.4E-5	1.56666666666665E-5	1.13333333333335E-5	3.56666666666665E-5	6.66666666666529E-7	2.2333333333333E-5	2.6333333333333E-5	4.33333333333346E-6	2E-5	8.03333333333335E-5	5.6E-5	9.23333333333335E-5	1.22000000000001E-4	7.8E-5	9.3E-5	5.6E-5	3.76666666666665E-5	3.96666666666669E-5	7.8E-5	6.5E-5	2.36666666666668E-5	4.66666666666669E-5	7.33333333333335E-5
668	8.1E-5	2.51440488687819E-5	1.11346687130423E-4	4.00524176050004E-5	7.0231406018065E-5	4.96666666666665E-5	5.09999999999987E-5	8.26666666666665E-5	3.64E-5	7.86666666666665E-5	0	7.36666666666665E-5	5.3E-5	9.64E-5	4.8333333333333E-5	2.86116112595943E-4	3.122E-4	5.16666666666665E-5	1.8E-5	7.00000000000001E-6	1.51635472409386E-4	1.70920293944057E-4	1.24210340891857E-4	1.36915899029726E-4	3.73333333333335E-5	5.8E-5	2.7333333333333E-5	2.23333333333335E-5	0	7.73333333333335E-5	0	1.26666666666665E-5	2.7333333333333E-5	1.43333333333334E-5	1.83333333333334E-5	5.63333333333335E-5	3.19999999999999E-5	7.5666666666667E-5	9.13333333333348E-5	6.03333333333331E-5	8.06666666666665E-5	3.1E-5	4.33333333333335E-5	3.23333333333334E-5	8.36666666666665E-5	6.03333333333335E-5	3.56666666666668E-5	4.96666666666669E-5	6.3E-5
669	7.42E-5	3.84773822021122E-5	1.31680020463753E-4	5.50524176050004E-5	6.88980726847302E-5	3.46666666666665E-5	3.66666666666652E-5	1.12333333333333E-4	3.04E-5	1.02333333333333E-4	1.36666666666665E-5	1.01666666666667E-4	3.5E-5	8.66E-5	6.1333333333333E-5	3.02782779262608E-4	2.952E-4	6.83333333333335E-5	4.4E-5	1.26666666666665E-5	1.60635472409385E-4	1.63920293944057E-4	1.43543674225192E-4	1.40582565696392E-4	5.56666666666665E-5	3.78E-5	4.76666666666665E-5	2.63333333333335E-5	3.3E-5	1.03E-4	2.1E-5	3.86666666666665E-5	3.9333333333333E-5	2.66666666666665E-5	5.2E-5	3.80000000000001E-5	1.99999999999999E-5	4.90000000000001E-5	7.66666666666683E-5	5.93333333333331E-5	8.03333333333335E-5	4.3E-5	6.6E-5	5.73333333333334E-5	1.11E-4	9.1E-5	5.73333333333335E-5	5.3E-5	7.06666666666665E-5
670	8.68E-5	7.51440488687818E-5	1.36013353797088E-4	7.03857509383352E-5	8.18980726847301E-5	4.2333333333333E-5	5.09999999999987E-5	1.36333333333333E-4	3.58E-5	1.37333333333333E-4	4.66666666666665E-5	1.39E-4	4.43333333333336E-5	8.6E-5	8.7333333333333E-5	3.40782779262608E-4	3.008E-4	7.86666666666665E-5	7.5E-5	3.26666666666665E-5	1.65968805742716E-4	1.74586960610722E-4	1.56543674225192E-4	1.47249232363061E-4	4.96666666666665E-5	3.98E-5	8.1E-5	4.66666666666665E-5	7.1666666666667E-5	1.24666666666667E-4	3.13333333333335E-5	4.8E-5	7.5333333333333E-5	4.19999999999999E-5	9.8E-5	3.7E-5	3.9E-5	6.16666666666671E-5	8.06666666666683E-5	8.1E-5	6.2E-5	8.76666666666665E-5	8.46666666666665E-5	9.96666666666669E-5	1.33666666666667E-4	1.08333333333333E-4	7.83333333333335E-5	5.03333333333335E-5	8.56666666666666E-5
671	9.16E-5	1.16144048868782E-4	1.59680020463753E-4	1.09052417605E-4	1.225647393514E-4	5.6E-5	6.33333333333318E-5	1.97333333333333E-4	4.32E-5	2.06333333333333E-4	8.76666666666665E-5	1.95333333333333E-4	4.4E-5	9.06E-5	1.45666666666667E-4	3.88782779262608E-4	3.09E-4	1.29666666666667E-4	1.11333333333333E-4	8.89999999999999E-5	1.95968805742716E-4	1.89586960610722E-4	1.92543674225192E-4	1.79582565696392E-4	6.86666666666665E-5	4.76E-5	1.46666666666667E-4	7.36666666666665E-5	1.12666666666667E-4	1.86333333333333E-4	6.76666666666665E-5	8.9E-5	1.22E-4	9.93333333333335E-5	1.37666666666667E-4	3.03333333333335E-5	5.7E-5	7.2E-5	8.33333333333348E-5	8.03333333333331E-5	5.7E-5	1.46666666666667E-4	1.38333333333333E-4	1.43E-4	1.78E-4	1.44E-4	1.27666666666667E-4	3.6E-5	8.4E-5
672	8.72E-5	1.34477382202112E-4	1.95680020463753E-4	1.52052417605001E-4	1.6789807268473E-4	5.66666666666666E-5	6.16666666666652E-5	2.42333333333333E-4	4.7E-5	2.41E-4	1.31333333333333E-4	2.45E-4	4.33333333333335E-5	9.98E-5	1.94666666666667E-4	4.21782779262608E-4	3.122E-4	1.81333333333333E-4	1.6E-4	1.39E-4	2.52302139076051E-4	2.06586960610722E-4	2.36543674225192E-4	2.17915899029727E-4	9.36666666666665E-5	4.68E-5	1.9E-4	1.18666666666667E-4	1.45E-4	2.41333333333333E-4	1.00666666666667E-4	1.44E-4	1.65333333333333E-4	1.39E-4	1.61333333333333E-4	4.13333333333335E-5	5.4E-5	7.50000000000001E-5	9.40000000000013E-5	6.5E-5	6.33333333333335E-5	1.78666666666667E-4	1.84333333333333E-4	1.74666666666667E-4	2.15666666666667E-4	2.03666666666667E-4	1.69E-4	4.5E-5	7.66666666666666E-5
673	8.02E-5	9.31440488687818E-5	1.80013353797088E-4	1.44719084271666E-4	1.7589807268473E-4	4.2333333333333E-5	7.26666666666652E-5	2.06333333333333E-4	4.02E-5	1.97666666666667E-4	1.28333333333333E-4	2.18666666666667E-4	4.26666666666665E-5	1E-4	1.64E-4	4.27782779262608E-4	3.102E-4	1.48666666666666E-4	1.54333333333333E-4	1.25333333333333E-4	2.44968805742716E-4	2.15920293944057E-4	2.25877007558523E-4	2.10915899029726E-4	8.86666666666665E-5	3.88E-5	1.52333333333333E-4	1.29666666666667E-4	1.20666666666667E-4	2.26E-4	9.1E-5	1.38E-4	1.35333333333333E-4	1.19666666666666E-4	1.39333333333333E-4	5.9E-5	3.69999999999999E-5	7.33333333333335E-5	8.33333333333348E-5	5.63333333333331E-5	6.66666666666665E-5	1.51E-4	1.62666666666667E-4	1.56666666666667E-4	2.1E-4	1.87666666666667E-4	1.72666666666667E-4	4.7E-5	6.76666666666665E-5
674	6.32E-5	7.64773822021122E-5	1.59013353797088E-4	1.21052417605E-4	1.53231406018065E-4	3.3E-5	6.56666666666652E-5	1.66E-4	2.06E-5	1.5E-4	9.6E-5	1.65333333333333E-4	4.23333333333335E-5	9.72E-5	9.66666666666665E-5	4.07449445929277E-4	2.992E-4	8.6E-5	1.23E-4	9.46666666666665E-5	2.08635472409386E-4	2.21586960610722E-4	2.07543674225192E-4	2.02915899029726E-4	8.8E-5	2.54E-5	1.26666666666667E-4	8.66666666666666E-5	7.9E-5	1.71666666666667E-4	7.5E-5	1.05666666666667E-4	9.4333333333333E-5	8.96666666666665E-5	1.07666666666667E-4	4.6E-5	2.36666666666669E-5	5.40000000000001E-5	6.06666666666683E-5	4.66666666666665E-5	5.2E-5	1.07666666666667E-4	1.23333333333333E-4	1.28E-4	1.82666666666667E-4	1.42666666666667E-4	1.38333333333333E-4	2.4E-5	6.63333333333335E-5
675	8.3E-5	8.38107155354471E-5	1.29680020463753E-4	1.09385750938335E-4	1.355647393514E-4	6.66666666666665E-5	4.86666666666653E-5	1.45666666666667E-4	4.62E-5	1.01E-4	6.86666666666665E-5	1.46333333333333E-4	8.06666666666665E-5	1.262E-4	3.86666666666665E-5	3.55782779262608E-4	3.246E-4	9.3E-5	6E-5	6.83333333333332E-5	1.63302139076051E-4	2.20586960610722E-4	2.01877007558522E-4	1.58249232363061E-4	6.93333333333335E-5	5.16E-5	8.6E-5	1.96666666666665E-5	6.4666666666667E-5	1.01666666666667E-4	6.3E-5	4.56666666666665E-5	7.76666666666664E-5	8.03333333333334E-5	5.06666666666669E-5	4.93333333333335E-5	3.26666666666669E-5	8.5666666666667E-5	1.00333333333335E-4	7.1E-5	4.8E-5	8.43333333333335E-5	6.83333333333335E-5	1.12333333333333E-4	1.61333333333333E-4	1.36E-4	6.00000000000001E-5	2.33333333333335E-5	1.17E-4
676	8.66E-5	7.58107155354471E-5	1.61013353797088E-4	9.80524176050004E-5	1.1989807268473E-4	4.7E-5	3.69999999999987E-5	1.44E-4	5.38E-5	1.58333333333333E-4	8.13333333333335E-5	1.6E-4	4.86666666666666E-5	1.236E-4	8.3E-5	3.85449445929277E-4	3.204E-4	1.08333333333333E-4	8.06666666666665E-5	4.76666666666665E-5	1.88635472409386E-4	1.95253627277392E-4	1.91210340891857E-4	1.74249232363061E-4	9.63333333333335E-5	6.64E-5	1.11333333333333E-4	5.46666666666665E-5	6.4E-5	1.33E-4	5.56666666666665E-5	6.56666666666665E-5	8.8333333333333E-5	8.23333333333335E-5	7.86666666666669E-5	6.3E-5	4.33333333333334E-5	6.70000000000001E-5	8.53333333333348E-5	4.8E-5	5.2E-5	9.1E-5	9.46666666666665E-5	1.11666666666667E-4	1.56333333333333E-4	1.28E-4	8.56666666666668E-5	3.33333333333335E-5	8.5E-5
677	9.18E-5	7.14773822021123E-5	1.43680020463753E-4	8.10524176050003E-5	8.82314060180649E-5	6.76666666666666E-5	3.96666666666652E-5	1.34333333333333E-4	5.32E-5	1.64333333333333E-4	8.56666666666665E-5	1.59333333333333E-4	5.36666666666666E-5	1.132E-4	9.1333333333333E-5	3.62782779262608E-4	3.132E-4	9.06666666666665E-5	8.2E-5	4.66666666666665E-5	1.76635472409386E-4	1.79253627277392E-4	1.70543674225192E-4	1.57249232363061E-4	7.06666666666665E-5	4.8E-5	1.12333333333333E-4	7.16666666666665E-5	6.8E-5	1.33333333333334E-4	5.93333333333335E-5	7.2E-5	7.36666666666665E-5	7.7E-5	1.04666666666667E-4	6.63333333333335E-5	4.66666666666669E-5	7.3E-5	9.00000000000013E-5	6.06666666666665E-5	5.93333333333335E-5	1.1E-4	9.63333333333335E-5	1.11666666666667E-4	1.5E-4	1.11666666666667E-4	8.86666666666668E-5	3.7E-5	6.8E-5
678	8.9E-5	6.91440488687818E-5	1.38346687130423E-4	7.23857509383352E-5	8.78980726847301E-5	6.86666666666665E-5	4.36666666666652E-5	1.07666666666667E-4	4.64E-5	1.45666666666667E-4	7.73333333333335E-5	1.49333333333333E-4	5.36666666666666E-5	9.54E-5	9.3333333333333E-5	3.33116112595943E-4	3.094E-4	7.03333333333335E-5	6.63333333333335E-5	5.26666666666665E-5	1.57635472409386E-4	1.86920293944057E-4	1.56877007558522E-4	1.45915899029727E-4	6.1E-5	3.38E-5	1.09333333333333E-4	7.06666666666665E-5	6.53333333333335E-5	1.24E-4	6.93333333333335E-5	7.8333333333333E-5	6.09999999999999E-5	6.9E-5	9.23333333333334E-5	6.36666666666665E-5	4.96666666666669E-5	7.1666666666667E-5	8.46666666666683E-5	5.66666666666665E-5	6.53333333333335E-5	1.16E-4	1.03333333333333E-4	9.3E-5	1.41333333333333E-4	1.12E-4	8.66666666666668E-5	3.1E-5	5.8E-5
679	9.16E-5	7.81440488687817E-5	1.55346687130423E-4	6.67190842716656E-5	9.65647393513997E-5	4.36666666666665E-5	4.23333333333318E-5	1.00666666666667E-4	4.52E-5	1.50666666666667E-4	8.33333333333335E-5	1.48E-4	3.96666666666665E-5	9.04E-5	8.9E-5	3.21782779262608E-4	3.04E-4	6.6E-5	6.83333333333335E-5	6.16666666666665E-5	1.57635472409386E-4	1.88253627277392E-4	1.44543674225192E-4	1.53582565696392E-4	7.76666666666665E-5	3.66E-5	1.16333333333333E-4	1.01E-4	6.1E-5	1.12E-4	7.26666666666665E-5	7.5E-5	7.7333333333333E-5	7.3E-5	1.05666666666667E-4	5.4E-5	4.6E-5	5.1E-5	5.80000000000013E-5	3.53333333333331E-5	5.8E-5	1.10333333333333E-4	1.13666666666667E-4	8.4E-5	1.40333333333333E-4	1.10666666666667E-4	8.86666666666668E-5	3.26666666666669E-5	5.43333333333335E-5
680	8.32E-5	8.54773822021123E-5	1.52013353797088E-4	6.63857509383352E-5	8.92314060180649E-5	4.26666666666665E-5	5.39999999999987E-5	1.19E-4	4.12E-5	1.55666666666667E-4	8.6E-5	1.62666666666667E-4	4.46666666666665E-5	7.62E-5	8.2E-5	3.19782779262608E-4	2.932E-4	7.43333333333335E-5	8.1E-5	5.86666666666665E-5	1.76302139076051E-4	1.89586960610722E-4	1.46210340891857E-4	1.47249232363061E-4	8.1E-5	3.58E-5	1.12E-4	9.3E-5	7.53333333333335E-5	1.27666666666667E-4	8.66666666666665E-5	7.2333333333333E-5	9.56666666666665E-5	8.66666666666665E-5	1.14666666666667E-4	5.46666666666665E-5	4.23333333333334E-5	4.50000000000001E-5	6.00000000000013E-5	3.9E-5	5.6E-5	1.16666666666667E-4	1.17333333333333E-4	9.4E-5	1.45666666666667E-4	1.16E-4	8.13333333333335E-5	4.06666666666669E-5	8.7E-5
681	6.92E-5	9.74773822021122E-5	1.48346687130423E-4	8.10524176050003E-5	9.2231406018065E-5	6.8333333333333E-5	7.66666666666652E-5	1.64666666666667E-4	3.24E-5	1.94666666666667E-4	1.09E-4	1.96E-4	6.56666666666666E-5	7.52E-5	1.18666666666667E-4	3.46449445929277E-4	2.876E-4	1.12E-4	1.14666666666667E-4	8.09999999999999E-5	1.96302139076051E-4	2.10920293944057E-4	1.69543674225192E-4	1.53249232363061E-4	8.46666666666665E-5	4.06E-5	1.44333333333333E-4	1.40333333333333E-4	1.11333333333334E-4	1.79666666666667E-4	1.21666666666667E-4	1.17333333333333E-4	1.11E-4	1.21E-4	1.47333333333333E-4	7.1E-5	5.43333333333334E-5	4.8666666666667E-5	7.56666666666683E-5	4.96666666666666E-5	7.33333333333335E-5	1.43666666666667E-4	1.52333333333333E-4	1.29E-4	1.83E-4	1.58666666666667E-4	1.08E-4	4.66666666666669E-5	8.83333333333333E-5
682	6.86E-5	9.64773822021122E-5	1.39346687130423E-4	9.53857509383352E-5	1.045647393514E-4	9.13333333333331E-5	8.43333333333317E-5	1.97333333333333E-4	3.52E-5	2.25666666666667E-4	1.34333333333333E-4	2.28666666666667E-4	1.00666666666667E-4	9.06E-5	1.64E-4	3.79116112595943E-4	2.898E-4	1.43666666666667E-4	1.61E-4	1.18666666666667E-4	1.98302139076051E-4	2.16253627277392E-4	1.70210340891857E-4	1.60915899029726E-4	9.03333333333335E-5	5.38E-5	1.81E-4	1.78333333333333E-4	1.49E-4	2.11666666666667E-4	1.37E-4	1.51666666666666E-4	1.23333333333333E-4	1.57E-4	1.88666666666667E-4	9.76666666666665E-5	7.89999999999999E-5	6.43333333333336E-5	8.43333333333348E-5	6.83333333333331E-5	8.7E-5	1.51333333333333E-4	1.94E-4	1.61333333333333E-4	2.15666666666667E-4	2.05E-4	1.44E-4	6.73333333333335E-5	1.00333333333333E-4
683	7.2E-5	1.09144048868782E-4	1.58680020463753E-4	1.19052417605E-4	1.18231406018065E-4	9.9333333333333E-5	6.06666666666652E-5	2.34E-4	4.2E-5	2.61666666666667E-4	1.46666666666667E-4	2.57E-4	9.86666666666666E-5	8.56E-5	1.97E-4	4.19116112595943E-4	2.906E-4	1.69666666666667E-4	2.05666666666667E-4	1.44333333333333E-4	2.08302139076051E-4	2.17586960610722E-4	1.91877007558522E-4	1.92582565696392E-4	1.11333333333333E-4	5.24E-5	2.12333333333333E-4	1.84666666666667E-4	1.7E-4	2.43E-4	1.52333333333333E-4	1.62666666666667E-4	1.58333333333333E-4	1.77333333333333E-4	2.14333333333333E-4	1.05666666666667E-4	8.63333333333334E-5	7.60000000000001E-5	8.66666666666683E-5	8.8E-5	8.8E-5	1.73666666666667E-4	2.17333333333333E-4	1.92333333333333E-4	2.45666666666666E-4	2.47666666666667E-4	1.87E-4	6.3E-5	9.43333333333333E-5
684	6.5E-5	1.31810715535447E-4	1.91013353797088E-4	1.36385750938335E-4	1.225647393514E-4	9.1E-5	5.76666666666652E-5	2.53E-4	4.02E-5	2.67333333333333E-4	1.39666666666667E-4	2.54666666666667E-4	6.43333333333336E-5	7.14E-5	1.86666666666667E-4	4.33449445929277E-4	2.854E-4	1.66333333333333E-4	1.95333333333333E-4	1.44333333333333E-4	2.25968805742716E-4	2.28586960610722E-4	2.22877007558522E-4	2.26249232363061E-4	1.21333333333333E-4	5.24E-5	1.95E-4	1.72333333333333E-4	1.70333333333333E-4	2.61E-4	1.54E-4	1.64E-4	1.60333333333333E-4	1.6E-4	2.09666666666667E-4	9.13333333333335E-5	6.06666666666669E-5	5.63333333333336E-5	7.13333333333348E-5	6.66666666666665E-5	7.96666666666665E-5	2.04E-4	2.14666666666667E-4	1.83666666666667E-4	2.44666666666667E-4	2.57333333333333E-4	2.00333333333333E-4	4.3E-5	5.9E-5
685	3.42E-5	1.14810715535447E-4	2.09346687130423E-4	1.22052417605E-4	1.0289807268473E-4	2.96666666666665E-5	6.53333333333317E-5	2.02333333333333E-4	0	2.33666666666667E-4	9.93333333333335E-5	2.03E-4	3.99999999999999E-6	3.14E-5	1.63666666666667E-4	4.25449445929277E-4	2.546E-4	9.76666666666665E-5	1.63666666666667E-4	8.93333333333332E-5	2.57302139076051E-4	2.12253627277392E-4	2.05877007558522E-4	2.44582565696392E-4	1.32E-4	4.3E-5	1.50666666666667E-4	1.15E-4	1.23333333333334E-4	2.81E-4	1.09E-4	1.56666666666666E-4	1.05E-4	1.10333333333333E-4	1.41E-4	6.46666666666665E-5	3.1E-5	0	2.10000000000014E-5	8.00000000000003E-6	5.83333333333335E-5	1.87E-4	1.95666666666667E-4	1.42E-4	1.9E-4	1.84333333333333E-4	1.73666666666667E-4	3.73333333333335E-5	3.83333333333335E-5
686	4.54E-5	8.51440488687818E-5	1.47346687130423E-4	9.63857509383352E-5	6.78980726847301E-5	3.5E-5	5.43333333333317E-5	1.52333333333333E-4	2.6E-6	1.49333333333333E-4	5.16666666666665E-5	1.36666666666667E-4	1.73333333333335E-5	3.4E-5	9.4333333333333E-5	3.61449445929277E-4	2.562E-4	5.93333333333335E-5	8.9E-5	3.56666666666665E-5	2.04302139076051E-4	1.85253627277392E-4	1.84210340891857E-4	1.88582565696392E-4	9.16666666666665E-5	1.54E-5	8.7E-5	6.86666666666665E-5	5.8666666666667E-5	1.74333333333333E-4	6.66666666666665E-5	6.76666666666665E-5	7.6333333333333E-5	7.43333333333335E-5	8.3E-5	4.06666666666666E-5	1.83333333333334E-5	2.0666666666667E-5	3.33333333333348E-5	2.70000000000001E-5	3.66666666666653E-5	1.05E-4	1.14E-4	9.96666666666669E-5	1.53666666666667E-4	1.14333333333334E-4	8.00000000000001E-5	2.53333333333335E-5	3.4E-5
687	4.46E-5	6.18107155354471E-5	1.19013353797088E-4	8.03857509383352E-5	6.65647393513997E-5	3.66666666666666E-5	2.23333333333318E-5	1.21E-4	1.26E-5	1.32E-4	3.6E-5	1.06333333333333E-4	2.1E-5	4.42E-5	7.46666666666665E-5	3.40116112595943E-4	2.664E-4	4.5E-5	5.3E-5	2.0333333333333E-5	1.81302139076051E-4	1.61586960610722E-4	1.82877007558522E-4	1.60915899029726E-4	8.36666666666665E-5	1.28E-5	4.93333333333331E-5	5.03333333333335E-5	3.7E-5	1.24666666666667E-4	4.6E-5	3.76666666666665E-5	7.89999999999999E-5	6.4E-5	7.1E-5	1.46666666666665E-5	1.76666666666669E-5	2.00000000000001E-5	1.50000000000013E-5	1.7E-5	1.43333333333348E-5	7.26666666666665E-5	8.46666666666665E-5	7.56666666666669E-5	1.22666666666667E-4	1.12666666666667E-4	6.13333333333335E-5	8.66666666666694E-6	2.3E-5
688	5.62E-5	3.58107155354471E-5	1.02680020463753E-4	7.50524176050004E-5	6.88980726847302E-5	2.9333333333333E-5	0	1.12333333333333E-4	1.56E-5	1.30666666666667E-4	3.1E-5	1.12E-4	1.3E-5	4.92E-5	6.4333333333333E-5	3.32116112595942E-4	2.724E-4	4.4E-5	3.66666666666665E-5	2.36666666666665E-5	1.69968805742716E-4	1.46586960610722E-4	1.83543674225192E-4	1.51249232363061E-4	8.66666666666665E-5	2.42E-5	2.83333333333331E-5	3.6E-5	4.1666666666667E-5	9.4E-5	3.2E-5	4.0333333333333E-5	8E-5	5.63333333333334E-5	7E-5	2.6666666666665E-6	1.19999999999999E-5	1.33333333333335E-5	0	0	0	5.53333333333335E-5	6.66666666666665E-5	6.36666666666669E-5	1.08E-4	1.12333333333333E-4	7.73333333333335E-5	0	1.8E-5
689	8.32E-5	2.68107155354471E-5	5.70133537970879E-5	7.27190842716656E-5	5.38980726847302E-5	5.76666666666665E-5	1E-5	1.22E-4	2.9E-5	9.03333333333331E-5	3.96666666666665E-5	1.15333333333333E-4	5.46666666666665E-5	6.44E-5	3.63333333333331E-5	3.13116112595943E-4	2.838E-4	5.43333333333335E-5	2.06666666666665E-5	2.7333333333333E-5	1.43302139076051E-4	1.52253627277392E-4	1.82877007558522E-4	1.10915899029727E-4	6.43333333333335E-5	2.36E-5	1.7E-5	5.13333333333335E-5	4.6E-5	2.13333333333335E-5	3.26666666666665E-5	0	8.5E-5	4.86666666666665E-5	8.33333333333335E-5	1.13333333333335E-5	1.59999999999999E-5	5.90000000000001E-5	5.10000000000013E-5	3.1E-5	1.13333333333348E-5	2.00000000000002E-6	1.9E-5	5.89999999999999E-5	1.23E-4	1E-4	4.16666666666668E-5	6.66666666666695E-6	2.26666666666665E-5
690	5.66E-5	3.8810715535447E-5	8.00133537970881E-5	6.03857509383352E-5	4.48980726847301E-5	3.26666666666665E-5	1.7E-5	1.1E-4	1.06E-5	1.17666666666667E-4	5.1E-5	1.28333333333333E-4	3.53333333333335E-5	3.84E-5	7.66666666666665E-5	3.40782779262608E-4	2.626E-4	6.3E-5	6.73333333333335E-5	3.8333333333333E-5	1.68302139076051E-4	1.61586960610722E-4	1.67543674225192E-4	1.30249232363061E-4	8.33333333333335E-5	1.48E-5	5.06666666666665E-5	7.1E-5	3.6666666666667E-5	7.66666666666666E-5	5.1E-5	3.1E-5	8.7333333333333E-5	5.43333333333335E-5	8.76666666666669E-5	2.43333333333335E-5	2.19999999999999E-5	4.53333333333335E-5	3.03333333333348E-5	6.00000000000004E-6	2.3E-5	3.4E-5	6.23333333333335E-5	9.23333333333335E-5	1.39666666666667E-4	9.26666666666665E-5	6.36666666666668E-5	1.83333333333335E-5	3.1E-5
691	5.44E-5	5.11440488687817E-5	9.30133537970881E-5	4.97190842716656E-5	5.05647393513998E-5	3.16666666666666E-5	2.29999999999987E-5	1.1E-4	1.44E-5	1.21666666666667E-4	5.56666666666665E-5	1.36666666666667E-4	3.03333333333335E-5	4.3E-5	1.02666666666667E-4	3.32782779262608E-4	2.542E-4	6.96666666666665E-5	9.13333333333335E-5	4.7333333333333E-5	1.59635472409386E-4	1.58920293944057E-4	1.56877007558522E-4	1.33915899029726E-4	7.03333333333335E-5	1.08E-5	7.3E-5	5.4E-5	2.9666666666667E-5	9.03333333333335E-5	6.66666666666665E-5	4.2E-5	9.36666666666665E-5	5.76666666666665E-5	8.53333333333334E-5	2.66666666666665E-5	2.26666666666669E-5	4.33333333333335E-5	3.36666666666683E-5	2.03333333333331E-5	1.8E-5	8E-5	9.63333333333335E-5	1.22333333333333E-4	1.62333333333333E-4	9.7E-5	7.36666666666668E-5	1.83333333333335E-5	2.56666666666665E-5
692	6.12E-5	6.9810715535447E-5	1.01013353797088E-4	4.87190842716657E-5	5.48980726847301E-5	2.4E-5	2.49999999999987E-5	1.34666666666667E-4	1.02E-5	1.31666666666667E-4	6.9E-5	1.55666666666667E-4	2.26666666666666E-5	4.62E-5	1.17333333333333E-4	3.30116112595943E-4	2.53E-4	8.33333333333335E-5	1.15E-4	5.39999999999999E-5	1.77635472409386E-4	1.58586960610722E-4	1.66210340891857E-4	1.37915899029727E-4	7.86666666666665E-5	1.99999999999999E-6	8.7E-5	5.73333333333335E-5	4.93333333333335E-5	1.06E-4	7.66666666666665E-5	6.2E-5	8.36666666666665E-5	6.8E-5	9.4E-5	2.26666666666665E-5	2.66666666666669E-5	4.6666666666667E-5	5.06666666666683E-5	2.70000000000001E-5	1.33333333333348E-5	1.12333333333333E-4	1.31666666666667E-4	1.38666666666667E-4	1.65333333333333E-4	1.12E-4	9.00000000000001E-5	5.99999999999998E-6	1.4E-5
693	6.08E-5	7.1810715535447E-5	9.53466871304227E-5	4.80524176050004E-5	4.98980726847301E-5	0	1.33333333333305E-5	1.43666666666667E-4	6.39999999999999E-6	1.43333333333333E-4	7.7E-5	1.73E-4	0	4.62E-5	1.02E-4	3.07782779262608E-4	2.568E-4	9.33333333333335E-5	9.93333333333335E-5	4.1E-5	1.78302139076051E-4	1.61920293944057E-4	1.75210340891857E-4	1.32582565696392E-4	9E-5	0	9.3E-5	8E-5	6.9666666666667E-5	1.29666666666667E-4	7.8E-5	9.66666666666665E-5	6.76666666666665E-5	7.93333333333335E-5	9.83333333333334E-5	7.99999999999998E-6	5.99999999999993E-6	3.03333333333335E-5	2.96666666666683E-5	9E-6	1.1E-5	1.04666666666667E-4	1.43E-4	1.50333333333333E-4	1.49E-4	1.26333333333333E-4	9.40000000000001E-5	3.33333333333468E-7	5.66666666666653E-6
694	7E-5	5.34773822021123E-5	5.26800204637532E-5	5.07190842716655E-5	5.92314060180648E-5	3.9E-5	2.19999999999987E-5	1.26333333333333E-4	2.46E-5	1.08E-4	8.36666666666665E-5	1.65666666666667E-4	4.16666666666666E-5	7.46E-5	4.96666666666665E-5	2.42116112595942E-4	2.846E-4	8.13333333333335E-5	4.43333333333335E-5	2.8E-5	1.35635472409386E-4	1.55920293944057E-4	1.60210340891857E-4	7.92492323630612E-5	3.8E-5	6.79999999999998E-6	8.9333333333333E-5	9.1E-5	6.7E-5	9.53333333333335E-5	6.7E-5	6.3E-5	7.06666666666665E-5	8.33333333333335E-5	9.96666666666669E-5	0	0	5.9666666666667E-5	6.33333333333348E-5	5.26666666666665E-5	9.66666666666526E-6	6.66666666666665E-5	7.56666666666665E-5	1.35666666666667E-4	1.28666666666667E-4	1.32666666666667E-4	3.96666666666668E-5	4.33333333333346E-6	6.99999999999999E-6
695	5.52E-5	4.11440488687818E-5	6.96800204637532E-5	4.07190842716656E-5	5.35647393513997E-5	3.4E-5	3.19999999999987E-5	1.04E-4	1.42E-5	1.24333333333333E-4	6.9E-5	1.55E-4	3.86666666666666E-5	5.74E-5	6.3333333333333E-5	2.43116112595943E-4	2.714E-4	5.86666666666665E-5	5.73333333333335E-5	1.86666666666665E-5	1.57302139076051E-4	1.39920293944057E-4	1.37543674225192E-4	1.01915899029726E-4	4.46666666666665E-5	1.2E-5	7.7E-5	6.36666666666666E-5	5.2666666666667E-5	1.19333333333333E-4	5.4E-5	4.46666666666665E-5	6.16666666666665E-5	6.6E-5	6.8E-5	2.33333333333335E-5	4.19999999999999E-5	4.53333333333335E-5	6.60000000000013E-5	3.7E-5	1.86666666666652E-5	8.16666666666665E-5	8.13333333333335E-5	1.05333333333333E-4	1.18666666666667E-4	1.14666666666667E-4	3.70000000000001E-5	1.1E-5	2.06666666666665E-5
696	5.76E-5	4.14773822021122E-5	6.93466871304227E-5	3.27190842716656E-5	4.6231406018065E-5	3E-5	1.66666666666653E-5	1.05333333333333E-4	2.42E-5	1.32666666666667E-4	4.93333333333335E-5	1.52333333333333E-4	3.36666666666666E-5	4.12E-5	6.3E-5	2.44116112595943E-4	2.61E-4	4.3E-5	4.63333333333335E-5	0	1.54968805742716E-4	1.39586960610722E-4	1.27543674225192E-4	1.17582565696392E-4	4.86666666666665E-5	1.22E-5	6.1333333333333E-5	4.43333333333335E-5	4.0666666666667E-5	1.33E-4	4.4E-5	3.0333333333333E-5	5.99999999999999E-5	3E-5	5.8E-5	3.2E-5	5.03333333333334E-5	3.90000000000001E-5	4.53333333333348E-5	3.16666666666666E-5	2.03333333333348E-5	7.4E-5	8.76666666666665E-5	1.02E-4	1.19333333333333E-4	9.96666666666665E-5	3.53333333333335E-5	1.3666666666667E-5	1.63333333333335E-5
697	4.88E-5	4.6810715535447E-5	7.93466871304228E-5	3.63857509383351E-5	4.65647393513997E-5	9.6666666666665E-6	3.99999999999999E-6	1.04E-4	2E-5	1.42333333333333E-4	5.13333333333335E-5	1.69666666666667E-4	7.66666666666656E-6	3.12E-5	7.6E-5	2.53116112595943E-4	2.62E-4	4E-5	5.5E-5	2.5E-5	1.53635472409386E-4	1.48920293944057E-4	1.27877007558522E-4	1.19582565696392E-4	5.06666666666665E-5	3.99999999999999E-6	8.36666666666665E-5	6.1E-5	5E-5	1.47666666666667E-4	4.6E-5	4.1333333333333E-5	5.3333333333333E-5	1.66666666666665E-5	8.2E-5	2E-5	2.06666666666669E-5	3.0666666666667E-5	3.23333333333348E-5	2.83333333333331E-5	1.8E-5	7.9E-5	9.1E-5	9.66666666666669E-5	1.24E-4	1.18E-4	5.00000000000001E-5	3.99999999999999E-6	0
698	3.96E-5	3.81440488687817E-5	8.1013353797088E-5	4.00524176050004E-5	3.48980726847302E-5	1.3E-5	2.09999999999987E-5	9.43333333333335E-5	1.3E-5	1.39666666666667E-4	3.46666666666665E-5	1.61333333333333E-4	6.66666666666659E-6	3.6E-5	6.66666666666665E-5	2.46449445929277E-4	2.626E-4	2.96666666666666E-5	5.53333333333335E-5	4.8E-5	1.33635472409385E-4	1.42253627277392E-4	1.27210340891857E-4	1.11915899029726E-4	5.1E-5	7.39999999999999E-6	7.26666666666665E-5	4.2E-5	4.4E-5	1.41333333333334E-4	4.06666666666665E-5	4.6333333333333E-5	3.06666666666665E-5	1.79999999999999E-5	8.23333333333334E-5	3.76666666666666E-5	2.73333333333334E-5	3.3666666666667E-5	4.40000000000013E-5	4.26666666666665E-5	3.56666666666652E-5	6.4E-5	7.53333333333335E-5	7.93333333333335E-5	1.22666666666667E-4	1.19E-4	4.43333333333335E-5	1.23333333333335E-5	1.63333333333335E-5
699	5.68E-5	9.61440488687817E-5	1.07013353797088E-4	1.17719084271666E-4	9.25647393513997E-5	7.66666666666665E-5	4.53333333333317E-5	1.65333333333333E-4	3.84E-5	1.72E-4	7.33333333333335E-5	2.09E-4	7E-5	6.22E-5	7.2333333333333E-5	2.73449445929277E-4	2.8E-4	8.9E-5	7.46666666666665E-5	1.11E-4	1.44968805742716E-4	2.03586960610722E-4	1.96877007558522E-4	1.40249232363061E-4	8.36666666666665E-5	1.54E-5	9.6333333333333E-5	7.76666666666665E-5	9.2666666666667E-5	1.65666666666667E-4	9.86666666666665E-5	8E-5	9.2333333333333E-5	8.73333333333335E-5	1.51E-4	6.8E-5	4.1666666666667E-5	8.1666666666667E-5	8.43333333333348E-5	1.02E-4	5.46666666666666E-5	7.53333333333335E-5	9E-5	1.44333333333333E-4	1.82E-4	1.68333333333333E-4	6.80000000000001E-5	2.96666666666669E-5	4.53333333333335E-5
[truncated: 85 more columns]
