# Supplementary material for: Dataset on optical characteristics and spectroscopic indices of dissolved organic matter of the Kara, Laptev, and East Siberian seas in August–September 2017
Source: Data Brief. 2019 Sep 26;26:104562. doi: 10.1016/j.dib.2019.104562 (PMC6811901; doi:10.1016/j.dib.2019.104562)
Supplement: Multimedia component 2 [file mmc2.txt]

lambda_em	5612_1	5612_10	5612_20	5612_30	5612_47	5613_1	5613_15	5613_29	5615_1	5615_23	5617_1	5617_13	5617_18	5619_1	5619_14	5598a_1	5598b_1	5598_6	5598_9	5598_11	5600_0	5600_1	5600_6	5600_9	5600_17.5	5602_1	5602_10	5602_16	5602_20	5602_23	5604_1	5604_5	5604_11	5604_15	5604_20.5	5605_0	5605_1	5605_10	5605_17	5605_33	5605_41	5606_1	5606_15	5606_25	5606_33	5606_41	5607_1	5607_10	5607_20
300	0.026961	0.0297359	0.0117	0.0373058	0.0563218	0.0252186	0.0393367	0.012874	0.0356663	0.0222447	0.0251853	0.0281975	0.0806797	0.0315132	0.0184994	0.0950802	0.0950802	0.0278479	0.0201154	0.032365	0.0288928	0.0288928	0.0275546	0.0214597	0.01923625	0.02796375	0.0265149	0.0693104	0.0216304	0.0347444	0.0240872	0.0224526	0.0271038	0.0173685	0.0383586	0.0249826	0.025191	0.0221785	0.0297608	0.0294136	0.0231239	0.0246075	0.0174108	0.0640689	0.0217119	0.0287444	0.0234323	0.0248718	0.0206215
301	0.0211502	0.02847365	0.013625	0.0381624	0.0536399	0.01861	0.0373788	0.0119774	0.0310318	0.0203799	0.0229323	0.0249338	0.0735749	0.0306188	0.0160347	0.0884679	0.0884679	0.0265756	0.016686	0.029869	0.0288846	0.0288846	0.0242138	0.0196154	0.02078275	0.0280026	0.0233329	0.0673916	0.0203466	0.0305081	0.0224	0.0185043	0.0303221	0.0149856	0.037717	0.019118	0.0230943	0.0220224	0.0283186	0.0231551	0.023055	0.0220332	0.0136295	0.0573602	0.0193324	0.0249354	0.0193326	0.0242278	0.0180228
302	0.0208139	0.026613	0.0127	0.0362239	0.0524706	0.0181163	0.0365749	0.0092945	0.0301734	0.0208232	0.0226822	0.0224662	0.070352	0.0285369	0.016743	0.0829181	0.0829181	0.0247207	0.0165796	0.0252974	0.0291624	0.0291624	0.0254808	0.0181993	0.01897665	0.02745385	0.0205103	0.0666319	0.0197905	0.028721	0.0244346	0.0160108	0.0255655	0.0116017	0.0325863	0.0189931	0.0237112	0.021014	0.0280965	0.0213241	0.0207569	0.0171763	0.0128954	0.0561548	0.0159161	0.0251768	0.0191455	0.0221825	0.0155114
303	0.0213253	0.02606795	0.01345	0.0362061	0.0496845	0.0175219	0.03448	0.0086337	0.0277368	0.0172016	0.0207214	0.0234441	0.0693157	0.0261281	0.0161386	0.0872607	0.0872607	0.0214422	0.0145548	0.024276	0.0264421	0.0264421	0.0225762	0.0180822	0.0170388	0.02547795	0.0180081	0.0675605	0.0153579	0.0299237	0.0206221	0.0131996	0.0281214	0.0112928	0.0347513	0.0206022	0.0220699	0.0192601	0.0276503	0.0224183	0.018572	0.0168486	0.0109012	0.0511753	0.0136814	0.0227563	0.0178548	0.0204876	0.0143823
304	0.020378	0.02279695	0.0156835	0.0321304	0.0505504	0.0178615	0.0357964	0.0079782	0.0298278	0.0198327	0.0208939	0.0182182	0.0686088	0.0259507	0.0117728	0.0823795	0.0823795	0.0226713	0.0153954	0.025652	0.0226258	0.0226258	0.0206262	0.0177784	0.0177167	0.0264401	0.0185974	0.0634792	0.017102	0.0293853	0.0206314	0.0147064	0.0252768	0.0107284	0.0336319	0.0184513	0.0212404	0.0200423	0.0238147	0.0177265	0.0173186	0.0154976	0.0126349	0.0501052	0.0139612	0.0199691	0.0171532	0.0185254	0.0140157
305	0.0187622	0.02252045	0.0148936	0.032868	0.0493982	0.0153739	0.0379693	0.0067757	0.0271236	0.0162727	0.020781	0.0208924	0.0720365	0.0257454	0.0119388	0.0895221	0.0895221	0.0225388	0.0149741	0.0236173	0.0271767	0.0271767	0.0220118	0.0154835	0.01624135	0.0241841	0.0185348	0.0671372	0.017006	0.023823	0.0178829	0.0148518	0.0265117	0.0085076	0.0323082	0.0172977	0.0218337	0.0190411	0.0231772	0.0196739	0.0189502	0.0204676	0.0119004	0.0493999	0.0154486	0.0216371	0.0161622	0.0189765	0.0132909
306	0.0190868	0.0208436	0.0141936	0.03402	0.0461043	0.0158566	0.0329979	0.0060813	0.0286275	0.0163082	0.0214886	0.0193713	0.0697521	0.0276708	0.0108165	0.0844664	0.0844664	0.0243306	0.0121705	0.0234623	0.0237647	0.0237647	0.0220397	0.0169013	0.0184347	0.02500535	0.0182264	0.0595132	0.0165901	0.0271056	0.0192376	0.0131509	0.0239763	0.0091402	0.0313289	0.0189758	0.0188424	0.0178276	0.0229518	0.0178492	0.0169936	0.0176404	0.0103987	0.0485878	0.0137145	0.0198725	0.0170668	0.017049	0.0128509
307	0.0182403	0.02075115	0.013744	0.033478	0.0479831	0.0175046	0.0338696	0.0050808	0.0246022	0.0167514	0.0211049	0.021364	0.0697943	0.0263029	0.0115737	0.0876333	0.0876333	0.0216089	0.0160047	0.0241753	0.0262873	0.0262873	0.0254187	0.0173019	0.01696165	0.0247869	0.0203608	0.0621815	0.0185124	0.0271859	0.0208519	0.0144211	0.026818	0.0083183	0.0339554	0.0172091	0.019319	0.0175132	0.0235384	0.017199	0.018215	0.016673	0.0112789	0.0459656	0.0141147	0.0174157	0.0161497	0.0168702	0.0140501
308	0.0203899	0.0208135	0.0151506	0.0359375	0.0475676	0.0152408	0.0352931	0.006486	0.0253076	0.0144002	0.0176649	0.0197133	0.0667136	0.0293632	0.0123598	0.0913049	0.0913049	0.0277413	0.0143269	0.0278264	0.0278717	0.0278717	0.0233185	0.0169799	0.01797645	0.02456185	0.0192161	0.0619456	0.0177596	0.0277673	0.0188657	0.012745	0.0234004	0.0069741	0.0293357	0.0193369	0.0180194	0.0179645	0.0248376	0.0168269	0.0203081	0.0170848	0.0111174	0.0476221	0.0141838	0.0172141	0.0146358	0.0166677	0.0134944
309	0.0201349	0.01852065	0.0145655	0.0278807	0.0437464	0.0170066	0.035967	0.0060177	0.0269699	0.0149352	0.0188291	0.0220915	0.0684601	0.0265587	0.0130674	0.0889636	0.0889636	0.0262003	0.0144108	0.0274483	0.0270057	0.0270057	0.0238064	0.0174141	0.01675415	0.0267074	0.0194184	0.0669723	0.0158865	0.0282695	0.01989	0.0133425	0.0238478	0.0103038	0.0333337	0.0168843	0.0184004	0.0173032	0.025934	0.0181834	0.0156738	0.0157603	0.0101611	0.049373	0.0144204	0.0193859	0.0174048	0.0173126	0.0131746
310	0.0186428	0.0196146	0.0157454	0.0311529	0.0429735	0.018624	0.0367061	0.0054879	0.0256746	0.017095	0.0213145	0.0224529	0.0648562	0.0281453	0.014197	0.0889504	0.0889504	0.0260858	0.0130322	0.0267828	0.0277506	0.0277506	0.024366	0.0158181	0.0156701	0.02511665	0.0183795	0.0636866	0.0151588	0.0281159	0.018517	0.0141041	0.0246393	0.0093222	0.0344769	0.0180122	0.0182723	0.0178552	0.0239246	0.0190228	0.0194195	0.0145789	0.0111275	0.0432183	0.0144541	0.0191958	0.0160884	0.0168928	0.0157979
311	0.0169751	0.01989665	0.0125126	0.0345646	0.0419577	0.0185165	0.0341598	0.0062841	0.0280553	0.0142428	0.0220442	0.0219258	0.0674535	0.0293297	0.0137566	0.0882589	0.0882589	0.0286246	0.0155715	0.0258873	0.0279335	0.0279335	0.0233053	0.016384	0.0182364	0.024929	0.0207213	0.0622596	0.0159058	0.0253578	0.0211973	0.0139947	0.0243918	0.0097088	0.0322806	0.0167307	0.0220141	0.0200632	0.0218412	0.0170619	0.0157392	0.0157296	0.012042	0.0437377	0.0136204	0.0205857	0.0167129	0.0213217	0.0135309
312	0.0195003	0.0198067	0.0150602	0.0328864	0.0418011	0.0155324	0.0377274	0.0070866	0.0264473	0.0144271	0.0242153	0.0220188	0.0652068	0.030603	0.012625	0.0954767	0.0954767	0.0287682	0.0146915	0.0269324	0.029119	0.029119	0.0271532	0.0191929	0.0176438	0.0269727	0.0187959	0.058838	0.0162125	0.0289326	0.0214136	0.0156216	0.0246784	0.0098525	0.0311779	0.0187317	0.0180411	0.0172187	0.0255268	0.0172383	0.0185613	0.0164737	0.0116359	0.044529	0.014025	0.0170369	0.0179962	0.01819	0.0136718
313	0.020705	0.02169315	0.0131008	0.0318622	0.0393821	0.0176822	0.03668	0.0064636	0.0275759	0.0185786	0.0228078	0.0205328	0.0665881	0.0288985	0.012464	0.0869362	0.0869362	0.0264822	0.0162245	0.0258926	0.0283727	0.0283727	0.0269312	0.0196612	0.01806195	0.02663455	0.0197317	0.0611958	0.0167849	0.0290955	0.022108	0.0143136	0.0268937	0.0106473	0.0343415	0.0197194	0.0229153	0.0183813	0.0217031	0.0206161	0.0165389	0.0148585	0.0105271	0.0446817	0.0165659	0.0169489	0.0180002	0.0190241	0.0125551
314	0.0229608	0.01963215	0.0138294	0.0321152	0.0413451	0.0174139	0.0388209	0.0059059	0.0273862	0.0155168	0.0217308	0.0222135	0.0669798	0.0296796	0.0129323	0.093016	0.093016	0.0261462	0.0157664	0.0270782	0.0306569	0.0306569	0.0281981	0.0169033	0.0179168	0.02810255	0.0203959	0.0649636	0.0175038	0.029427	0.0230775	0.0150001	0.0267487	0.0117243	0.0335036	0.0170532	0.0196252	0.0204342	0.0224782	0.0184351	0.0176401	0.0151939	0.0118878	0.0412325	0.0132713	0.0205953	0.015932	0.0190934	0.0134119
315	0.0206849	0.01849755	0.016092	0.0318547	0.0421849	0.0171175	0.0383508	0.0060621	0.0276462	0.0164577	0.0212736	0.0222199	0.0700498	0.0351489	0.0149696	0.090066	0.090066	0.0278874	0.0163178	0.0272764	0.031976	0.031976	0.0287527	0.0182017	0.01708105	0.02855615	0.0223531	0.0677724	0.0172533	0.0287636	0.0224989	0.0156282	0.0244141	0.0112364	0.0346251	0.0187401	0.0222597	0.0193224	0.024645	0.0198745	0.0184248	0.0166565	0.0115269	0.0405682	0.0151396	0.0184014	0.0161036	0.0189454	0.0140857
316	0.0184886	0.02004115	0.0148167	0.0317836	0.0382613	0.0169633	0.039672	0.0062807	0.0256817	0.0166819	0.0239088	0.025009	0.0665856	0.0306095	0.014618	0.0923478	0.0923478	0.0300544	0.015972	0.031123	0.0306198	0.0306198	0.0305798	0.021899	0.0178287	0.02648	0.0209659	0.0647157	0.0183023	0.0289986	0.0237844	0.0158341	0.0246204	0.0127444	0.0326838	0.0200497	0.0205651	0.020461	0.0229671	0.020322	0.0192489	0.0150273	0.0138589	0.0426663	0.0132355	0.0169305	0.0192115	0.018698	0.0141623
317	0.0203043	0.020618	0.013305	0.0343456	0.0430322	0.0165454	0.0358679	0.0067125	0.0265618	0.015726	0.0245997	0.0234547	0.0668294	0.0331815	0.0152758	0.0902719	0.0902719	0.029236	0.0182957	0.0282865	0.0361057	0.0361057	0.0309374	0.019884	0.0181874	0.02901305	0.0210616	0.0660568	0.0178879	0.0297076	0.0240826	0.016645	0.0258726	0.0127988	0.0361148	0.0196391	0.0198263	0.0186387	0.0249491	0.0198097	0.0205393	0.0152884	0.0129344	0.0444772	0.0137612	0.0204344	0.0177565	0.0214287	0.0148089
318	0.022906	0.01941625	0.0151744	0.0341362	0.038953	0.017994	0.0370768	0.0076035	0.0274274	0.015189	0.024037	0.0246861	0.0680076	0.0325848	0.0127997	0.08836	0.08836	0.0312123	0.0193151	0.0284891	0.0366352	0.0366352	0.0310355	0.0196862	0.01835715	0.02989385	0.0249815	0.0720103	0.0164552	0.0296079	0.0229498	0.0174104	0.0291286	0.0118163	0.0330897	0.0191965	0.0230605	0.0176287	0.0230845	0.0206583	0.0191144	0.01707	0.0124384	0.0423501	0.0152286	0.0199598	0.0167604	0.0180916	0.0135968
319	0.0219324	0.0195944	0.0165746	0.0380894	0.0403073	0.0192736	0.0375675	0.0070249	0.0284758	0.0172143	0.0252597	0.0252278	0.0665045	0.0351411	0.0148601	0.0969511	0.0969511	0.0343462	0.0197879	0.0287638	0.038478	0.038478	0.0321221	0.0198132	0.0210691	0.0276882	0.0232932	0.0742331	0.0204617	0.0269892	0.0237781	0.0188513	0.0289844	0.0137881	0.0311518	0.0204426	0.0252122	0.0189745	0.0284179	0.0230666	0.0199574	0.0167083	0.0137309	0.0417279	0.0169122	0.0196152	0.019061	0.019358	0.0161893
320	0.02122	0.01952455	0.016676	0.0308585	0.0388576	0.0183203	0.0400252	0.0070534	0.0293473	0.0160569	0.0248582	0.0238842	0.0679581	0.0329658	0.0149989	0.0952494	0.0952494	0.0324848	0.0189903	0.0306375	0.0379333	0.0379333	0.0370125	0.0178578	0.01927685	0.0316265	0.0244364	0.0727342	0.0165456	0.029684	0.0254131	0.0164568	0.0290835	0.0143439	0.0336449	0.0218208	0.0234728	0.0200339	0.0253989	0.0204547	0.0200737	0.0159545	0.0141928	0.0399308	0.0150654	0.0192498	0.0172184	0.0210237	0.014838
321	0.0209801	0.02071275	0.0162593	0.0369427	0.0401612	0.0196732	0.0370608	0.0073366	0.0269507	0.0168697	0.023879	0.0237438	0.0680751	0.0361015	0.0155612	0.0995532	0.0995532	0.033786	0.0186529	0.0309108	0.0340567	0.0340567	0.0339635	0.019645	0.01888935	0.0310624	0.0243741	0.0721352	0.0192129	0.0312204	0.0237113	0.0181042	0.0260515	0.0134238	0.0349093	0.0207135	0.0221775	0.020632	0.024278	0.0195919	0.0166267	0.0156533	0.0139817	0.0389824	0.0134787	0.0179508	0.0179824	0.0222859	0.0142317
322	0.0209241	0.01869995	0.0170865	0.0361045	0.0362198	0.0195906	0.0408109	0.0111991	0.0293168	0.0183024	0.0267309	0.0247501	0.0688917	0.0357956	0.0149257	0.0952832	0.0952832	0.034619	0.0206546	0.0324053	0.0383985	0.0383985	0.0354823	0.0204401	0.0196687	0.03324735	0.026601	0.0733869	0.0186883	0.0328598	0.0271027	0.0185681	0.0293912	0.012908	0.0346351	0.0199817	0.0202972	0.0198178	0.0249334	0.0201489	0.0213121	0.0171455	0.0141935	0.0389763	0.0152194	0.0228204	0.0200938	0.0221829	0.0146602
323	0.0211649	0.0195198	0.0157978	0.0362594	0.0388969	0.0210957	0.0379825	0.0077282	0.0303535	0.0149743	0.0284255	0.0239162	0.0708482	0.038724	0.0161449	0.0992254	0.0992254	0.0395669	0.0200855	0.0327487	0.0412287	0.0412287	0.0350178	0.0223358	0.0200202	0.0361391	0.0267682	0.0804941	0.0222329	0.0332824	0.0275962	0.0187251	0.029671	0.0149131	0.0339723	0.0232351	0.0231962	0.0210539	0.0239364	0.021828	0.0190934	0.0162563	0.0146897	0.0410031	0.0159831	0.0179029	0.0194505	0.0216955	0.0170865
324	0.0207511	0.020664	0.0189867	0.0346179	0.0393738	0.0207811	0.0393694	0.0080484	0.0331674	0.0171837	0.0277897	0.0244151	0.0693199	0.039408	0.0158628	0.0974485	0.0974485	0.0374187	0.0219953	0.0330557	0.0422678	0.0422678	0.0404909	0.0208381	0.019921	0.03303655	0.0260262	0.0784526	0.0204602	0.0309553	0.027635	0.0191646	0.0294276	0.0171079	0.0361917	0.022621	0.0225974	0.0195369	0.0262653	0.0240364	0.0205559	0.0183281	0.0138971	0.040742	0.0146476	0.0213945	0.0182563	0.0209434	0.017992
325	0.0211763	0.02120935	0.0181607	0.0337427	0.0376152	0.018629	0.0384247	0.0082576	0.0284721	0.0177059	0.0279229	0.0223064	0.0722851	0.0397733	0.0149318	0.1015507	0.1015507	0.0370441	0.0236063	0.0348538	0.0415224	0.0415224	0.0385561	0.0236018	0.021754	0.0350291	0.0269858	0.0775088	0.0218782	0.0337337	0.0262711	0.019813	0.027859	0.0146321	0.0352689	0.020523	0.0254594	0.0206948	0.026359	0.0237242	0.0187056	0.0168968	0.0162879	0.0385017	0.0158324	0.0196906	0.0171664	0.0221531	0.0168501
326	0.023375	0.02117805	0.0175688	0.0322891	0.0372736	0.0202041	0.0365907	0.0073305	0.0312222	0.0173485	0.0293689	0.0242908	0.0672053	0.0384263	0.0156414	0.1024668	0.1024668	0.0372314	0.0220078	0.0368756	0.0410349	0.0410349	0.0412291	0.0239698	0.0226469	0.03388545	0.0250376	0.0817186	0.0212487	0.0347729	0.0288878	0.0200432	0.0325308	0.0166716	0.0354261	0.0216041	0.0235414	0.0210833	0.0251463	0.0213178	0.0218072	0.0174168	0.0148635	0.0377977	0.0167326	0.0210003	0.019267	0.0232696	0.0149569
327	0.0242375	0.0208925	0.0163361	0.034952	0.040658	0.0209863	0.0376248	0.0098919	0.0320514	0.0178961	0.0265598	0.0251731	0.0696764	0.042818	0.016822	0.1077632	0.1077632	0.0410144	0.0229091	0.0379615	0.0443177	0.0443177	0.0395828	0.0236999	0.0218548	0.0359472	0.0286554	0.0781914	0.0200871	0.0363782	0.0308419	0.0189088	0.029978	0.0163687	0.0381955	0.023035	0.0245182	0.0238257	0.027215	0.0236163	0.0206785	0.0190368	0.0153319	0.0384227	0.0165416	0.0221206	0.0192894	0.0215095	0.015675
328	0.0239172	0.0203042	0.0166686	0.0366327	0.0409825	0.0211121	0.0382315	0.0079678	0.0288534	0.0145618	0.0320604	0.0253003	0.0718374	0.0435405	0.018614	0.1052377	0.1052377	0.0380439	0.0228658	0.0346644	0.045212	0.045212	0.0427386	0.0239017	0.0210014	0.0373906	0.0291439	0.0820251	0.0195739	0.0350325	0.0293589	0.0228412	0.0339508	0.0179482	0.0367423	0.022971	0.0244529	0.0205427	0.0279087	0.0234984	0.0217724	0.0215183	0.0181116	0.0413934	0.0169634	0.0200557	0.0196257	0.0243215	0.0168606
329	0.0237819	0.02112555	0.0190247	0.0363573	0.0380597	0.0213762	0.0415971	0.008895	0.0328355	0.0184856	0.0321958	0.027855	0.0762249	0.0459355	0.0183492	0.102303	0.102303	0.0400066	0.0253208	0.0373504	0.0468017	0.0468017	0.0452013	0.0250921	0.02225415	0.0384582	0.0299969	0.0885117	0.0238727	0.0383851	0.032389	0.02191	0.032546	0.0200197	0.0353012	0.024587	0.0253371	0.0257584	0.0277507	0.0227585	0.0213215	0.0188652	0.0165286	0.0421283	0.0180875	0.0210523	0.0189997	0.0224038	0.0177886
330	0.0219794	0.0212504	0.0206155	0.0368622	0.0370535	0.0207645	0.0391271	0.008506	0.0324587	0.0183239	0.0315572	0.0259655	0.0724797	0.0450021	0.0184349	0.1120067	0.1120067	0.0432073	0.0271749	0.0381903	0.0444735	0.0444735	0.0428402	0.0234633	0.0228873	0.0370901	0.0306103	0.079956	0.0243668	0.0393673	0.0319862	0.0223216	0.0330305	0.0164933	0.0394695	0.0233907	0.024121	0.022895	0.0271253	0.0242377	0.0199647	0.0183779	0.0188486	0.0473663	0.0179055	0.0211202	0.0202878	0.0239998	0.0180267
331	0.0232088	0.02005475	0.0184875	0.0380657	0.0416874	0.0207322	0.0410733	0.0110129	0.0322635	0.0178394	0.0305253	0.0271708	0.0726198	0.0446682	0.0190615	0.1134526	0.1134526	0.044296	0.0260832	0.0399628	0.045204	0.045204	0.0478447	0.026056	0.0238542	0.04230845	0.031097	0.0923883	0.0231406	0.0394997	0.0325199	0.0221584	0.0331353	0.0200714	0.0380197	0.0237119	0.0249132	0.0242458	0.0271575	0.026978	0.0234649	0.0202441	0.0173511	0.0458261	0.0159915	0.0208634	0.0203351	0.0244165	0.0192393
332	0.0240127	0.0221635	0.0189077	0.0371261	0.0369247	0.0225005	0.0409369	0.0090463	0.0312111	0.0165212	0.0326764	0.0273302	0.0765359	0.0448103	0.0200485	0.1116207	0.1116207	0.0490124	0.0280017	0.0394105	0.0495021	0.0495021	0.0481556	0.0271484	0.02603875	0.0408967	0.0337134	0.0898188	0.0252428	0.0408072	0.0367996	0.023252	0.0358731	0.0185939	0.0392585	0.0265878	0.0249862	0.0231779	0.0270908	0.0249788	0.0235575	0.0211489	0.0165952	0.0389622	0.0176331	0.024656	0.0211638	0.0242002	0.0188579
333	0.026761	0.02100035	0.0211253	0.0386658	0.0389228	0.0219402	0.0438026	0.0081689	0.0327394	0.019373	0.0338804	0.0281434	0.0786101	0.0477678	0.0174737	0.1151641	0.1151641	0.0477117	0.0276114	0.0421796	0.0465997	0.0465997	0.0472126	0.0284094	0.0246624	0.04295605	0.0305428	0.0956164	0.025789	0.0425335	0.0343942	0.0249252	0.0362764	0.0206489	0.0433961	0.026334	0.0249422	0.0249468	0.0292186	0.0251277	0.0226227	0.0222651	0.0175482	0.0429492	0.0191737	0.021659	0.0212434	0.0272589	0.0187778
334	0.026229	0.02163315	0.017831	0.0390966	0.0394815	0.024151	0.0419108	0.0085337	0.0345753	0.0180007	0.034261	0.0291855	0.0769466	0.0460161	0.0188959	0.115484	0.115484	0.0466769	0.0279221	0.041962	0.0496689	0.0496689	0.0488721	0.0272735	0.0255724	0.03967645	0.0317684	0.0964924	0.0249728	0.0436393	0.0366253	0.0239252	0.0371253	0.0214115	0.0421169	0.027571	0.0255805	0.025171	0.0306991	0.0268492	0.0238809	0.0208837	0.0192539	0.0452964	0.0190544	0.0262421	0.0212433	0.0241199	0.0169209
335	0.0258084	0.02217575	0.0211794	0.0375625	0.040282	0.0249927	0.0420931	0.0091313	0.0346869	0.0199882	0.0343965	0.028613	0.0784164	0.0524834	0.0190133	0.1163858	0.1163858	0.0482254	0.0301351	0.0405447	0.0507868	0.0507868	0.0542939	0.0276147	0.0259577	0.04391475	0.0325239	0.0953434	0.0259156	0.0433843	0.0365457	0.0275159	0.0349476	0.020438	0.0448819	0.0271124	0.0280456	0.0253722	0.0310171	0.0260842	0.0233464	0.021994	0.0204971	0.0421775	0.0202215	0.0247825	0.0238957	0.0252183	0.0205855
336	0.0248127	0.0228679	0.0201706	0.0438681	0.0403813	0.0230164	0.0433308	0.0084829	0.033991	0.0200043	0.0357486	0.0302387	0.074548	0.0522668	0.0200923	0.1189813	0.1189813	0.0536136	0.0288515	0.0413957	0.0545505	0.0545505	0.0490307	0.0278208	0.02492255	0.0453687	0.0350124	0.0962556	0.0260529	0.0427624	0.0377528	0.0261009	0.0408277	0.0213922	0.0442557	0.0282658	0.0281951	0.0266129	0.030297	0.0298854	0.0266798	0.0228325	0.0219958	0.044399	0.0205968	0.0257703	0.023586	0.0243314	0.0188604
337	0.0253373	0.0230719	0.0200269	0.0418499	0.0415374	0.0237165	0.0435892	0.0090693	0.0348129	0.0182934	0.0336834	0.0278779	0.0815511	0.047618	0.0196488	0.1205885	0.1205885	0.0495524	0.0308613	0.0424081	0.0576595	0.0576595	0.0521739	0.0297982	0.0248303	0.04531415	0.0357973	0.0962642	0.0258947	0.0456313	0.0381829	0.0252288	0.0372644	0.0224292	0.0428139	0.0272829	0.0280737	0.0236667	0.0304874	0.0294437	0.0230003	0.0205796	0.0185062	0.0428849	0.0183352	0.024431	0.0212784	0.0277803	0.0233308
338	0.0260887	0.023074	0.019414	0.0396598	0.0441291	0.0230929	0.040964	0.0093337	0.0349854	0.0193705	0.039277	0.0295367	0.0773725	0.0537226	0.020175	0.123062	0.123062	0.0513401	0.0299487	0.0433581	0.0534822	0.0534822	0.0558139	0.0297306	0.02814665	0.0454069	0.0373871	0.0986185	0.0268754	0.0414286	0.0379888	0.0292358	0.0386618	0.0236965	0.0457338	0.0288319	0.0314854	0.0275242	0.0292957	0.0285934	0.0248346	0.0220991	0.0196403	0.0440793	0.020348	0.0229076	0.0218528	0.0265365	0.019054
339	0.0253686	0.0227885	0.0222303	0.0405923	0.0448791	0.0234005	0.0441643	0.0103164	0.035339	0.0174833	0.0333485	0.028926	0.0796942	0.0529181	0.0226449	0.1291729	0.1291729	0.0547357	0.0316131	0.0463205	0.0525233	0.0525233	0.055136	0.027954	0.0259649	0.04920035	0.0351486	0.1018467	0.0254585	0.0456544	0.0386397	0.0285806	0.0397672	0.022124	0.0442432	0.0290941	0.0293263	0.0295486	0.0329168	0.0308899	0.0252863	0.0237644	0.0191083	0.0462671	0.0219649	0.0231639	0.0240381	0.0284902	0.0196445
340	0.0246006	0.024902	0.0216601	0.0372366	0.0405174	0.0250808	0.0451817	0.0102009	0.0321514	0.0177479	0.036241	0.0297665	0.0772704	0.052297	0.0213753	0.1218854	0.1218854	0.056184	0.0355893	0.0457839	0.0574488	0.0574488	0.0553181	0.0289999	0.02965275	0.04886065	0.0383167	0.1002725	0.031186	0.0462247	0.0396085	0.028893	0.036625	0.023136	0.040787	0.0274665	0.0287986	0.0287135	0.032528	0.028773	0.0299968	0.0237719	0.0206593	0.0460315	0.0231116	0.0221203	0.0218513	0.0281245	0.0194893
341	0.0261454	0.0246406	0.0232667	0.0396047	0.041345	0.0242862	0.0450047	0.0115815	0.0358731	0.0213808	0.0382029	0.0307006	0.083026	0.0565462	0.0214791	0.123012	0.123012	0.0578046	0.0312774	0.0490904	0.0556597	0.0556597	0.0604863	0.0319647	0.02808865	0.048285	0.0388752	0.1015248	0.0288301	0.0487437	0.0442196	0.0298217	0.0408182	0.02327	0.0437676	0.0262393	0.028145	0.0287288	0.0311803	0.0317119	0.02741	0.0237998	0.0202218	0.0450163	0.0205104	0.0252804	0.0229655	0.0295213	0.0210119
342	0.0267364	0.0243	0.022748	0.0397759	0.0414023	0.024121	0.0437549	0.0124435	0.0335439	0.0224953	0.0380136	0.0286168	0.0750788	0.0583007	0.0234727	0.131762	0.131762	0.057244	0.0319571	0.0471246	0.0618688	0.0618688	0.0610826	0.0321223	0.02831055	0.04774705	0.0381117	0.0964723	0.028473	0.0490525	0.0438637	0.0297135	0.0409614	0.0262969	0.0460995	0.0268979	0.0287246	0.0275457	0.0297007	0.0296719	0.0258844	0.0225134	0.0223796	0.0497131	0.0203922	0.0239204	0.0235756	0.0281693	0.0207112
343	0.0265644	0.02280465	0.0211099	0.0377541	0.0466895	0.0219966	0.0453308	0.0107959	0.0357081	0.0196286	0.0371675	0.0298665	0.0808449	0.0614947	0.0237577	0.1338169	0.1338169	0.0605062	0.0385529	0.045999	0.0628337	0.0628337	0.0602103	0.0315175	0.0301119	0.0501838	0.0401266	0.1020035	0.0292833	0.0496413	0.0422753	0.0329481	0.0431698	0.0235493	0.0459008	0.0297137	0.0294484	0.0279324	0.0360261	0.0301024	0.0298022	0.0238408	0.0221763	0.0475481	0.0189017	0.0239166	0.0242436	0.0293564	0.0208726
344	0.0264642	0.02409275	0.0206845	0.0384829	0.0411982	0.0257802	0.0473249	0.0115706	0.0358321	0.0204241	0.041238	0.0315463	0.0783144	0.062819	0.0231543	0.1320114	0.1320114	0.0601056	0.0383512	0.051813	0.0613855	0.0613855	0.0618024	0.0341227	0.0294538	0.0524844	0.0410266	0.1015213	0.0306172	0.0511709	0.0458243	0.0340917	0.0409468	0.0246999	0.0477794	0.0297961	0.0321377	0.0300206	0.0299514	0.0319463	0.0251257	0.0240518	0.0231537	0.048585	0.0229464	0.024799	0.0253319	0.0275382	0.0225664
345	0.0279892	0.0237464	0.0225888	0.0381597	0.0455645	0.0260788	0.0461022	0.0108772	0.0365409	0.0210768	0.0436841	0.0315856	0.0784905	0.0580674	0.0269652	0.1399309	0.1399309	0.0603724	0.0403268	0.0537686	0.0634948	0.0634948	0.0643162	0.0311022	0.03305665	0.0544676	0.0421076	0.1048234	0.0297158	0.0493686	0.0442064	0.0333943	0.0423008	0.0275043	0.0501325	0.029695	0.0329494	0.0313484	0.0356116	0.0310804	0.0318294	0.025207	0.0213556	0.0475574	0.0208075	0.0274431	0.0247856	0.0289771	0.0227423
346	0.027261	0.02554195	0.0216509	0.0399334	0.0440372	0.0246777	0.0465349	0.0113403	0.0348198	0.0204357	0.0432376	0.0323621	0.0837372	0.0587291	0.0250815	0.14143	0.14143	0.0594258	0.0380664	0.0496394	0.067931	0.067931	0.063759	0.0357663	0.03150745	0.0558768	0.0450082	0.104895	0.0301521	0.0511285	0.045127	0.0335999	0.0470658	0.0268825	0.0500805	0.0284112	0.0326809	0.0288307	0.0360754	0.0330224	0.0322592	0.0256107	0.0242828	0.0474476	0.0228732	0.0252282	0.026364	0.030216	0.0237607
347	0.0293705	0.02540875	0.0254294	0.0420158	0.0432265	0.0267878	0.0460793	0.0143271	0.0338896	0.0213056	0.0446252	0.0347142	0.0823164	0.0668683	0.0254902	0.1454708	0.1454708	0.0665391	0.0397792	0.0500266	0.0681619	0.0681619	0.0687009	0.037947	0.0313178	0.05506695	0.047094	0.1100125	0.0316976	0.051259	0.0480274	0.0341555	0.047469	0.0277405	0.052246	0.0320004	0.0317786	0.0305402	0.0369544	0.0377648	0.0309184	0.0257134	0.0248892	0.0467947	0.0241589	0.0268851	0.0274933	0.028537	0.0248568
348	0.0284598	0.02570235	0.0208385	0.0434503	0.0470456	0.0281441	0.0509934	0.0143686	0.0358799	0.0198485	0.0450424	0.031722	0.0801188	0.0709325	0.0246092	0.1481989	0.1481989	0.0625601	0.0394247	0.0572551	0.0682059	0.0682059	0.0645745	0.0356244	0.03352295	0.05786555	0.0457594	0.1053225	0.030562	0.0555668	0.0468956	0.0369732	0.0480731	0.0263781	0.0526425	0.0321477	0.0334694	0.0357006	0.036019	0.0351158	0.0286077	0.0268992	0.025665	0.0448827	0.0256061	0.0288903	0.0282945	0.0286368	0.0245248
349	0.0258526	0.02495815	0.0250756	0.0446485	0.043995	0.0270647	0.0473725	0.0132912	0.037865	0.021024	0.0404002	0.0345173	0.085226	0.0685015	0.0263596	0.1499673	0.1499673	0.0696108	0.0428848	0.0564566	0.0734522	0.0734522	0.0670144	0.0367878	0.03400395	0.05693505	0.0464823	0.1016831	0.0322547	0.0517925	0.0487949	0.0358121	0.0462796	0.0275449	0.0542375	0.0322349	0.0343806	0.032046	0.0378015	0.0357157	0.0329332	0.0294279	0.0249465	0.0488684	0.024263	0.0277317	0.0275109	0.035228	0.0258338
350	0.0275085	0.0258497	0.0228943	0.0402091	0.0464774	0.0296999	0.050539	0.0123944	0.0381621	0.0207621	0.0496092	0.0319041	0.0770636	0.0692724	0.0256959	0.1474642	0.1474642	0.0711525	0.044713	0.0591473	0.0719689	0.0719689	0.0707926	0.037758	0.03423695	0.0576505	0.0466984	0.0997583	0.0348659	0.0566655	0.0484993	0.0352312	0.0500102	0.0301128	0.0544528	0.0342425	0.0364936	0.0336354	0.03888	0.0387799	0.0314153	0.0285717	0.0254616	0.0496382	0.0248702	0.0291558	0.0272077	0.0332212	0.0243183
351	0.028914	0.0268014	0.0226114	0.0426862	0.0449126	0.0276983	0.0487715	0.0120564	0.036892	0.0224107	0.0499794	0.0320966	0.0819158	0.0707845	0.0291758	0.1561774	0.1561774	0.0708269	0.0417916	0.0570197	0.0764663	0.0764663	0.0713871	0.0401833	0.03639525	0.0591088	0.0469202	0.1082878	0.0332028	0.0652267	0.0505093	0.0363339	0.0480383	0.02871	0.0550219	0.0351874	0.0355987	0.0342992	0.0393352	0.0366818	0.0357756	0.0310169	0.0242047	0.0509265	0.0220781	0.0298173	0.0266787	0.0313834	0.0274061
352	0.0271461	0.0272892	0.0239824	0.0423973	0.0447371	0.026861	0.0506139	0.0143839	0.0373252	0.0239265	0.0465087	0.0344711	0.0852922	0.0692943	0.0251991	0.1536905	0.1536905	0.0729423	0.0463653	0.0551505	0.0806261	0.0806261	0.0788364	0.0397252	0.03596835	0.06020735	0.053937	0.100543	0.0343595	0.0602627	0.0495775	0.0401371	0.0494054	0.0325439	0.0537913	0.0349729	0.0353896	0.0333865	0.0418109	0.0377309	0.0344276	0.0315485	0.0270338	0.0527044	0.0245381	0.0305086	0.0293909	0.0328864	0.0273354
353	0.0279418	0.0273754	0.0247383	0.0428259	0.0475844	0.0280508	0.0502662	0.0132853	0.0353147	0.0213424	0.0466204	0.0329115	0.0824609	0.0780659	0.0274795	0.1540913	0.1540913	0.0721241	0.0455894	0.0598773	0.0794859	0.0794859	0.0769002	0.043848	0.03903135	0.06687255	0.0533623	0.1024722	0.0352579	0.0619438	0.0528338	0.0411028	0.0549988	0.0293492	0.0540768	0.0374837	0.0371371	0.0370533	0.0397406	0.0383695	0.03324	0.0268135	0.0291732	0.0503128	0.0240602	0.0293067	0.0304108	0.0338649	0.0273629
354	0.0267648	0.02775275	0.0244442	0.0427838	0.0430732	0.0287262	0.0527269	0.0137532	0.0390394	0.0199446	0.0492478	0.0339072	0.086666	0.0776288	0.0294292	0.1584899	0.1584899	0.0779808	0.0458497	0.0586181	0.0766427	0.0766427	0.0726437	0.0403248	0.0384599	0.06336805	0.0542167	0.101547	0.0356119	0.0631401	0.0524655	0.0384899	0.0537821	0.0313625	0.054125	0.0354412	0.0399914	0.0353589	0.0423376	0.0382735	0.0378797	0.027959	0.02774	0.0544775	0.027383	0.0286805	0.0285019	0.0357677	0.0264363
355	0.0274522	0.02703295	0.0241844	0.0361835	0.046188	0.0301908	0.0530692	0.0134046	0.0402308	0.0219914	0.0490913	0.034317	0.0813307	0.0803934	0.0312926	0.1719536	0.1719536	0.0810406	0.0490782	0.0661438	0.0779081	0.0779081	0.0818658	0.044248	0.04052365	0.0641968	0.0533163	0.1024968	0.0373141	0.0639816	0.0567505	0.0431095	0.0534248	0.0301961	0.05307	0.0367418	0.0342982	0.0356871	0.0383248	0.039647	0.0342626	0.0317106	0.0283057	0.0527389	0.0263224	0.0328661	0.0307564	0.0356117	0.0314222
356	0.0309236	0.0270413	0.0245151	0.0422121	0.0434403	0.0299328	0.0565009	0.0133918	0.0388464	0.0223685	0.0504999	0.03688	0.0831152	0.0819229	0.0316017	0.1634543	0.1634543	0.0807682	0.0483052	0.0654837	0.0829491	0.0829491	0.0795667	0.0407727	0.03853275	0.0670769	0.0570098	0.0990532	0.0367575	0.0655471	0.053621	0.0416019	0.0505594	0.0344643	0.0589214	0.0364007	0.0368972	0.0360835	0.045206	0.0403368	0.036009	0.0338975	0.0300488	0.0554147	0.0284963	0.0329272	0.0303873	0.0351009	0.0308767
357	0.0289631	0.02929895	0.026574	0.042624	0.0463513	0.0319586	0.0511437	0.0135288	0.0380806	0.0238427	0.0536226	0.0335011	0.0820819	0.0868841	0.0321648	0.1590695	0.1590695	0.0866174	0.0520883	0.066725	0.0854702	0.0854702	0.0807645	0.0441974	0.0412036	0.06871645	0.0553467	0.0993496	0.0360277	0.0675138	0.0569982	0.0403457	0.0612372	0.0354841	0.055989	0.0381392	0.0420505	0.034578	0.0421763	0.0422439	0.0394381	0.0323995	0.0302898	0.0556312	0.0310184	0.0311461	0.032079	0.0378658	0.0296755
358	0.0272591	0.0297123	0.0251603	0.0443681	0.0467613	0.0295062	0.0540284	0.0141351	0.0422465	0.0202946	0.054392	0.0340729	0.080704	0.0827216	0.0353835	0.1697354	0.1697354	0.087188	0.0487232	0.0648091	0.0881426	0.0881426	0.0820079	0.0430051	0.0407117	0.0684477	0.0566826	0.1023071	0.0405903	0.0704911	0.0540744	0.0440414	0.0573022	0.0340988	0.0598897	0.0374577	0.0410489	0.0363984	0.0451631	0.0384963	0.0400701	0.032082	0.0317449	0.0568404	0.0293182	0.0320945	0.0323577	0.037919	0.0296814
359	0.0295163	0.0301068	0.029394	0.0432281	0.0498356	0.0316713	0.0537593	0.0139492	0.0428678	0.0221926	0.0526477	0.0347844	0.0797749	0.0889062	0.0346609	0.1750475	0.1750475	0.0884726	0.0542839	0.0675096	0.0911648	0.0911648	0.0899841	0.0484951	0.04174205	0.0734932	0.0578778	0.1045291	0.040579	0.068527	0.0563969	0.0455902	0.0561917	0.0329511	0.05969	0.0389813	0.042952	0.0392601	0.0427344	0.0412903	0.0363679	0.0327406	0.0323838	0.0526995	0.0323145	0.0349228	0.0330941	0.039411	0.0306057
360	0.0299077	0.03020685	0.0265315	0.0417381	0.0470936	0.0307841	0.0542543	0.0139924	0.042333	0.0248627	0.0543192	0.0379238	0.0779017	0.0902509	0.0315716	0.1789654	0.1789654	0.0906655	0.0561422	0.0691166	0.0907432	0.0907432	0.0812874	0.0489712	0.04219605	0.07334545	0.0621046	0.1072599	0.0421389	0.0659971	0.0558107	0.0467618	0.0599845	0.0370198	0.0586465	0.0418594	0.0466568	0.0398997	0.0450868	0.0476739	0.0376045	0.0301622	0.0309579	0.0610922	0.0313208	0.032969	0.0331554	0.037877	0.0337413
361	0.0291745	0.03009655	0.0283378	0.0409066	0.0512276	0.0309622	0.0556153	0.0162924	0.0408022	0.0245107	0.0561444	0.035469	0.0765487	0.0875584	0.0329533	0.1818137	0.1818137	0.0938789	0.0536268	0.068887	0.0961434	0.0961434	0.0876673	0.0484427	0.044724	0.07399675	0.0606299	0.1025693	0.0402687	0.0691954	0.0587582	0.0456415	0.0594727	0.0379661	0.0599334	0.0420407	0.0439272	0.0374715	0.0457364	0.0494787	0.0396629	0.0322582	0.0329048	0.0549868	0.0293356	0.0353147	0.0343451	0.0373584	0.0279918
362	0.0305519	0.03027435	0.0269154	0.0427934	0.0477831	0.0303938	0.0559766	0.0143231	0.0397621	0.0241398	0.0573841	0.0370511	0.0808469	0.0953917	0.0351206	0.1851786	0.1851786	0.0992823	0.0561163	0.0687465	0.0970612	0.0970612	0.0874972	0.0491505	0.0445743	0.0784517	0.0658293	0.1039564	0.0422181	0.0731215	0.0597633	0.0494713	0.0605902	0.0330645	0.0625717	0.0388569	0.0456418	0.0395579	0.0484918	0.0485132	0.0411382	0.0340281	0.0310688	0.0596123	0.0293908	0.0351018	0.0356499	0.0387494	0.0337891
363	0.0283334	0.03052435	0.0292443	0.0404285	0.0493851	0.032325	0.0581223	0.0146879	0.0390737	0.0226055	0.0588737	0.0366994	0.0814627	0.0926488	0.034936	0.187667	0.187667	0.0932953	0.0587702	0.0693563	0.1009711	0.1009711	0.0907253	0.0505477	0.04448855	0.0763637	0.0644679	0.102212	0.0439801	0.0769298	0.0582112	0.0471145	0.0653817	0.0352964	0.0612499	0.0415319	0.0462293	0.0407495	0.0462253	0.0480042	0.042169	0.0357216	0.0336394	0.0591654	0.0331656	0.0356957	0.0346795	0.0408158	0.0316092
364	0.0323621	0.03197495	0.0278246	0.0421089	0.0526647	0.0323234	0.0579077	0.0175354	0.0418336	0.0246194	0.0595189	0.0357014	0.0787862	0.097048	0.0362985	0.1930863	0.1930863	0.0988017	0.0596029	0.0741385	0.1047283	0.1047283	0.0847428	0.0506671	0.04653185	0.08257215	0.0674928	0.1030644	0.0431235	0.0751669	0.0631009	0.0462933	0.0627675	0.0384315	0.0640347	0.0432348	0.0431857	0.0389686	0.0484258	0.0483353	0.0444743	0.0336808	0.0349012	0.06273	0.0323634	0.036615	0.0352252	0.0403137	0.0352247
365	0.0303057	0.03150745	0.0272183	0.0419762	0.0538565	0.0334623	0.0564578	0.0167632	0.0415341	0.0238842	0.0577143	0.0382533	0.0760844	0.102281	0.0389759	0.1941474	0.1941474	0.1013379	0.0588534	0.0797105	0.1024308	0.1024308	0.0933982	0.0516327	0.0473165	0.0838009	0.0649776	0.100503	0.0416958	0.0775139	0.0631865	0.0494332	0.0678822	0.0377983	0.0597699	0.0436746	0.0467259	0.0435257	0.0500357	0.0495794	0.0433127	0.0370613	0.0334557	0.0616052	0.0316807	0.0379771	0.0344561	0.040308	0.0351059
366	0.0304286	0.0326593	0.0284372	0.0392411	0.0504556	0.0328831	0.0569872	0.0157065	0.0421744	0.0247809	0.0606996	0.0381488	0.0783427	0.1010284	0.0380787	0.1968888	0.1968888	0.1052627	0.0665047	0.0767093	0.1043525	0.1043525	0.0956997	0.0545988	0.04578215	0.0792155	0.0686148	0.1015674	0.0440583	0.0799512	0.0623908	0.05351	0.0673666	0.0400019	0.0642938	0.0465234	0.0460441	0.0445085	0.0485841	0.0531728	0.0472429	0.0360937	0.0356643	0.0641493	0.0328674	0.0381498	0.0373707	0.0416371	0.0348992
367	0.0308546	0.0333926	0.0275569	0.0431553	0.0515368	0.0324377	0.0529858	0.0157163	0.0414696	0.0245396	0.0628718	0.0355815	0.0723749	0.1046725	0.0390502	0.1906719	0.1906719	0.1044717	0.0659172	0.0774444	0.1134324	0.1134324	0.102108	0.0573849	0.04956465	0.0844247	0.0676742	0.1077445	0.0456628	0.0748532	0.0648462	0.0531138	0.0635744	0.0350872	0.066018	0.0441203	0.0480163	0.0454797	0.0505627	0.0542904	0.0466399	0.0355923	0.0380408	0.0606185	0.0352605	0.0402454	0.0380664	0.0414418	0.0346347
368	0.0300595	0.03252785	0.0279802	0.0399879	0.0564241	0.0367085	0.0553751	0.0164398	0.0414462	0.0248696	0.0641442	0.0399033	0.0787435	0.1078133	0.037879	0.2000916	0.2000916	0.1106607	0.0616559	0.0829023	0.1085775	0.1085775	0.0979272	0.0594957	0.0497044	0.0913037	0.0682037	0.1045674	0.0480225	0.0798633	0.0668781	0.0527372	0.0713296	0.0397587	0.0624971	0.0483077	0.0502511	0.0449492	0.0551509	0.0571628	0.0515177	0.0371943	0.0365052	0.0647677	0.0368908	0.0396355	0.0379589	0.040093	0.0386976
369	0.0303888	0.0329771	0.0297124	0.0412984	0.0543991	0.0333241	0.0548134	0.0183025	0.038581	0.0268213	0.065571	0.0345204	0.075779	0.1082911	0.0399079	0.2093142	0.2093142	0.110125	0.0618378	0.0858595	0.1105028	0.1105028	0.1030993	0.0541091	0.049521	0.09191425	0.0711366	0.1048193	0.0462629	0.0786096	0.068982	0.0515411	0.0716939	0.0389337	0.0632907	0.04827	0.0490028	0.0449699	0.0528397	0.0566432	0.0465008	0.0358196	0.0359593	0.0694922	0.0357338	0.0377726	0.0413035	0.0414937	0.036337
370	0.0316504	0.03272365	0.0291667	0.0420823	0.0580614	0.0368349	0.0572057	0.0169177	0.0417191	0.0246939	0.0675372	0.0375096	0.0722064	0.1153441	0.0402559	0.210102	0.210102	0.1157863	0.0674931	0.0853319	0.1143718	0.1143718	0.1019195	0.0597567	0.0493545	0.0924624	0.0736874	0.1134164	0.0477372	0.0860136	0.0681051	0.0579714	0.076118	0.0419502	0.0622938	0.0485842	0.045359	0.044099	0.054063	0.0539352	0.0495376	0.038064	0.0352892	0.0724839	0.0387631	0.0409008	0.039677	0.0454149	0.037958
371	0.0335528	0.03537215	0.0281778	0.0409435	0.0575224	0.0338184	0.0565575	0.0176766	0.0402285	0.0240935	0.0684659	0.0385734	0.0749214	0.1107074	0.0462356	0.2131566	0.2131566	0.1213583	0.0668423	0.0867205	0.1197651	0.1197651	0.1064278	0.0609456	0.05206485	0.0927401	0.0766923	0.1029911	0.0489256	0.0855626	0.068462	0.0531079	0.071285	0.0415254	0.0606021	0.0491523	0.0478811	0.0491423	0.0518152	0.0525614	0.0484983	0.0395121	0.0381407	0.0752468	0.0379482	0.0367358	0.0401241	0.0459706	0.0372106
372	0.0309652	0.03367895	0.0285703	0.0416315	0.063672	0.0359785	0.0593537	0.0167578	0.0398595	0.0261492	0.0703907	0.0390649	0.0721108	0.1172281	0.042122	0.2077555	0.2077555	0.1213538	0.0704359	0.0897443	0.1179964	0.1179964	0.1093933	0.0626922	0.05308585	0.0945185	0.0794232	0.1098722	0.0443	0.0853421	0.0718811	0.0589936	0.0718584	0.0428011	0.0638935	0.0490795	0.05148	0.0430006	0.0538898	0.0543581	0.0462007	0.0400872	0.0371527	0.0749503	0.0347588	0.0407572	0.0394156	0.0432619	0.0382133
373	0.0303135	0.03411415	0.0291998	0.0405077	0.0616475	0.0365498	0.0567577	0.0190299	0.0406562	0.0255675	0.0684983	0.0411075	0.0744044	0.1188978	0.0434231	0.2194692	0.2194692	0.1168612	0.0731393	0.0880014	0.1250395	0.1250395	0.1103978	0.0658854	0.0545371	0.0949077	0.0755065	0.1064525	0.0551423	0.0875374	0.0722896	0.0566358	0.0699079	0.0430227	0.0622086	0.0529146	0.0490017	0.0492798	0.053174	0.0564616	0.0523793	0.0427671	0.0382162	0.0743576	0.0389763	0.0411052	0.0390872	0.0464685	0.0396486
374	0.0341383	0.03372415	0.0295194	0.0389644	0.0606223	0.0350314	0.0572838	0.0168531	0.0424159	0.0262922	0.0729156	0.039841	0.0737458	0.124487	0.0429119	0.2233043	0.2233043	0.1225096	0.0745176	0.0928093	0.1257912	0.1257912	0.1102844	0.0627091	0.058571	0.10336915	0.0781719	0.1044904	0.054787	0.0876447	0.0688149	0.0608577	0.0778673	0.0394698	0.0694674	0.0503927	0.0507462	0.0473306	0.0562955	0.0546749	0.0503671	0.0406509	0.0371825	0.0791104	0.042328	0.042521	0.0391509	0.0451046	0.0418053
375	0.0316391	0.0334683	0.0288598	0.0429057	0.063074	0.0373736	0.0566071	0.0187323	0.0412255	0.0259211	0.072362	0.0373277	0.0717771	0.1242476	0.0434119	0.2287519	0.2287519	0.1297588	0.0758573	0.0909883	0.1294248	0.1294248	0.1127403	0.0676668	0.05718895	0.10349185	0.0771841	0.1102379	0.0529928	0.0847168	0.072245	0.0605387	0.0788134	0.0416512	0.0676484	0.051762	0.0538652	0.0491989	0.0601128	0.0597283	0.057521	0.0409801	0.0396568	0.0753802	0.0398633	0.045568	0.0387691	0.0470895	0.0440964
376	0.0317742	0.03645545	0.0310205	0.0444385	0.0658252	0.0401887	0.0609888	0.0205757	0.0424403	0.0246313	0.0705807	0.0397153	0.0736564	0.1227378	0.0446708	0.2237423	0.2237423	0.1249915	0.0787344	0.0983129	0.1331622	0.1331622	0.1128575	0.0649762	0.05640175	0.1039843	0.0802738	0.1086629	0.0533746	0.0900092	0.0727102	0.0607047	0.0780318	0.0439583	0.0657634	0.0502228	0.052458	0.0468545	0.0551613	0.0586715	0.0542226	0.0428351	0.0424642	0.0849557	0.0410758	0.0454898	0.0429774	0.0477414	0.0383939
377	0.0335925	0.0344616	0.0300462	0.0392306	0.069648	0.0365332	0.0585729	0.0172613	0.04543	0.0265815	0.0740157	0.0360334	0.0668043	0.1338813	0.0491233	0.2340979	0.2340979	0.1330997	0.0825953	0.1010424	0.1291267	0.1291267	0.1230623	0.0671747	0.05802445	0.1086457	0.0835746	0.1121494	0.0575474	0.0855805	0.0751475	0.0606922	0.0785711	0.0464991	0.0721488	0.0544116	0.0541662	0.0504138	0.0571974	0.0630684	0.0520538	0.0445542	0.044344	0.0861194	0.0426374	0.0470025	0.041528	0.0478915	0.04388
378	0.0354047	0.03534755	0.0291353	0.0414592	0.0707135	0.0384229	0.0575232	0.018331	0.0414633	0.0294726	0.0758955	0.037536	0.0734316	0.1310154	0.0504617	0.2436456	0.2436456	0.1392312	0.0855591	0.098498	0.1358834	0.1358834	0.1172157	0.0699073	0.06054625	0.11082365	0.0856701	0.1050637	0.0542604	0.0973432	0.0715693	0.0592744	0.0797795	0.0434454	0.0695263	0.0523796	0.0550111	0.0502922	0.0588477	0.0625141	0.0567339	0.0452106	0.043831	0.082566	0.0438415	0.042715	0.0430899	0.0476798	0.0407335
379	0.0345457	0.0368238	0.0324156	0.0440051	0.0749239	0.0383619	0.0572974	0.020326	0.0431845	0.0285789	0.0758283	0.039487	0.065106	0.133848	0.049004	0.2407054	0.2407054	0.1369927	0.0850472	0.0991915	0.1411075	0.1411075	0.1172937	0.0717968	0.06494365	0.11417915	0.0845066	0.1104443	0.0558061	0.0954517	0.0787139	0.064687	0.0768457	0.0471528	0.0733227	0.0537501	0.0537343	0.049886	0.0566489	0.0655782	0.0583823	0.0426682	0.043376	0.0886186	0.0450115	0.0445357	0.0457853	0.047507	0.0446053
380	0.0324005	0.03689735	0.0322106	0.0428153	0.0732764	0.0360137	0.0592829	0.0202916	0.0441327	0.0256502	0.0770101	0.0387378	0.0718057	0.1338677	0.0505157	0.2438809	0.2438809	0.1480841	0.0809551	0.1007111	0.1450478	0.1450478	0.1200775	0.0737074	0.063812	0.11530245	0.0876424	0.1158405	0.0562914	0.0924723	0.076215	0.0653766	0.0823725	0.0439897	0.0711527	0.0529464	0.0573218	0.0514433	0.0595265	0.0622373	0.0538803	0.0447361	0.0413285	0.0867313	0.0419438	0.0443703	0.0436754	0.0454999	0.044266
381	0.0309504	0.0367067	0.0324175	0.0394531	0.0796607	0.0367326	0.0608809	0.0190982	0.0445292	0.0286321	0.0786732	0.0410522	0.0670223	0.1355037	0.0487332	0.2396741	0.2396741	0.1458134	0.0834864	0.1036757	0.1508529	0.1508529	0.1250324	0.0716109	0.0601927	0.1125052	0.0894365	0.1118472	0.0562085	0.0912558	0.0775751	0.0681614	0.0843905	0.0471169	0.0708049	0.0556656	0.0555463	0.0508495	0.0622351	0.065226	0.0580952	0.0469704	0.0442945	0.0896571	0.0424387	0.0450153	0.0425215	0.0486777	0.0444606
382	0.0320887	0.03620045	0.0333766	0.041167	0.0752267	0.0396237	0.0600317	0.0196629	0.0423319	0.0275482	0.0788045	0.0413358	0.0698676	0.1428624	0.0528185	0.2520917	0.2520917	0.143762	0.0867324	0.1065101	0.1464114	0.1464114	0.1276334	0.0742219	0.06432475	0.1166154	0.0876518	0.1138252	0.0583745	0.0946855	0.0807524	0.0633808	0.0833129	0.0466685	0.0751742	0.054544	0.0549802	0.0534611	0.0607087	0.0626466	0.057504	0.0467176	0.0425289	0.0909247	0.0421976	0.0456431	0.0462279	0.0487251	0.0431254
383	0.0319251	0.03754375	0.0310268	0.0443634	0.0862622	0.0407714	0.0582716	0.0200801	0.0421026	0.0291212	0.0836068	0.0391895	0.0659157	0.1401684	0.0550682	0.2455034	0.2455034	0.1504944	0.0891803	0.1061301	0.1485315	0.1485315	0.1268579	0.0744159	0.06515145	0.11721475	0.0905297	0.1100983	0.0625266	0.0961131	0.0764068	0.0643645	0.0823775	0.0480172	0.0717484	0.0554328	0.0580492	0.0569923	0.0603366	0.0654825	0.0612838	0.0467493	0.045425	0.0956596	0.042689	0.0463907	0.0465188	0.0513194	0.0462674
384	0.0337045	0.0364737	0.0323848	0.0418969	0.0824551	0.0370765	0.0603101	0.0195573	0.0378224	0.0269985	0.085913	0.0411346	0.0705448	0.1449719	0.050058	0.2496427	0.2496427	0.1508876	0.0882444	0.1088632	0.1482205	0.1482205	0.1323334	0.0766878	0.06690675	0.11872365	0.0894544	0.1225946	0.0610146	0.0945044	0.0816272	0.0684208	0.0859737	0.0452594	0.0786122	0.0542637	0.0548726	0.0545163	0.0627999	0.0695534	0.064475	0.0429129	0.0462968	0.0980185	0.0436538	0.0498054	0.0466159	0.0502751	0.0414115
385	0.0331171	0.03803235	0.0326824	0.0431701	0.0844598	0.042844	0.0557206	0.0192643	0.0376687	0.0269866	0.0847379	0.0395169	0.0683261	0.1451227	0.0525858	0.2536779	0.2536779	0.1608172	0.0890482	0.1025665	0.1484559	0.1484559	0.1325368	0.0801692	0.0660841	0.12584945	0.0992454	0.1127244	0.0657441	0.0994378	0.0741521	0.064807	0.0871252	0.044895	0.074005	0.058606	0.0594231	0.0552326	0.0594542	0.0715442	0.057459	0.0504539	0.046243	0.1034039	0.0466063	0.0532409	0.0460007	0.0495627	0.0450384
386	0.0341054	0.036623	0.0322705	0.0430932	0.0871751	0.0403408	0.0539424	0.0192491	0.040824	0.0295175	0.0839931	0.0382257	0.0669229	0.1532349	0.0515143	0.2638226	0.2638226	0.1525711	0.092718	0.1123632	0.1531996	0.1531996	0.1354156	0.0779728	0.069613	0.1236269	0.0958373	0.1173746	0.0662397	0.09749	0.0830484	0.0731945	0.089798	0.0498137	0.0746639	0.0593391	0.0554999	0.0569427	0.0645541	0.066024	0.0661974	0.0491562	0.0464961	0.099719	0.0466303	0.0499372	0.0437541	0.0488117	0.0501491
387	0.0350552	0.0387256	0.0309125	0.0430613	0.0893609	0.0390436	0.0601847	0.0209371	0.0424213	0.0318562	0.0890595	0.0400935	0.0648015	0.1501278	0.0526639	0.260601	0.260601	0.157734	0.0930098	0.1137246	0.1617403	0.1617403	0.1418328	0.0806927	0.0721816	0.12220865	0.0943152	0.1195442	0.0619298	0.1036424	0.087066	0.0724127	0.0906872	0.0487497	0.0732936	0.0585948	0.0579366	0.0559154	0.0632206	0.0700878	0.0671882	0.0480371	0.0457695	0.0962143	0.0455098	0.05153	0.0461765	0.0503916	0.045505
388	0.0331545	0.03884425	0.0351945	0.0407179	0.0888962	0.0423868	0.0594018	0.0218498	0.043583	0.030499	0.0892867	0.0403183	0.0653913	0.1520985	0.0580643	0.2689969	0.2689969	0.1577048	0.094507	0.1107838	0.1637282	0.1637282	0.1382939	0.08332	0.07254065	0.1275196	0.0928743	0.1206963	0.0638923	0.1010981	0.0812767	0.0703244	0.0867715	0.0522896	0.0779831	0.0625885	0.0608806	0.0576689	0.0625851	0.0679355	0.0627244	0.0460286	0.0451605	0.102763	0.0470058	0.0492734	0.0480128	0.0527204	0.0497518
389	0.0333113	0.0392159	0.0325047	0.0418307	0.0886146	0.0405907	0.0594486	0.0197747	0.0433114	0.0313911	0.0894071	0.0430593	0.0664788	0.1589957	0.0565545	0.2739712	0.2739712	0.1685976	0.1002359	0.1147126	0.1548668	0.1548668	0.1394884	0.0849992	0.07075555	0.1332318	0.0997419	0.121709	0.0691538	0.0985768	0.0854142	0.0725566	0.0916967	0.0483491	0.0770255	0.0549427	0.06182	0.0563943	0.0662621	0.0722114	0.0680229	0.0540703	0.0487505	0.1059962	0.0463156	0.0529778	0.047815	0.0516471	0.0481635
390	0.0333884	0.037838	0.0340335	0.0456846	0.0904832	0.0400932	0.0627698	0.0228552	0.0409411	0.0306703	0.0914168	0.0444905	0.0642328	0.1595549	0.0576608	0.2718203	0.2718203	0.1640684	0.0999526	0.1137314	0.1609125	0.1609125	0.1453544	0.0800573	0.0777472	0.1278149	0.1002272	0.1216231	0.0676373	0.1048246	0.0849693	0.0721019	0.0932104	0.0513948	0.074934	0.0588781	0.0592996	0.0575305	0.0630984	0.0722773	0.0664461	0.0494781	0.0473506	0.1079117	0.0473361	0.0528224	0.0475855	0.0507911	0.0514274
391	0.0345841	0.0375652	0.0336882	0.0464406	0.0992448	0.0413227	0.0601475	0.0206862	0.0417324	0.031937	0.0993789	0.0445366	0.0658403	0.1624504	0.0584197	0.2653916	0.2653916	0.1619129	0.0986901	0.1183075	0.1709294	0.1709294	0.1428433	0.0827172	0.07503775	0.13420925	0.0987132	0.1289145	0.0709822	0.1072306	0.0921876	0.0779196	0.0910654	0.0506891	0.0782588	0.0592154	0.0628688	0.0552354	0.0640671	0.0730644	0.064111	0.051319	0.0536214	0.1064295	0.0466283	0.0549158	0.0485827	0.0507101	0.0512228
392	0.0363266	0.03808605	0.0306963	0.043638	0.1003806	0.0408758	0.0590744	0.0205054	0.0402921	0.0309309	0.0919298	0.0424843	0.0690906	0.1623909	0.0613005	0.2742814	0.2742814	0.1674547	0.1053344	0.1261029	0.170739	0.170739	0.1449552	0.0864229	0.08017435	0.1359113	0.0974743	0.1263517	0.0667327	0.1091983	0.0906439	0.0754548	0.0879564	0.0478028	0.0776273	0.0616268	0.0601399	0.0587875	0.063623	0.0756415	0.0670567	0.0524445	0.0504737	0.1107113	0.0504251	0.0508385	0.0490968	0.0534857	0.0473079
393	0.0349068	0.0398384	0.0365136	0.0461876	0.0934639	0.0422664	0.0554808	0.0235427	0.0474668	0.0297654	0.0936434	0.042099	0.0602399	0.1653737	0.0616014	0.2711447	0.2711447	0.1777326	0.1012253	0.1146817	0.1716005	0.1716005	0.148876	0.0900237	0.080861	0.13252575	0.1012912	0.1174378	0.0742886	0.1085783	0.084619	0.07443	0.0944154	0.0518863	0.0845583	0.0614012	0.0601721	0.0592587	0.0678275	0.0723639	0.0666551	0.052192	0.052768	0.1079005	0.0506044	0.0541605	0.0459367	0.0508549	0.0503675
394	0.0341312	0.03938635	0.0342434	0.0463149	0.0974521	0.0408909	0.0582961	0.0229318	0.0435531	0.0337451	0.094011	0.0423139	0.0659154	0.1637746	0.0594255	0.2801023	0.2801023	0.1728056	0.1008101	0.1247033	0.1696635	0.1696635	0.153394	0.0875205	0.0773773	0.13727925	0.101018	0.1216783	0.0732304	0.1093017	0.0896032	0.0765818	0.0941454	0.050229	0.0805254	0.0616376	0.0630523	0.0588761	0.0693823	0.0735212	0.0743168	0.0574938	0.0500465	0.1085711	0.0501837	0.0541152	0.0517674	0.0544862	0.0500131
395	0.0341837	0.03851815	0.0349828	0.0447007	0.0970777	0.0427894	0.0610137	0.0224196	0.0440271	0.032714	0.0976009	0.0417711	0.0650284	0.1634924	0.0600773	0.2774554	0.2774554	0.1754281	0.1036921	0.1278451	0.1722979	0.1722979	0.1479895	0.0921446	0.0812476	0.1368434	0.1043002	0.1263064	0.0728727	0.1100797	0.0862536	0.0801924	0.0988282	0.051377	0.0831534	0.0627392	0.0607064	0.0610959	0.066621	0.0744516	0.0714691	0.0556366	0.0520509	0.1136882	0.0524471	0.0529752	0.0500325	0.05311	0.0481258
396	0.0369477	0.03853155	0.0354064	0.0475943	0.1023729	0.0444523	0.060377	0.0233955	0.0428547	0.0356999	0.0957262	0.043475	0.063787	0.1754845	0.0578471	0.2762585	0.2762585	0.1782325	0.1029238	0.124605	0.1760477	0.1760477	0.1476788	0.0921695	0.07949015	0.14306405	0.1039652	0.1256946	0.0758282	0.1092038	0.0921391	0.0746912	0.0979482	0.0534121	0.0814979	0.060598	0.0623692	0.0572352	0.0664341	0.0761683	0.0711242	0.0556835	0.0488603	0.1097741	0.0511147	0.0567855	0.0477166	0.0565079	0.0535457
397	0.0346135	0.041205	0.035335	0.0453382	0.1013881	0.0468711	0.0573681	0.0209973	0.0417753	0.0342798	0.0965563	0.0436946	0.0634072	0.1733476	0.0612738	0.2956485	0.2956485	0.1785477	0.1049615	0.1301836	0.1786193	0.1786193	0.1540659	0.0917214	0.08382405	0.1438149	0.1109854	0.1292715	0.0788433	0.1111575	0.0876561	0.079267	0.0960938	0.0534912	0.0788718	0.0625276	0.0635843	0.0577872	0.0659171	0.0764376	0.0717778	0.0577478	0.0501281	0.1170625	0.0538094	0.0604207	0.0472356	0.0575785	0.0501277
398	0.0340659	0.03735105	0.0344031	0.0481138	0.1049616	0.0461442	0.0583818	0.0227374	0.043342	0.0302332	0.1033912	0.0414085	0.058507	0.1707061	0.0651386	0.2908547	0.2908547	0.1834918	0.111083	0.1240931	0.175889	0.175889	0.1536431	0.093679	0.08436955	0.14497065	0.1070188	0.1356227	0.0724749	0.1132805	0.0912735	0.0768806	0.0958295	0.0515531	0.0851579	0.062825	0.0641238	0.0585198	0.0691185	0.0771025	0.0725214	0.0552161	0.0531509	0.1189507	0.0524639	0.0535243	0.0480859	0.0541094	0.0502748
399	0.0353594	0.0391365	0.0351971	0.0470774	0.1044406	0.0469379	0.0559882	0.0204843	0.0418181	0.0322239	0.10327	0.0423654	0.0609938	0.1831235	0.0640075	0.2901799	0.2901799	0.1822947	0.1090019	0.123549	0.1828199	0.1828199	0.1513017	0.0974262	0.0811669	0.1455403	0.1140933	0.1340603	0.0794473	0.1112077	0.088248	0.0846749	0.094961	0.0480534	0.083411	0.0582675	0.0623144	0.0611954	0.0667894	0.0797965	0.0726588	0.0543058	0.0503677	0.1163878	0.051153	0.0579967	0.0513565	0.0554802	0.0505687
400	0.0351932	0.03952085	0.0351159	0.0487867	0.1098092	0.0453925	0.0596692	0.0219674	0.0412445	0.0341235	0.0978174	0.0422822	0.06377	0.1823552	0.0639511	0.2920738	0.2920738	0.1913698	0.1047055	0.1255062	0.1816156	0.1816156	0.1516053	0.1022027	0.0829049	0.14470085	0.1080479	0.1284549	0.0803568	0.1118598	0.0890365	0.0799892	0.0965057	0.0507586	0.0900042	0.0621759	0.0631124	0.0625765	0.0685992	0.0769154	0.0695487	0.0552387	0.0510842	0.1185823	0.0545263	0.0616727	0.052822	0.0540793	0.0493255
401	0.0353234	0.03841825	0.0348306	0.0465959	0.105847	0.0439568	0.062087	0.0220884	0.0442502	0.0336416	0.100569	0.0442045	0.0612814	0.1861179	0.0610028	0.2962079	0.2962079	0.1885475	0.1098066	0.132084	0.1793048	0.1793048	0.1622163	0.1000619	0.09109825	0.1479728	0.1130271	0.132165	0.0756006	0.1150573	0.0881881	0.0802035	0.0984393	0.0505482	0.0862437	0.0611585	0.0665718	0.0654172	0.0727493	0.0812103	0.0709986	0.0581466	0.0507479	0.1116723	0.0507008	0.0562197	0.0511723	0.0542554	0.0515342
402	0.0340241	0.0399092	0.0346437	0.0471536	0.1069225	0.0463678	0.0619624	0.0223491	0.0430818	0.0382857	0.0989181	0.045435	0.0615347	0.1861063	0.0621782	0.2900591	0.2900591	0.1899961	0.1097052	0.1328199	0.1785711	0.1785711	0.1597252	0.101631	0.0892911	0.1516887	0.108761	0.1329838	0.0798211	0.113706	0.0916537	0.0831284	0.0983292	0.0517826	0.0848404	0.0617101	0.0620356	0.062287	0.0698196	0.0782112	0.0770336	0.053945	0.0549752	0.1125052	0.0510476	0.0598539	0.0548471	0.0569009	0.0516409
403	0.0332506	0.04090785	0.0337129	0.0490564	0.1116038	0.0431695	0.059815	0.0220995	0.0458319	0.0329768	0.1022049	0.0441384	0.0610343	0.1830345	0.0653402	0.2931099	0.2931099	0.1870215	0.1097761	0.1295963	0.1874255	0.1874255	0.1567584	0.1018805	0.0917866	0.14912765	0.1104933	0.1331827	0.081212	0.117449	0.087848	0.0814988	0.0998377	0.0505297	0.0870613	0.0635021	0.0676055	0.0641912	0.071957	0.0778498	0.0763108	0.0562527	0.0560164	0.1161102	0.0566717	0.0609918	0.0491372	0.0564445	0.0524531
404	0.0338217	0.041601	0.0368224	0.0494649	0.1060682	0.0467774	0.0615615	0.0242721	0.0444523	0.0350049	0.1059339	0.0426482	0.0643168	0.1913641	0.0661763	0.2907458	0.2907458	0.199596	0.1154878	0.1324449	0.1913088	0.1913088	0.1526658	0.1054775	0.0900647	0.1536097	0.1122123	0.1372511	0.0833786	0.1207987	0.0895541	0.0831353	0.10256	0.05588	0.0876122	0.0667188	0.0637377	0.0677892	0.0709719	0.0818082	0.0739979	0.0589488	0.0504133	0.1163233	0.0574275	0.0631031	0.0535559	0.0574465	0.0537426
405	0.0350309	0.0410089	0.0365862	0.050944	0.1065313	0.0484235	0.0576606	0.0228629	0.0438216	0.0353708	0.1044222	0.0432128	0.0607011	0.1907309	0.0654999	0.3032365	0.3032365	0.1917463	0.1102954	0.1325339	0.1868659	0.1868659	0.1623741	0.1049839	0.0927846	0.1576309	0.1102764	0.1328444	0.0807123	0.1167095	0.0890173	0.0785594	0.1019202	0.0554461	0.0896243	0.0648143	0.0683077	0.0620328	0.0728134	0.0837478	0.0732851	0.0585323	0.0538802	0.1181217	0.0572586	0.0618985	0.0544663	0.0596184	0.052494
406	0.0344706	0.04098435	0.0389187	0.0493506	0.1119752	0.0505681	0.0551494	0.0243395	0.0462837	0.0383853	0.1076039	0.0429045	0.0619003	0.1908326	0.0684119	0.2983944	0.2983944	0.1914075	0.1130819	0.1311899	0.1986703	0.1986703	0.1608251	0.1090582	0.09415185	0.15456825	0.1060141	0.1393387	0.085258	0.1222058	0.0949144	0.0823073	0.1064466	0.0531624	0.0864945	0.0661385	0.0646465	0.0631048	0.0708496	0.0788627	0.0785258	0.058458	0.0518178	0.1157027	0.0535763	0.0576479	0.0539978	0.0599441	0.0556066
407	0.0365244	0.0432062	0.0384758	0.0503731	0.1095642	0.0416032	0.0635743	0.0250075	0.044429	0.0358276	0.1040699	0.0440318	0.0632523	0.1927978	0.067812	0.3004893	0.3004893	0.1964217	0.1152978	0.137831	0.2033673	0.2033673	0.1632433	0.1108571	0.0926435	0.1605023	0.1143426	0.136975	0.0843605	0.1180738	0.0905473	0.0852103	0.108398	0.0549788	0.08772	0.066396	0.0679971	0.0642672	0.0731774	0.0828288	0.0818224	0.0583859	0.0542894	0.1131201	0.0554235	0.0622876	0.0549418	0.0561384	0.0554931
408	0.0343844	0.04105465	0.0364295	0.0441253	0.1114013	0.0460367	0.0597498	0.0234069	0.0465437	0.0378724	0.1038155	0.0441705	0.064838	0.1917648	0.0686222	0.3142435	0.3142435	0.1987437	0.1159874	0.1376583	0.1932295	0.1932295	0.1606854	0.1095728	0.09287255	0.15865985	0.1165461	0.1416918	0.0892681	0.1264865	0.0904415	0.0847402	0.1033966	0.0518286	0.0897922	0.0667966	0.0688151	0.0646876	0.0745782	0.0821443	0.0773362	0.0584459	0.0602654	0.1128475	0.0575489	0.0599314	0.0578696	0.0596697	0.054274
409	0.0384028	0.04333855	0.0372544	0.0485894	0.1069197	0.0491458	0.0598316	0.0234293	0.042632	0.0360751	0.1004654	0.0438499	0.0610285	0.1971758	0.0695905	0.3183393	0.3183393	0.19832	0.1149213	0.133437	0.1967151	0.1967151	0.1699672	0.1079957	0.095491	0.1638816	0.1160322	0.1430434	0.0867209	0.1206081	0.0946077	0.0829119	0.1051582	0.051162	0.0905355	0.0643188	0.0682703	0.0671814	0.0706812	0.0809343	0.0874747	0.0634452	0.0550089	0.1168712	0.0539606	0.0618073	0.056763	0.0609581	0.0549226
410	0.0385105	0.04151225	0.037775	0.0474681	0.1052098	0.0467729	0.0629176	0.0253879	0.0457306	0.0365883	0.1037924	0.0424939	0.0615978	0.1957971	0.0715759	0.3075025	0.3075025	0.2049933	0.1164151	0.1388411	0.1994182	0.1994182	0.1619795	0.1104097	0.09619525	0.1620442	0.1127989	0.1354251	0.0937274	0.1219143	0.0961409	0.0810606	0.1015709	0.0514719	0.0926763	0.0630359	0.0691085	0.066291	0.0710492	0.0871181	0.0819107	0.0589172	0.0607509	0.1139563	0.0571831	0.0614555	0.0560668	0.0567253	0.0563052
411	0.0336815	0.0399386	0.0341539	0.0482707	0.1002797	0.0489398	0.0550521	0.026698	0.0416918	0.0361656	0.1036989	0.0430005	0.0605745	0.1964422	0.0721702	0.3130288	0.3130288	0.2008581	0.1162335	0.1449303	0.1930068	0.1930068	0.1666537	0.1134259	0.1012032	0.1636693	0.116666	0.1346864	0.0922687	0.1224132	0.0933818	0.0882579	0.1064234	0.054679	0.0912812	0.0648996	0.0668513	0.0639293	0.0740777	0.0853361	0.078956	0.062457	0.0561586	0.1140958	0.0559526	0.0640466	0.0554001	0.0595944	0.0545662
412	0.037852	0.0405306	0.03655	0.0514685	0.1027853	0.0481384	0.0594873	0.0247977	0.0482776	0.036108	0.105891	0.0459012	0.0630855	0.2032207	0.068745	0.3210669	0.3210669	0.2074364	0.1229978	0.1400737	0.1999475	0.1999475	0.1685886	0.1074587	0.09914785	0.16037825	0.1134383	0.133409	0.0828633	0.122503	0.0898808	0.0864551	0.109068	0.0497961	0.0904272	0.0704778	0.0678957	0.0679889	0.0724383	0.0869199	0.0811487	0.0618263	0.0638637	0.1195739	0.0584154	0.0636365	0.0566503	0.0593658	0.0565985
413	0.0366367	0.0407245	0.037425	0.0460611	0.1025125	0.0451751	0.059825	0.0228001	0.0448458	0.0382548	0.1132888	0.0423211	0.0636499	0.1956867	0.0682927	0.3170481	0.3170481	0.2079434	0.1177947	0.1418073	0.204544	0.204544	0.1704082	0.1114006	0.10092785	0.1614721	0.1158923	0.1338729	0.0870299	0.1182444	0.0890805	0.0899958	0.1106529	0.0537367	0.0912472	0.0691278	0.0712307	0.0670783	0.0728656	0.089921	0.080845	0.0620025	0.0576547	0.1157929	0.0590208	0.0621769	0.0595406	0.0591401	0.0570911
414	0.0372212	0.0439362	0.037375	0.0550629	0.1046369	0.0506084	0.0596686	0.0205598	0.0426641	0.0386813	0.1086308	0.0469847	0.0639916	0.1977949	0.0748877	0.3145078	0.3145078	0.208916	0.1217977	0.1430449	0.2031374	0.2031374	0.1679875	0.1117156	0.10363435	0.16721265	0.1163802	0.1419372	0.0929311	0.1243815	0.0902687	0.0892562	0.1043142	0.0509722	0.0932017	0.0717613	0.0684287	0.0721819	0.072177	0.085424	0.0823458	0.0617258	0.0582905	0.1152778	0.0530313	0.0645913	0.0593732	0.0603378	0.0536487
415	0.0390674	0.0406433	0.0388808	0.0474383	0.1054038	0.0487198	0.0595046	0.023623	0.0458462	0.0368759	0.1106342	0.0417598	0.0645305	0.2015653	0.0717226	0.3198541	0.3198541	0.2045483	0.1241824	0.142557	0.2046277	0.2046277	0.1720665	0.1077263	0.1003509	0.16121085	0.1186238	0.1358249	0.0916269	0.1239645	0.0916186	0.0866866	0.1102436	0.0517401	0.0916921	0.071967	0.0687393	0.0697331	0.0738986	0.0840542	0.0817909	0.0646976	0.0555377	0.1169076	0.0589847	0.0620995	0.0588093	0.0618101	0.0550748
416	0.0382391	0.0406317	0.0349795	0.0462999	0.1038547	0.0455181	0.0635355	0.0227888	0.0441699	0.0380603	0.1090274	0.0473592	0.0648568	0.1966607	0.0704275	0.3306997	0.3306997	0.2063867	0.1199463	0.1434883	0.205019	0.205019	0.1702594	0.112344	0.10501765	0.16521845	0.1178169	0.1372278	0.0938718	0.1340308	0.0952982	0.0906526	0.1077225	0.0535829	0.0932661	0.0694572	0.0698599	0.0681131	0.0719834	0.0912921	0.0870406	0.064057	0.0598658	0.1152182	0.0585019	0.0628704	0.0597311	0.0598791	0.0555839
417	0.0340691	0.04284185	0.0373516	0.0527793	0.1049049	0.0449586	0.0585302	0.0215326	0.0414683	0.0391079	0.1181059	0.0425049	0.0644133	0.2104384	0.0749277	0.3226242	0.3226242	0.2087538	0.1185906	0.1398083	0.2134675	0.2134675	0.1703329	0.1160583	0.10526115	0.1651029	0.1181508	0.1371256	0.0951377	0.1241252	0.0945114	0.0937177	0.1113013	0.05379	0.0921419	0.0653036	0.0684854	0.0682256	0.070255	0.0891218	0.0875799	0.0641833	0.0568055	0.1158718	0.05765	0.0660184	0.0578708	0.0610601	0.0563744
418	0.0352068	0.0429157	0.0378121	0.0503167	0.1017044	0.0473348	0.0606621	0.0258319	0.0466295	0.0372703	0.1130843	0.0468836	0.066266	0.2100046	0.0751236	0.3279943	0.3279943	0.2107085	0.1234372	0.1411312	0.2067949	0.2067949	0.1693835	0.1147523	0.0993555	0.16837875	0.121981	0.1348775	0.0924973	0.1213011	0.0919067	0.0888377	0.1100668	0.0545782	0.0953542	0.0706982	0.0725817	0.0698102	0.0734304	0.0923194	0.085107	0.0631407	0.0604704	0.1110037	0.0585956	0.0675576	0.0583796	0.0607422	0.0591942
419	0.0372827	0.0407467	0.0380079	0.0445855	0.0985123	0.0463186	0.0627309	0.0237373	0.0423417	0.0343729	0.1065009	0.044358	0.0636938	0.2072195	0.0705067	0.3274355	0.3274355	0.2132327	0.123046	0.14625	0.2028786	0.2028786	0.1653385	0.1147902	0.10362105	0.16472235	0.1188621	0.1412502	0.09527	0.1275904	0.097628	0.0886447	0.1053361	0.0537862	0.0893895	0.0679695	0.0699236	0.0704881	0.0757361	0.080055	0.0821571	0.0626435	0.0595684	0.1134258	0.0598836	0.0617029	0.0606275	0.0594362	0.0551281
420	0.0363295	0.0417418	0.0365502	0.0491032	0.100631	0.0518013	0.0597355	0.0235108	0.0455695	0.0386044	0.1133263	0.0481613	0.0615738	0.209049	0.0732431	0.3222325	0.3222325	0.2148442	0.1271862	0.1487067	0.2107112	0.2107112	0.1612421	0.1157551	0.10760455	0.1703063	0.1232265	0.1415201	0.0938831	0.1226908	0.0942574	0.0935687	0.1155876	0.0524168	0.0942311	0.0685728	0.069792	0.0735561	0.0737061	0.0894819	0.0844237	0.0628133	0.0572482	0.1141185	0.0578549	0.0639331	0.0603094	0.0625288	0.0597677
421	0.03968	0.04271525	0.0398621	0.0506763	0.1019998	0.0500751	0.0590112	0.0246044	0.0444642	0.0406824	0.1150945	0.0455106	0.0660783	0.2096793	0.074269	0.3213613	0.3213613	0.2177108	0.1269746	0.1426452	0.2079893	0.2079893	0.1679276	0.1212782	0.1055243	0.1688934	0.1158622	0.1388723	0.0949792	0.1283938	0.0937312	0.0931872	0.1071938	0.0521296	0.0930929	0.0699289	0.0752599	0.0720134	0.0770782	0.0869573	0.0826767	0.0653152	0.0589466	0.1151603	0.0583512	0.061948	0.063319	0.056341	0.05774
422	0.0406237	0.04298115	0.0366396	0.052938	0.0983485	0.0507057	0.0579008	0.0240684	0.0444323	0.0393074	0.113618	0.0462771	0.0662331	0.2044633	0.0773057	0.3228346	0.3228346	0.2096864	0.1359427	0.1508642	0.2112639	0.2112639	0.1680395	0.1200443	0.10282835	0.17065505	0.1223949	0.1359686	0.0964399	0.1259638	0.0986615	0.0925362	0.1069246	0.0547295	0.0897012	0.0707566	0.0699925	0.0712736	0.075418	0.0881992	0.0860566	0.0624254	0.0571827	0.1089513	0.0593904	0.0655688	0.0583584	0.0586333	0.055384
423	0.0356049	0.0424861	0.0366955	0.0461095	0.0995952	0.0502817	0.064167	0.0220125	0.0452387	0.0408656	0.1037616	0.0444432	0.065589	0.1987271	0.075385	0.319816	0.319816	0.2135341	0.126044	0.1504777	0.2231375	0.2231375	0.1586299	0.117621	0.105153	0.16661615	0.1250024	0.1412568	0.0984401	0.1250469	0.0942071	0.0933899	0.1111837	0.0535917	0.0943049	0.0689672	0.06538	0.0728433	0.0708914	0.0874581	0.087386	0.0647374	0.0602154	0.1097764	0.0595493	0.0620982	0.0638597	0.0610793	0.0561039
424	0.0374024	0.0413554	0.0350103	0.0484366	0.0998201	0.051551	0.0589277	0.022135	0.0426036	0.0400562	0.106808	0.0455959	0.0638072	0.2091111	0.0768282	0.3193817	0.3193817	0.2197216	0.129415	0.1475336	0.2141969	0.2141969	0.1732989	0.1161941	0.1026254	0.17181865	0.1249532	0.1348575	0.1002943	0.1337223	0.095797	0.0932286	0.1073759	0.0505127	0.0947178	0.0712532	0.0678519	0.0688318	0.0712512	0.0846319	0.0881121	0.0654681	0.0584846	0.1057843	0.0605032	0.0643332	0.0623712	0.0614108	0.0535476
425	0.0359813	0.04139855	0.0380698	0.0496592	0.0970272	0.0491597	0.0616191	0.0240918	0.0472723	0.0402694	0.1126715	0.0450219	0.0662886	0.2042952	0.075062	0.3191818	0.3191818	0.2196227	0.1304358	0.1498967	0.2116674	0.2116674	0.1700223	0.1152722	0.10377395	0.16887745	0.1185083	0.1380156	0.1048824	0.1288762	0.0963673	0.0951828	0.1098601	0.0506228	0.0940954	0.0664216	0.0734016	0.0725765	0.0769725	0.0910329	0.0881191	0.0660882	0.060009	0.1110202	0.0587307	0.0679051	0.0625818	0.0627237	0.053846
426	0.037708	0.04087285	0.0344778	0.0486188	0.1014588	0.0504358	0.0575048	0.0234241	0.0475566	0.0373094	0.1091673	0.0431344	0.0682443	0.2054526	0.0763511	0.3245949	0.3245949	0.2144006	0.1321442	0.145435	0.2120609	0.2120609	0.1619746	0.118763	0.1045438	0.1692036	0.1175213	0.1337368	0.1041356	0.1303983	0.090967	0.0925777	0.1078139	0.0527163	0.0930034	0.0667868	0.0692578	0.0726757	0.0772538	0.0884243	0.0870878	0.0643886	0.0596871	0.1066813	0.0595231	0.0682201	0.0625027	0.06013	0.0587353
427	0.037	0.0433814	0.0381988	0.0491739	0.0995146	0.0518196	0.06264	0.0217618	0.0431626	0.0403957	0.1166501	0.0457844	0.0694877	0.2088606	0.0736663	0.3222217	0.3222217	0.2112185	0.1256303	0.1523227	0.2161535	0.2161535	0.1672491	0.11885	0.10322005	0.1724037	0.1219442	0.132727	0.0958513	0.1262227	0.0919774	0.0955654	0.1162081	0.0513349	0.0920479	0.0678187	0.0688007	0.0796757	0.0779959	0.0868368	0.0876604	0.0666266	0.0640337	0.1030399	0.0579091	0.0664875	0.0645998	0.06297	0.0581887
428	0.0370473	0.0427432	0.0327556	0.0530922	0.0932519	0.0490358	0.0634197	0.0227856	0.0456067	0.0402169	0.1098031	0.045852	0.06895	0.2058197	0.0768419	0.3243019	0.3243019	0.2193281	0.1297748	0.1437884	0.2189898	0.2189898	0.172085	0.1153961	0.1047958	0.17262655	0.1213735	0.132431	0.0963393	0.1259845	0.0903401	0.0951817	0.1087802	0.0520467	0.0958311	0.0710844	0.0702079	0.0673515	0.0748429	0.0927627	0.0890678	0.0652658	0.0568274	0.1031515	0.0591058	0.0615681	0.0606631	0.0639849	0.0570425
429	0.0361305	0.041815	0.0398543	0.0504033	0.0970862	0.0475118	0.0580154	0.0232785	0.0436035	0.0413296	0.1141995	0.0466112	0.0689641	0.20929	0.0784314	0.3202876	0.3202876	0.2136302	0.1352029	0.1501697	0.2159827	0.2159827	0.1727465	0.1152612	0.1039894	0.1703111	0.1238621	0.1333351	0.0987483	0.1287277	0.095986	0.0994683	0.1050644	0.0536252	0.0981867	0.0693923	0.0682381	0.07493	0.0738701	0.0909755	0.0913289	0.0651503	0.057469	0.1036764	0.0585418	0.061564	0.0648988	0.0626544	0.0622812
430	0.0402341	0.041062	0.0413114	0.0463232	0.0883654	0.05421	0.0600131	0.0234252	0.0438162	0.042448	0.1134102	0.0436391	0.0659	0.2011676	0.0746897	0.3180411	0.3180411	0.209573	0.1305718	0.1441737	0.2090447	0.2090447	0.1684418	0.116648	0.10516015	0.1725532	0.1259851	0.1375303	0.1039084	0.1233689	0.0940295	0.1048444	0.1085605	0.051587	0.0943846	0.0715145	0.0711213	0.0753309	0.0771177	0.0876078	0.0914228	0.0678298	0.059709	0.1079083	0.0627726	0.0681828	0.067152	0.0612383	0.0606338
431	0.0370009	0.0380494	0.0370128	0.0505558	0.0926544	0.0530543	0.0611814	0.0226743	0.0465436	0.0421774	0.1139606	0.0448241	0.0694129	0.2079908	0.0774694	0.3166814	0.3166814	0.2224647	0.1383138	0.1516146	0.2123336	0.2123336	0.1638216	0.1134633	0.10992875	0.1682741	0.1196797	0.1317341	0.0997233	0.1277354	0.094113	0.0955161	0.1050493	0.0519628	0.1009566	0.0644578	0.0728889	0.0767001	0.0771048	0.0855823	0.0915645	0.0636037	0.0617141	0.1034976	0.0607053	0.0640314	0.0648239	0.0627508	0.0592359
432	0.0357011	0.0400219	0.0388334	0.0509561	0.0936939	0.0495466	0.0598517	0.0238137	0.0437668	0.0432265	0.1098917	0.0447011	0.0732729	0.210648	0.0752381	0.326328	0.326328	0.2219905	0.1339711	0.1536103	0.2128315	0.2128315	0.1688419	0.1168566	0.1055019	0.1712505	0.1183816	0.1321784	0.1015816	0.1241281	0.0919223	0.0982738	0.108289	0.0542889	0.0983836	0.0661298	0.0725206	0.0743024	0.0773102	0.0909874	0.0944097	0.0669029	0.0607973	0.101085	0.0603511	0.0665323	0.0694036	0.0607377	0.0581578
433	0.0379476	0.0422515	0.0412731	0.0503164	0.0891536	0.0533315	0.0643688	0.0224833	0.045105	0.0405079	0.1114891	0.0447765	0.0718444	0.2045094	0.076846	0.3126097	0.3126097	0.2206893	0.1300834	0.1530497	0.2123772	0.2123772	0.1795819	0.1203284	0.1049786	0.17357025	0.1205371	0.1375739	0.1000217	0.1287785	0.0918008	0.0989108	0.1115366	0.0529061	0.0989463	0.0648063	0.067083	0.0781914	0.0753855	0.0880574	0.0920261	0.0680974	0.0645454	0.1040414	0.061449	0.0638588	0.0657263	0.0660476	0.0530943
434	0.0353243	0.04401745	0.0407986	0.0478594	0.0891983	0.0543715	0.0601835	0.0210658	0.0428826	0.0401068	0.1144273	0.0408098	0.0786557	0.2092271	0.0784237	0.3200804	0.3200804	0.2160105	0.133607	0.1480246	0.2134295	0.2134295	0.1704663	0.1211085	0.10822305	0.1691148	0.1223316	0.1336404	0.0994544	0.1232414	0.0913327	0.1015324	0.10994	0.0508413	0.1028558	0.0695565	0.0672811	0.0769254	0.0780687	0.0855264	0.0965161	0.0721456	0.0602653	0.1025842	0.0638138	0.0661419	0.0679361	0.0625801	0.0603064
435	0.0375591	0.04224395	0.0392371	0.0537277	0.0929555	0.0578428	0.063142	0.0240638	0.0453665	0.0425808	0.1163297	0.04476	0.0778065	0.2061576	0.0775371	0.3246453	0.3246453	0.2092925	0.1334449	0.1466072	0.2174881	0.2174881	0.169412	0.1237396	0.1051017	0.17204905	0.1251288	0.1310785	0.1089793	0.1297245	0.0922193	0.0980844	0.1096976	0.0506866	0.09853	0.072564	0.0680584	0.0793093	0.0725592	0.0904368	0.0971396	0.0665013	0.0625047	0.0960951	0.0593962	0.0663246	0.0683479	0.0633989	0.0569825
436	0.0360119	0.0416001	0.0376448	0.0496183	0.0880059	0.0545914	0.0624945	0.0225617	0.0473461	0.0388904	0.1106914	0.0419963	0.0732363	0.2105814	0.078005	0.3240617	0.3240617	0.2197762	0.1369117	0.1521447	0.216497	0.216497	0.1727795	0.1231143	0.100681	0.1734982	0.1211875	0.1336708	0.1059986	0.1304032	0.0856193	0.1033972	0.1062985	0.0541897	0.0965698	0.0656701	0.0710538	0.0792849	0.0736419	0.0856509	0.0945114	0.065876	0.0620083	0.0897995	0.0591146	0.0704238	0.0701383	0.0625611	0.0566221
437	0.0373153	0.04014145	0.0379766	0.0495282	0.0896469	0.0524892	0.064299	0.02404	0.0456504	0.0389281	0.1138202	0.0426059	0.0795238	0.2077198	0.0792037	0.3296298	0.3296298	0.2170817	0.1398434	0.156452	0.2141956	0.2141956	0.1738575	0.1252879	0.10401085	0.1692821	0.1178729	0.134711	0.1054351	0.134703	0.0898197	0.1037406	0.1078804	0.0508757	0.0971544	0.0701002	0.0711523	0.0752133	0.0726376	0.0877435	0.0990921	0.0686893	0.0581533	0.0990803	0.0655966	0.0672281	0.0647163	0.0618465	0.0579119
438	0.0393796	0.04280045	0.0383969	0.0482045	0.0862447	0.0565668	0.0642435	0.025051	0.0476858	0.0424545	0.1186245	0.042	0.0776801	0.2115456	0.0762982	0.3161966	0.3161966	0.2165144	0.1370742	0.1576243	0.2203985	0.2203985	0.1707964	0.1229228	0.10404015	0.1705466	0.1193038	0.1310334	0.1090179	0.1289791	0.0910457	0.1096593	0.1082062	0.0524851	0.0988474	0.0672334	0.0720019	0.0806135	0.0749101	0.0919594	0.0962704	0.0696126	0.0623614	0.09664	0.0613841	0.0702626	0.0701426	0.0619657	0.0589799
439	0.0353089	0.0411439	0.0401432	0.0499439	0.0820346	0.0552415	0.0634724	0.0224352	0.0503797	0.0413747	0.1130547	0.0435302	0.0784866	0.2090058	0.0784928	0.319682	0.319682	0.2225601	0.1389525	0.1546453	0.2193504	0.2193504	0.1747689	0.126303	0.109857	0.1755247	0.1236519	0.1343608	0.1086323	0.1285227	0.093674	0.1069786	0.1088174	0.0521355	0.1012739	0.0668455	0.0685312	0.0698196	0.0740264	0.0892955	0.0960704	0.0683283	0.0631871	0.0984221	0.0631818	0.071949	0.0728897	0.0615501	0.0577432
440	0.0365838	0.04000345	0.0344034	0.0541493	0.0841893	0.0585454	0.061948	0.0229639	0.0453882	0.039377	0.1151818	0.0462615	0.0791714	0.2057685	0.0826806	0.3285994	0.3285994	0.2166756	0.1351936	0.1521457	0.2174795	0.2174795	0.1756446	0.119136	0.10514735	0.175336	0.1203298	0.1347787	0.1001225	0.1224481	0.090335	0.1109654	0.1100003	0.0497821	0.0979856	0.0698275	0.0737142	0.0764285	0.0775729	0.0827119	0.0959515	0.0715173	0.0623095	0.0971636	0.0618796	0.0717228	0.0726108	0.0625116	0.0568196
441	0.0391242	0.0415843	0.0415512	0.0522441	0.0897735	0.0559448	0.0688883	0.0232126	0.0434697	0.0448242	0.1114879	0.0430776	0.0838733	0.2056606	0.0832035	0.3274983	0.3274983	0.2172848	0.137857	0.1528243	0.2197964	0.2197964	0.1768818	0.1200592	0.10860885	0.16975575	0.117375	0.1332307	0.1112894	0.1311834	0.0877038	0.1080703	0.106812	0.0545793	0.1039647	0.0717002	0.0691243	0.0792126	0.070924	0.0896399	0.0974426	0.0694878	0.0642844	0.0941713	0.0618916	0.0679637	0.0741859	0.0644756	0.0563856
442	0.0384157	0.03997655	0.0373646	0.0523757	0.0852098	0.0548946	0.0660317	0.0236807	0.041969	0.0449547	0.1073907	0.0428405	0.081845	0.2149181	0.0822191	0.313912	0.313912	0.220677	0.1441487	0.1576301	0.2124494	0.2124494	0.1782984	0.1212144	0.10490745	0.17135655	0.1195976	0.1349241	0.1129362	0.1269117	0.089856	0.1117483	0.1106195	0.0512857	0.1032832	0.0688309	0.0727477	0.077941	0.0775823	0.0875625	0.1010679	0.0724779	0.0645046	0.0967023	0.0604168	0.0687564	0.074677	0.0610149	0.0578685
443	0.0374373	0.04201535	0.0383263	0.0537539	0.0905747	0.053893	0.0663559	0.0253671	0.0453124	0.0433194	0.1151497	0.0452303	0.0838961	0.2181713	0.081621	0.3210283	0.3210283	0.2171122	0.1446355	0.1540345	0.2134798	0.2134798	0.17273	0.1318706	0.10795295	0.16927075	0.1167848	0.1251209	0.1085829	0.1238088	0.0880938	0.1149419	0.1038696	0.0572295	0.0986456	0.0661648	0.0686335	0.0805213	0.0784766	0.0871514	0.1030263	0.0738304	0.0644599	0.094682	0.061613	0.0688542	0.0781104	0.0616397	0.0589711
444	0.0354528	0.0420854	0.03663	0.0518972	0.0810225	0.06015	0.0623474	0.0244162	0.0440076	0.0397578	0.1126163	0.0451572	0.0870363	0.2045681	0.0803975	0.3145588	0.3145588	0.2135504	0.1438618	0.1551335	0.2171645	0.2171645	0.1727807	0.1200968	0.10698115	0.1698615	0.1204184	0.1343423	0.1147032	0.1251019	0.0882405	0.1110109	0.1107056	0.0519835	0.1039637	0.0685749	0.0668291	0.0835772	0.0721529	0.0846964	0.1037931	0.0720825	0.0683017	0.0918968	0.0626842	0.0762184	0.0770549	0.0616556	0.0580122
445	0.0375014	0.0421186	0.0377512	0.0504926	0.0856837	0.0604326	0.0635767	0.0227821	0.045925	0.0444247	0.1149421	0.0449285	0.0886965	0.215343	0.0844928	0.3113546	0.3113546	0.2235842	0.1505557	0.162225	0.2058066	0.2058066	0.1718386	0.1260274	0.1077611	0.1719854	0.1169984	0.1276438	0.1091599	0.1276179	0.0873189	0.1116378	0.1107586	0.0516017	0.1057981	0.0668319	0.0685916	0.0809779	0.0757856	0.0908261	0.1011723	0.0766832	0.0695251	0.0895581	0.0643758	0.0721815	0.0805494	0.0631974	0.0576167
446	0.0399771	0.039422	0.0363891	0.0545068	0.0823742	0.0574157	0.0637107	0.0232576	0.0440872	0.0440857	0.1146732	0.0435892	0.0851363	0.2012609	0.0801672	0.3121543	0.3121543	0.2184158	0.1372561	0.1563737	0.2084802	0.2084802	0.1737608	0.1235406	0.1077345	0.1711901	0.1183695	0.1349838	0.1145474	0.127592	0.0902817	0.1141848	0.109446	0.0517997	0.1010101	0.0657846	0.0687416	0.0852288	0.074904	0.0883377	0.1049011	0.0747846	0.0663405	0.0905944	0.0563962	0.0709061	0.0785448	0.0638719	0.0595443
447	0.0348279	0.04111395	0.0391371	0.0524762	0.0833242	0.060763	0.069129	0.0203118	0.0423638	0.0404139	0.1121384	0.0436815	0.0856408	0.2036972	0.0828063	0.3236917	0.3236917	0.2174224	0.1517164	0.1561054	0.2163014	0.2163014	0.1763277	0.1220848	0.11098015	0.16988255	0.1208	0.1296777	0.1182153	0.1262593	0.0870277	0.1174736	0.1131084	0.0514678	0.0977391	0.0668633	0.0686538	0.0872821	0.0790788	0.0855744	0.1076465	0.0746467	0.0677713	0.088516	0.0615146	0.071192	0.0793187	0.0630089	0.0586849
448	0.0371325	0.04111655	0.03895	0.0536565	0.0811149	0.0562405	0.069283	0.0220778	0.0451635	0.0478303	0.111936	0.0443154	0.0888708	0.2054747	0.0845772	0.3099317	0.3099317	0.2176301	0.1482313	0.1607656	0.2176105	0.2176105	0.1773665	0.1228828	0.1080828	0.17115615	0.1216123	0.1325417	0.1199817	0.1283651	0.090008	0.119049	0.1170892	0.0556505	0.106411	0.0697388	0.068426	0.081406	0.075229	0.0873814	0.1132411	0.0778722	0.0676092	0.0921371	0.0645903	0.0716068	0.0804953	0.0651664	0.0556857
449	0.0369833	0.0423092	0.03845	0.0514897	0.0834204	0.0582895	0.0675933	0.022369	0.0447077	0.0448978	0.1137101	0.0436444	0.0947595	0.1991601	0.0856481	0.3133619	0.3133619	0.2160328	0.1556838	0.1517643	0.2162209	0.2162209	0.1764147	0.1264228	0.1067368	0.1733187	0.1215261	0.1296132	0.1134058	0.1255634	0.0911041	0.1249127	0.1103127	0.0540166	0.108931	0.0688289	0.0712879	0.0827841	0.0729189	0.0845779	0.108813	0.0765945	0.0666548	0.0911243	0.064483	0.0755661	0.08217	0.0619026	0.057582
450	0.038105	0.0410393	0.039375	0.0519672	0.0798282	0.0608507	0.0645345	0.0247677	0.0470113	0.0469725	0.11304	0.0460674	0.0976881	0.206282	0.0830374	0.3251372	0.3251372	0.2085432	0.1472626	0.1617464	0.2183533	0.2183533	0.1808791	0.1218662	0.10598705	0.1685572	0.1170464	0.1284116	0.1109736	0.1256085	0.0887813	0.1253457	0.106165	0.0527249	0.105578	0.0689943	0.0666552	0.0854876	0.0724137	0.0925965	0.1143559	0.0766728	0.0701492	0.0902582	0.0689852	0.0684137	0.084152	0.0634693	0.0578986
451	0.0366344	0.0416257	0.038225	0.0544158	0.0807966	0.0640271	0.0681012	0.0235861	0.0461682	0.0464832	0.1111253	0.0448135	0.09469	0.204047	0.0816727	0.3126038	0.3126038	0.2162834	0.149995	0.1591607	0.2083313	0.2083313	0.1782176	0.127233	0.1100589	0.17028165	0.1166016	0.129796	0.1179481	0.131042	0.0883064	0.1261786	0.1050163	0.0531591	0.1046924	0.0715382	0.0711465	0.0838486	0.0771178	0.0857928	0.1130002	0.0751769	0.0702182	0.0848505	0.06242	0.0741002	0.0859606	0.0623033	0.0552778
452	0.0360979	0.03972745	0.038025	0.0496838	0.0790288	0.0598246	0.0660187	0.0258099	0.0457711	0.0444746	0.1153199	0.0448899	0.0987663	0.2071317	0.0888354	0.3099588	0.3099588	0.2138992	0.1530924	0.1595382	0.2180787	0.2180787	0.1844709	0.125294	0.1100864	0.1705359	0.1191114	0.130384	0.1209207	0.1292808	0.0881562	0.1234963	0.1033931	0.0531981	0.1087191	0.0706715	0.0699958	0.0894384	0.0777393	0.0827967	0.112069	0.0784511	0.0712095	0.0854408	0.0646598	0.0712059	0.0849926	0.063305	0.0554828
453	0.0395071	0.0394907	0.038675	0.0544342	0.0831892	0.0641277	0.0675877	0.0225376	0.044061	0.0469402	0.1150271	0.0448238	0.0991461	0.2068016	0.0853593	0.311895	0.311895	0.2256722	0.1551733	0.1587405	0.2144596	0.2144596	0.1732971	0.1237132	0.11110335	0.1729043	0.1183779	0.1352739	0.1238537	0.1323459	0.084893	0.1324375	0.1080077	0.0531629	0.1078288	0.0647744	0.0704497	0.0879131	0.0751015	0.0870904	0.1126894	0.0776088	0.0738791	0.0864179	0.0620487	0.0735702	0.0942206	0.0639155	0.0602747
454	0.0371739	0.0398456	0.038625	0.0560095	0.0753019	0.0634216	0.06791	0.0229256	0.0472229	0.0426927	0.1127881	0.0408453	0.102097	0.2026465	0.0865842	0.3126135	0.3126135	0.2115352	0.1604735	0.1546976	0.2134371	0.2134371	0.1805917	0.1273156	0.10678235	0.1673027	0.1199883	0.1379344	0.1174599	0.1212571	0.0891645	0.126322	0.1141748	0.0498767	0.1109468	0.0642196	0.0672532	0.0892853	0.0720489	0.0863768	0.1184241	0.0804161	0.0735497	0.083518	0.0629628	0.0743541	0.0876058	0.0627654	0.0574664
455	0.0367465	0.0396921	0.03905	0.0551051	0.0774492	0.0646682	0.0694264	0.0224188	0.0444116	0.0466368	0.1094397	0.0430239	0.1032822	0.2033821	0.0877709	0.3082541	0.3082541	0.2142441	0.1595285	0.1587238	0.2068312	0.2068312	0.1757589	0.1237879	0.1076457	0.16947505	0.118264	0.1313426	0.1221454	0.1232653	0.0879124	0.1264231	0.105506	0.0563134	0.1072003	0.0658676	0.0707223	0.0929541	0.0740275	0.0859587	0.1175793	0.0843269	0.0731972	0.0829091	0.0666715	0.0720448	0.089886	0.0588339	0.0587753
456	0.0361181	0.0402685	0.04015	0.0561382	0.0858358	0.0642001	0.067231	0.0229886	0.0456387	0.0494078	0.1127297	0.0430566	0.103328	0.2082049	0.0893856	0.3094013	0.3094013	0.2067966	0.1584629	0.157273	0.2081284	0.2081284	0.1733654	0.1293136	0.1098933	0.1720958	0.11577	0.1311367	0.1269675	0.1297311	0.0901851	0.1267411	0.1051571	0.051969	0.115871	0.0667086	0.0672483	0.0837002	0.0735372	0.0893184	0.115619	0.0849979	0.0740116	0.0819805	0.0639843	0.0771234	0.0883455	0.0639747	0.0569532
457	0.036422	0.039664	0.039	0.0561496	0.0806476	0.0699148	0.0676442	0.0205214	0.0487104	0.0465982	0.1158179	0.0443153	0.1083196	0.2023733	0.0858553	0.3025845	0.3025845	0.2120121	0.1580154	0.1603418	0.2018268	0.2018268	0.1788445	0.1255773	0.1096777	0.16821535	0.1118062	0.1296716	0.1249175	0.1284872	0.0858067	0.1301485	0.1083996	0.0539171	0.1077883	0.0667238	0.0695098	0.0909962	0.0750849	0.0863938	0.1201785	0.0813674	0.0737088	0.0834251	0.0662009	0.0728462	0.0910595	0.0628197	0.0560346
458	0.0359175	0.0417797	0.039525	0.0556535	0.0813027	0.0655937	0.0665979	0.0252152	0.04588	0.0490565	0.1096933	0.0414476	0.1099815	0.2028133	0.0905396	0.307712	0.307712	0.2095165	0.1589358	0.1581013	0.2093927	0.2093927	0.1841899	0.1236856	0.1061355	0.1717293	0.1186546	0.1331064	0.1228176	0.1269522	0.0862768	0.1434375	0.1086572	0.0517198	0.1075516	0.0705862	0.0633967	0.0933466	0.0738217	0.0853176	0.117836	0.0854361	0.0734638	0.0813287	0.0657007	0.0748207	0.0931991	0.0591448	0.0562742
459	0.0351915	0.0379809	0.0393	0.0567062	0.078203	0.0680325	0.0682159	0.0240162	0.0493465	0.0445186	0.1169279	0.0418248	0.1064909	0.210644	0.0883969	0.3077659	0.3077659	0.2177285	0.1638255	0.16396	0.2099233	0.2099233	0.1799807	0.1302489	0.1098285	0.1673644	0.1141674	0.1302778	0.1234239	0.1270863	0.0874682	0.1370797	0.1045019	0.0522007	0.1108227	0.0640266	0.0721261	0.0906151	0.0737543	0.0855106	0.1180222	0.0816369	0.0781215	0.0802994	0.0641382	0.0747248	0.0927048	0.0663889	0.054574
460	0.0340516	0.04176105	0.03785	0.0525557	0.0793068	0.0662795	0.0708698	0.0195719	0.0452298	0.0491655	0.1149654	0.0427807	0.1140672	0.1997501	0.0883053	0.2954155	0.2954155	0.206572	0.1614252	0.1579601	0.2002099	0.2002099	0.1814566	0.1308079	0.10485	0.1709232	0.1156732	0.1335857	0.1304691	0.1207952	0.0865121	0.1372516	0.1052596	0.0553165	0.1117046	0.0642999	0.0697523	0.0872857	0.0730384	0.0833413	0.1216848	0.079694	0.0778999	0.0782077	0.0621913	0.0763877	0.0908284	0.0600719	0.0554625
461	0.0359731	0.03959275	0.0403527	0.0561579	0.0789333	0.0715967	0.0692452	0.0216241	0.0480932	0.0477262	0.1156877	0.0402676	0.114412	0.1969489	0.088246	0.3021164	0.3021164	0.2061967	0.1660772	0.163656	0.2024022	0.2024022	0.1850891	0.1282828	0.1087813	0.1665695	0.1139919	0.1364795	0.1278581	0.1241093	0.0870108	0.1443812	0.1021147	0.053775	0.1088798	0.0677436	0.0655896	0.0908113	0.070762	0.0845105	0.1223576	0.0829011	0.0745512	0.0731694	0.0625598	0.0801124	0.0957708	0.0631208	0.056462
462	0.0337269	0.04198	0.0359963	0.0559418	0.0787293	0.0731072	0.0697253	0.0242258	0.0445791	0.048288	0.1114314	0.0467247	0.1165527	0.1983352	0.0917471	0.3000537	0.3000537	0.2085103	0.1615588	0.1548942	0.1998407	0.1998407	0.1799483	0.1284167	0.1071919	0.16936005	0.1156243	0.1319136	0.1323297	0.1171165	0.0867422	0.1401772	0.1045935	0.0526273	0.1110458	0.0670381	0.0655447	0.0919732	0.0690766	0.0905917	0.1271034	0.0816861	0.0802095	0.0753957	0.0634107	0.0781116	0.0950535	0.0631078	0.0507453
463	0.0346955	0.04198495	0.0340546	0.0511574	0.0770109	0.0683184	0.070348	0.0236151	0.0462511	0.0526102	0.1118223	0.0441452	0.1199955	0.1988383	0.0924942	0.3019655	0.3019655	0.2022172	0.1636851	0.1693771	0.2071533	0.2071533	0.1890703	0.1325965	0.10707645	0.1681939	0.1163416	0.1320232	0.1326692	0.1178942	0.0828559	0.1505078	0.1021252	0.0590229	0.1072174	0.0625074	0.0690977	0.0903992	0.0700346	0.0838029	0.1270333	0.085167	0.0774861	0.0781969	0.0651674	0.0812785	0.0976	0.0629176	0.054348
464	0.0378006	0.04181695	0.0372127	0.0574275	0.075089	0.0730026	0.0736748	0.0231845	0.0453312	0.0478087	0.1121414	0.0423903	0.1187299	0.195103	0.0923993	0.2970569	0.2970569	0.2145346	0.1701151	0.1570023	0.203875	0.203875	0.1829999	0.1273528	0.1010695	0.1654847	0.1170378	0.1367605	0.1272547	0.1197618	0.0874588	0.1421257	0.1072349	0.0502201	0.1108247	0.0668691	0.0654854	0.0955239	0.0708016	0.0811933	0.1259492	0.0810096	0.0805802	0.0755313	0.0656457	0.0768327	0.1007984	0.0594504	0.0563738
465	0.0355588	0.040858	0.0364825	0.0567502	0.0812189	0.0741814	0.0738739	0.0210935	0.0457755	0.0470696	0.1110324	0.0408619	0.1160991	0.1950541	0.092693	0.2970656	0.2970656	0.2136262	0.1634995	0.1630148	0.198186	0.198186	0.1828302	0.1278187	0.104807	0.16637415	0.1201292	0.1349158	0.130775	0.1189128	0.0866755	0.1417187	0.1004809	0.0548095	0.1152723	0.0687408	0.06642	0.0944655	0.074733	0.0898574	0.1205987	0.0839295	0.0823704	0.0763757	0.0595366	0.0743318	0.1026654	0.0618684	0.0532095
466	0.0354303	0.03976045	0.0334553	0.0536341	0.0776601	0.0715297	0.0704452	0.019827	0.0453601	0.0503262	0.1092606	0.0424293	0.121821	0.1884294	0.0887363	0.291476	0.291476	0.2033172	0.1676854	0.1586676	0.1962719	0.1962719	0.1794038	0.1283524	0.10481625	0.16313335	0.1119254	0.134061	0.1361334	0.1246873	0.085731	0.1485317	0.1059946	0.0479865	0.1092881	0.0630336	0.0628877	0.093226	0.0706138	0.0866768	0.1297235	0.0861617	0.0824838	0.0755102	0.0647451	0.0768568	0.0999853	0.0618323	0.0560243
467	0.0350699	0.0383533	0.0349745	0.056356	0.0798266	0.0671341	0.0698689	0.0224857	0.0489779	0.0497285	0.1078252	0.0432125	0.1220602	0.1971282	0.0889503	0.290764	0.290764	0.2074362	0.1677123	0.1539086	0.1994914	0.1994914	0.1859554	0.1271229	0.10725225	0.1623806	0.1107476	0.1286332	0.1352581	0.1215188	0.0833348	0.1428679	0.1031507	0.0539843	0.1092903	0.066177	0.0680697	0.095205	0.0757738	0.0827327	0.1250592	0.086319	0.0828753	0.0777892	0.058713	0.0748696	0.0984343	0.0562947	0.0551159
468	0.0341606	0.04250825	0.0348831	0.0626526	0.0796409	0.0745018	0.0672999	0.0224069	0.0437415	0.049302	0.1078842	0.0395169	0.123826	0.186715	0.0901565	0.2937079	0.2937079	0.2026832	0.1674478	0.1551591	0.1966213	0.1966213	0.1784164	0.1268624	0.10913855	0.1629521	0.1120489	0.1350263	0.1326185	0.1185153	0.0812543	0.1471088	0.10015	0.052167	0.111994	0.0667893	0.0664314	0.0948424	0.0713388	0.0801983	0.1370642	0.0843797	0.0812519	0.0735118	0.0614237	0.076358	0.1035926	0.0554711	0.0552303
469	0.0335852	0.03777845	0.0328006	0.0590603	0.0810252	0.0708367	0.0699056	0.0223384	0.0450765	0.0482696	0.1053315	0.0408447	0.1199298	0.1904154	0.0898776	0.3008154	0.3008154	0.2001866	0.1640489	0.1603921	0.197348	0.197348	0.1798816	0.1312037	0.1020969	0.16344175	0.1064329	0.1313772	0.1334537	0.1130845	0.0843524	0.1472316	0.1024713	0.0500419	0.1086196	0.0611631	0.0647652	0.0924655	0.0729115	0.0844685	0.1260536	0.0867405	0.0856049	0.0732664	0.0617482	0.0756506	0.1014301	0.0637304	0.0550973
470	0.0364761	0.039807	0.0339714	0.0569496	0.0776284	0.0710344	0.0717644	0.0213662	0.0471595	0.04649	0.1106435	0.0380257	0.1232197	0.1853466	0.0894656	0.2854038	0.2854038	0.19466	0.1670977	0.1604804	0.1963522	0.1963522	0.1746789	0.1268536	0.10618345	0.1585297	0.112568	0.1347584	0.1307606	0.1180063	0.0833468	0.1481669	0.1000387	0.0520453	0.1092516	0.0643874	0.0668095	0.0927941	0.0700447	0.0848848	0.1298916	0.084095	0.0814857	0.0759356	0.0624438	0.0751815	0.1044822	0.0600748	0.052768
471	0.0368806	0.03906685	0.031296	0.0589029	0.0754807	0.0745907	0.0687661	0.0204442	0.0459346	0.0489541	0.1087816	0.0422389	0.1315434	0.1910874	0.0912753	0.2857172	0.2857172	0.1955592	0.16835	0.160007	0.190345	0.190345	0.1845234	0.1196641	0.10428285	0.16143345	0.1108788	0.1329271	0.1376987	0.1177494	0.0821199	0.1505705	0.1026386	0.0519117	0.1131475	0.063031	0.0637636	0.0935217	0.067078	0.0856638	0.1310112	0.0858289	0.0811107	0.0747862	0.065424	0.0741084	0.0979417	0.0583416	0.0531547
472	0.0359213	0.0384814	0.0349574	0.0553402	0.0735266	0.0712506	0.0710003	0.0207105	0.0481003	0.0512178	0.1089868	0.0408668	0.1298331	0.1882853	0.0923725	0.2876489	0.2876489	0.2056414	0.1697518	0.1535903	0.1891685	0.1891685	0.1867561	0.1309429	0.1020709	0.1619639	0.1148925	0.1299846	0.1332604	0.1118932	0.0849348	0.1522814	0.1020766	0.0577262	0.1139904	0.0614221	0.0621074	0.0941773	0.0738219	0.0845625	0.1309177	0.0891481	0.0839581	0.0703154	0.0626446	0.0799148	0.1057822	0.0611023	0.0574592
473	0.0342425	0.04079015	0.0374322	0.061881	0.0761357	0.0689576	0.0737499	0.0232601	0.0461883	0.0496252	0.1023567	0.0399056	0.1298538	0.1858773	0.0889448	0.2858602	0.2858602	0.201339	0.1687387	0.1525813	0.1866017	0.1866017	0.180513	0.1287136	0.10042195	0.1573436	0.1095196	0.1308984	0.135358	0.1151349	0.0828746	0.1522021	0.1033874	0.0518584	0.1125198	0.0656864	0.0621691	0.0989332	0.0715451	0.0839456	0.1278678	0.0904821	0.0802172	0.0727872	0.0645248	0.0786222	0.1034984	0.0606759	0.0528408
474	0.0347215	0.0365928	0.0411565	0.0585394	0.0738219	0.0736257	0.0703508	0.0200052	0.0449214	0.0505995	0.1065549	0.0387947	0.131953	0.1851928	0.0929167	0.2808002	0.2808002	0.1943073	0.1647852	0.1548524	0.1905302	0.1905302	0.1800557	0.1272871	0.1002175	0.1598778	0.1102608	0.1252013	0.1364592	0.112292	0.0874105	0.15322	0.099525	0.0500458	0.1128043	0.0643009	0.0616797	0.0950756	0.0716331	0.0794362	0.1328874	0.0867548	0.0812606	0.069312	0.0614343	0.0745386	0.1060706	0.0586875	0.0535116
475	0.0333729	0.0374064	0.0357732	0.0578955	0.0754082	0.0713832	0.0714957	0.0226331	0.0452169	0.0470459	0.1092201	0.0374256	0.1312979	0.1848685	0.0897819	0.2834614	0.2834614	0.1899278	0.1731149	0.1534579	0.1908522	0.1908522	0.1814274	0.1200851	0.09869525	0.1588928	0.1065464	0.126816	0.1298646	0.1093448	0.0820905	0.1529507	0.0952058	0.0518492	0.1138466	0.0624775	0.0635858	0.0976525	0.0724823	0.0839419	0.132602	0.0885983	0.085115	0.0667024	0.0591235	0.0784503	0.1048378	0.0621285	0.0513103
476	0.0343944	0.03676305	0.0362317	0.058879	0.0744361	0.0725417	0.0681002	0.0224724	0.0410327	0.0515561	0.1060848	0.0389771	0.133653	0.178597	0.0873502	0.2752308	0.2752308	0.194032	0.1677244	0.1576795	0.1865158	0.1865158	0.1818343	0.1259623	0.1051625	0.1601676	0.1080544	0.1319841	0.1357085	0.1165918	0.0794499	0.1553507	0.0943067	0.0556725	0.1155759	0.0609686	0.0619961	0.0931762	0.0709232	0.0821593	0.130048	0.0885964	0.0832095	0.0692332	0.0622131	0.0777132	0.1034937	0.0610859	0.0514363
477	0.0352957	0.0376706	0.0327931	0.0543729	0.0750389	0.0716217	0.0671205	0.0205068	0.0438058	0.0500091	0.1054907	0.0376389	0.1326424	0.1800695	0.0889957	0.2773989	0.2773989	0.1866785	0.169715	0.1527452	0.1888615	0.1888615	0.1774997	0.1163547	0.10027165	0.1540325	0.1070703	0.1282043	0.1366748	0.1148262	0.0798197	0.1566646	0.095877	0.0542462	0.1150382	0.0627333	0.0632855	0.10046	0.0713736	0.076754	0.1332504	0.0860165	0.0837421	0.0665117	0.0621437	0.0780798	0.1047291	0.0591648	0.0545333
478	0.0359074	0.0380432	0.0347885	0.0559319	0.0737134	0.0735488	0.0696551	0.022005	0.0449584	0.0476377	0.105164	0.0406378	0.1304559	0.1839592	0.0894221	0.2731326	0.2731326	0.1922397	0.1746653	0.1600971	0.1865786	0.1865786	0.178401	0.1199407	0.0993063	0.15597005	0.1033589	0.1246109	0.1282883	0.108274	0.0801537	0.1516372	0.094578	0.0483749	0.1140032	0.0605818	0.0612165	0.0980659	0.0723126	0.0762132	0.1267519	0.0873904	0.0854071	0.0663306	0.0608242	0.0770867	0.1079315	0.0608686	0.0504931
479	0.031048	0.03566305	0.03762	0.0609224	0.0750328	0.0731903	0.0700715	0.0211464	0.0421025	0.0498785	0.1082332	0.0390999	0.1391042	0.1751108	0.0968438	0.2803928	0.2803928	0.194369	0.1692703	0.1526074	0.1808915	0.1808915	0.1790986	0.1148474	0.09953785	0.1572267	0.1008601	0.1243596	0.1369965	0.1133623	0.0810589	0.155866	0.0902571	0.0529193	0.114112	0.061972	0.0656359	0.0994055	0.068679	0.0805161	0.1364763	0.090855	0.0848145	0.0657958	0.0583136	0.0761956	0.1061352	0.0576475	0.0484562
480	0.0330094	0.0359863	0.035203	0.0559524	0.0718378	0.0770236	0.0744745	0.0206704	0.0442525	0.0499285	0.104679	0.0370531	0.1326364	0.1775859	0.0916114	0.2691032	0.2691032	0.1856698	0.1686936	0.1519489	0.180986	0.180986	0.180987	0.1201953	0.1000695	0.1570648	0.1047496	0.125697	0.137211	0.112226	0.0773055	0.1567708	0.0921691	0.0530971	0.1146475	0.0563537	0.061725	0.0936574	0.073093	0.0808869	0.1358231	0.0842115	0.0848058	0.0656328	0.0630967	0.0758182	0.1052357	0.0591728	0.0509087
[truncated: 88 more columns]
