# Supplementary material for: Dataset on optical characteristics and spectroscopic indices of dissolved organic matter of the Kara, Laptev, and East Siberian seas in August–September 2017
Source: Data Brief. 2019 Sep 26;26:104562. doi: 10.1016/j.dib.2019.104562 (PMC6811901; doi:10.1016/j.dib.2019.104562)
Supplement: Multimedia component 3 [file mmc3.txt]

lambda_em	5612_1	5612_10	5612_20	5612_30	5612_47	5613_1	5613_15	5613_29	5615_1	5615_23	5617_1	5617_13	5617_18	5619_1	5619_14	5598a_1	5598b_1	5598_6	5598_9	5598_11	5600_0	5600_1	5600_6	5600_9	5600_17.5	5602_1	5602_10	5602_16	5602_20	5602_23	5604_1	5604_5	5604_11	5604_15	5604_20.5	5605_0	5605_1	5605_10	5605_17	5605_33	5605_41	5606_1	5606_15	5606_25	5606_33	5606_41	5607_1	5607_10	5607_20
370	0.0090884	0.0197956	0.0153688	0.0160991	0.06013	0.0098016	0.0146743	0.0052528	0.0104437	0.0075794	0.0230942	0.0132932	0.0144099	0.0371288	0.0131511	0.060026	0.060026	0.0385443	0.0328189	0.0259526	0.0493683	0.0493683	0.035535	0.0211755	0.0196905	0.03148895	0.026536	0.0428599	0.0164683	0.0259483	0.0190353	0.0155132	0.0206213	0.0096511	0.0198384	0.01480455	0.0157914	0.0141568	0.0155293	0.0171689	0.0170763	0.0155272	0.0133042	0.059836	0.012379	0.0133963	0.0115481	0.0134866	0.0122366
371	0.0102053	0.0189756	0.0157392	0.0148347	0.0669556	0.0098004	0.0155182	0.0053352	0.0097679	0.0076227	0.0252387	0.012076	0.0156658	0.0368766	0.0145925	0.06444	0.06444	0.0396983	0.0347547	0.0278365	0.0496776	0.0496776	0.0372215	0.0216022	0.0191627	0.0326622	0.0263384	0.0425289	0.0171702	0.0273508	0.0194284	0.0171683	0.0229138	0.0091768	0.0208644	0.0143343	0.0144882	0.0146523	0.016289	0.0174984	0.0164132	0.0157605	0.0121937	0.065924	0.0124676	0.0140037	0.0117986	0.0128942	0.012921
372	0.0090352	0.0195748	0.0148289	0.0161675	0.0697616	0.009831	0.016631	0.0047923	0.0105221	0.0086827	0.0257423	0.0125879	0.0150323	0.0374912	0.0137062	0.0673008	0.0673008	0.0389289	0.032791	0.02833	0.0502631	0.0502631	0.0395242	0.0227494	0.0204516	0.03371615	0.02771945	0.0470259	0.0170312	0.0267684	0.0210821	0.0164168	0.0227892	0.0093595	0.0213482	0.014167	0.0160203	0.0144802	0.0163397	0.0178726	0.0162452	0.0163015	0.0133167	0.0694568	0.0131208	0.0133209	0.0131751	0.0137148	0.0140201
373	0.0094231	0.020337	0.014897	0.0178339	0.074975	0.0097747	0.0155506	0.0039924	0.0100197	0.0084367	0.0245326	0.0132736	0.0163535	0.0391329	0.0135788	0.06619	0.06619	0.0411327	0.0327787	0.0274643	0.0495144	0.0495144	0.0418586	0.0216568	0.0194257	0.03567725	0.02752505	0.0478426	0.0167381	0.0268447	0.0191907	0.0171438	0.0226144	0.0088867	0.0215482	0.01465755	0.0167943	0.0145069	0.0156739	0.018798	0.0176232	0.0163779	0.01283	0.0755263	0.0135208	0.0135838	0.0127404	0.0136026	0.0132084
374	0.0105206	0.0209998	0.0152081	0.0200185	0.0812648	0.0112858	0.0157337	0.0051569	0.0109261	0.0081087	0.0261242	0.0122919	0.0172283	0.0411797	0.0149715	0.0682246	0.0682246	0.0428401	0.035221	0.0298253	0.0507238	0.0507238	0.0417896	0.023239	0.0211122	0.0366557	0.02743945	0.0495267	0.0166169	0.029399	0.0203148	0.0172117	0.0235455	0.0088189	0.0217099	0.0148651	0.0154578	0.0146479	0.0171787	0.0200786	0.017226	0.0166899	0.0132188	0.0800992	0.0140739	0.0142468	0.0119153	0.0134409	0.0129168
375	0.0107206	0.0214705	0.0176433	0.0180586	0.0876091	0.0104944	0.0151262	0.0041711	0.0100389	0.0078396	0.0272236	0.0139659	0.0154494	0.0402822	0.0141573	0.0705704	0.0705704	0.0427447	0.0344956	0.0306065	0.052274	0.052274	0.0432072	0.0232782	0.0212056	0.0374667	0.0288993	0.0533525	0.0185173	0.0285311	0.0213937	0.0177809	0.0243721	0.0089191	0.021346	0.0152601	0.0145723	0.0140387	0.0166887	0.0182183	0.0173169	0.0170703	0.0117527	0.0860953	0.013071	0.0147143	0.0125565	0.0146282	0.0140758
376	0.009787	0.0228775	0.0183875	0.0187953	0.0924619	0.0104555	0.0164223	0.0047214	0.0106338	0.0080616	0.0276558	0.0135094	0.0177393	0.0399471	0.015234	0.0720299	0.0720299	0.0431031	0.0336399	0.0309055	0.0545417	0.0545417	0.0428197	0.0226253	0.0219819	0.0372816	0.02761215	0.05488	0.0186189	0.0296625	0.0205265	0.0167454	0.0243993	0.009538	0.0222522	0.01540885	0.0164546	0.0148182	0.0173792	0.0199926	0.0174485	0.0189739	0.0125694	0.0910878	0.0142643	0.0137161	0.0134589	0.0145242	0.013297
377	0.0104215	0.0242698	0.0180379	0.0204714	0.101283	0.0110502	0.0156177	0.0052576	0.010494	0.0084886	0.0286982	0.0134696	0.0170392	0.0418309	0.01511	0.0726952	0.0726952	0.0443419	0.0355614	0.0315259	0.0570974	0.0570974	0.047556	0.0237223	0.0213023	0.03827435	0.030119	0.0562756	0.0175314	0.0303503	0.0220358	0.0174776	0.0244319	0.0092248	0.0226387	0.01624755	0.0160125	0.0154411	0.0167661	0.0199537	0.017793	0.0192203	0.0133878	0.0938919	0.0151751	0.0146489	0.0131201	0.0141489	0.0137764
378	0.0103587	0.0237954	0.0197244	0.0212797	0.1087147	0.0103717	0.0155063	0.0054214	0.0119528	0.0081199	0.0300946	0.0126172	0.016878	0.0440144	0.0147987	0.0763733	0.0763733	0.0442314	0.0373125	0.0328959	0.0551751	0.0551751	0.0502491	0.0241223	0.0220061	0.03803795	0.02944305	0.0610362	0.0191088	0.0297573	0.0216459	0.0182976	0.0249084	0.0090216	0.0236054	0.015811	0.0170956	0.0161942	0.01773	0.0200747	0.0176574	0.0185474	0.0132872	0.1029583	0.0153618	0.0156457	0.0137141	0.0143072	0.0130091
379	0.0100884	0.0231882	0.0195565	0.0229675	0.1116573	0.0107551	0.0168058	0.005743	0.0098953	0.0081324	0.0300754	0.0133525	0.0178876	0.0441771	0.0161945	0.0744035	0.0744035	0.0450239	0.0370722	0.0321031	0.0594513	0.0594513	0.0472166	0.0248354	0.0222876	0.04040155	0.03114975	0.0650343	0.0206239	0.0300287	0.0229269	0.017981	0.026389	0.0088686	0.0223543	0.01646205	0.016337	0.0160685	0.0198273	0.0201654	0.0183455	0.0193809	0.0131867	0.1059899	0.014681	0.0157011	0.0126373	0.0151883	0.0134443
380	0.0107466	0.0247973	0.0209155	0.0207362	0.1182261	0.0108602	0.0165013	0.005284	0.0110013	0.0085655	0.0317481	0.0132052	0.0166738	0.0438638	0.0160144	0.0755052	0.0755052	0.0457022	0.0391094	0.0318656	0.0584339	0.0584339	0.0504353	0.0261573	0.0232137	0.04046845	0.02982455	0.0665189	0.0196145	0.0319687	0.0233307	0.0190572	0.0253367	0.0099497	0.0255511	0.01613605	0.0164247	0.0159667	0.018736	0.0198029	0.0194823	0.0225068	0.014971	0.1107229	0.0152861	0.0168062	0.0133112	0.0152592	0.0135536
381	0.0102362	0.0271076	0.0206074	0.0241252	0.1233348	0.0110246	0.0152644	0.0051635	0.0118497	0.0082826	0.0309324	0.013594	0.0190851	0.046052	0.0154564	0.0766145	0.0766145	0.0454294	0.0378517	0.0334373	0.0620477	0.0620477	0.0518089	0.0254025	0.0227159	0.04112635	0.03040085	0.066553	0.0190796	0.0321101	0.0230995	0.017862	0.0265853	0.0089074	0.0243778	0.0166727	0.016493	0.015843	0.0182539	0.0206412	0.0188488	0.0207291	0.0145548	0.1146841	0.015418	0.0152193	0.0138285	0.0156267	0.0138213
382	0.0098962	0.0248712	0.0207236	0.0240139	0.1294429	0.0116294	0.0158719	0.0053284	0.0112532	0.0087263	0.0322806	0.0140876	0.0182612	0.0479631	0.0171235	0.0806529	0.0806529	0.0475526	0.039785	0.0328426	0.0618083	0.0618083	0.0513335	0.0282608	0.0244132	0.04299805	0.0313458	0.0678726	0.0199539	0.0331097	0.022014	0.018729	0.0260054	0.0102201	0.0246863	0.0180521	0.0194993	0.0168007	0.018178	0.0203016	0.0184191	0.0211607	0.0146442	0.1179347	0.0151333	0.0157253	0.0135714	0.0150594	0.0142397
383	0.0110345	0.0246196	0.0198199	0.0246522	0.131023	0.0122063	0.0159107	0.0048412	0.0107766	0.0086341	0.0330676	0.0139851	0.0201007	0.0478016	0.016833	0.0835291	0.0835291	0.0484105	0.03896	0.0350994	0.0616911	0.0616911	0.0538381	0.028322	0.0227676	0.0434425	0.03187485	0.0701588	0.0205175	0.0346358	0.024278	0.0184851	0.025906	0.010727	0.0257782	0.01672185	0.0164961	0.0155018	0.018181	0.0216575	0.0197259	0.0214094	0.0141555	0.125182	0.0153006	0.0166955	0.0133025	0.0156699	0.0133937
384	0.0103252	0.0257506	0.0231152	0.0237992	0.1360545	0.0112093	0.0170425	0.005624	0.0116815	0.0093335	0.0322789	0.0141827	0.0196817	0.048759	0.0170015	0.0832958	0.0832958	0.047294	0.0412416	0.0334021	0.0619145	0.0619145	0.0546323	0.0275734	0.0246349	0.0450565	0.0316899	0.0763559	0.0207297	0.0350525	0.0225577	0.0183246	0.0279991	0.0105559	0.0254675	0.01666515	0.0167838	0.0167073	0.0192683	0.0217964	0.0190241	0.0215294	0.0139713	0.126388	0.0154444	0.017605	0.0145135	0.0156093	0.0135409
385	0.0103826	0.0256021	0.0224855	0.026895	0.1466562	0.0113447	0.0174819	0.005659	0.0115093	0.0085922	0.0349594	0.0141967	0.0187415	0.0499778	0.0172853	0.0863333	0.0863333	0.0496339	0.0410976	0.03471	0.0648657	0.0648657	0.0578002	0.0290149	0.025272	0.0459148	0.0332612	0.078145	0.0210682	0.0349374	0.0241916	0.0187976	0.0268562	0.0100782	0.0264903	0.0170515	0.0172804	0.0167509	0.0191509	0.0222534	0.0187447	0.022042	0.0149159	0.1322019	0.016815	0.0178899	0.0139542	0.0148812	0.0147219
386	0.0121064	0.0267609	0.0220253	0.0271246	0.1550251	0.0121488	0.0185531	0.0051365	0.0122997	0.0094318	0.0355709	0.014482	0.0204902	0.0501829	0.0175081	0.0853852	0.0853852	0.0523551	0.0391678	0.0337309	0.0655241	0.0655241	0.054539	0.0292385	0.0277304	0.04559725	0.03283255	0.0835899	0.0204893	0.0337803	0.0240658	0.020675	0.0272526	0.0100168	0.0276349	0.0172638	0.0171769	0.0160267	0.0198689	0.0209324	0.01884	0.0245762	0.0157035	0.1347761	0.0163944	0.0170362	0.0146274	0.0159726	0.0156853
387	0.0105899	0.0270393	0.0241143	0.0275219	0.1605275	0.0115888	0.0176059	0.0054026	0.0113577	0.0098621	0.035511	0.0140506	0.0206886	0.0530849	0.0170479	0.086905	0.086905	0.0517529	0.0408758	0.0353044	0.0660191	0.0660191	0.0557052	0.0303835	0.0258081	0.04653875	0.03331825	0.0835874	0.0219679	0.0349429	0.0231423	0.0196081	0.0274002	0.0096426	0.0280747	0.01755375	0.0176251	0.0159192	0.0203353	0.0208054	0.0196362	0.0244022	0.0158544	0.1420546	0.0176576	0.0194351	0.0145579	0.0159836	0.014383
388	0.0107877	0.0290227	0.0238324	0.0295786	0.1661199	0.0130774	0.0187703	0.0054709	0.0119089	0.0097347	0.0361955	0.014051	0.0207991	0.0518796	0.0175482	0.0888142	0.0888142	0.0517148	0.044225	0.0371476	0.0666996	0.0666996	0.0565224	0.0301611	0.027316	0.04567275	0.03320075	0.0835702	0.022864	0.0364164	0.0235843	0.0212539	0.0279708	0.0114685	0.0265733	0.0177617	0.0179735	0.0186287	0.0199138	0.0219183	0.0197221	0.0230498	0.0155272	0.1444884	0.016949	0.0179277	0.0145814	0.0163752	0.015532
389	0.0125431	0.0285076	0.0255507	0.0285164	0.1707828	0.012084	0.0172837	0.0053314	0.0114808	0.009275	0.0361674	0.0155705	0.0213821	0.051859	0.0174616	0.087354	0.087354	0.0538089	0.0430845	0.0362553	0.0676231	0.0676231	0.0593446	0.0314821	0.0265903	0.0474406	0.03404035	0.0873511	0.023109	0.0384238	0.0237341	0.021262	0.0306917	0.0102387	0.0278421	0.0177956	0.0187442	0.0171412	0.0204971	0.0221462	0.0214821	0.0255461	0.0165214	0.1500542	0.0166515	0.0178105	0.0140716	0.0169734	0.014861
390	0.0115789	0.0296234	0.0254543	0.0287273	0.1774456	0.0120422	0.0177654	0.0058711	0.0116982	0.0094051	0.0370612	0.0152341	0.0211742	0.0525133	0.0177735	0.0919789	0.0919789	0.0527693	0.0429497	0.0377069	0.0658995	0.0658995	0.0583466	0.0312592	0.0293355	0.0497251	0.0351054	0.0861594	0.0222801	0.0347193	0.0264995	0.0197703	0.0287659	0.0099343	0.0293223	0.01752945	0.017464	0.0175784	0.0206268	0.0229187	0.0194954	0.0249031	0.0159708	0.152314	0.0161553	0.0193739	0.0158117	0.0170451	0.0153243
391	0.0108649	0.0296828	0.0248595	0.03061	0.181212	0.0123091	0.0171701	0.0054943	0.0118932	0.0090858	0.0373709	0.0138056	0.0222407	0.0540838	0.0190717	0.0868449	0.0868449	0.0560047	0.0427445	0.0368904	0.0681236	0.0681236	0.0614137	0.031614	0.0268093	0.0512643	0.03297605	0.0885436	0.0235787	0.037628	0.0254029	0.0204266	0.028365	0.0107374	0.0275983	0.01762355	0.0187544	0.0174872	0.0210149	0.0222888	0.0217403	0.0247309	0.016636	0.1553408	0.0173284	0.0184961	0.0134831	0.0173068	0.0150733
392	0.0123261	0.0280142	0.0252688	0.0301858	0.1817188	0.0129913	0.0165337	0.005595	0.0122372	0.0095801	0.0388281	0.0145078	0.0220789	0.0535024	0.0179425	0.0922917	0.0922917	0.0553153	0.0454262	0.0365058	0.0668487	0.0668487	0.0624892	0.0323588	0.027734	0.0505066	0.03409785	0.0922578	0.0229667	0.0375497	0.0252413	0.0200219	0.030873	0.0102772	0.0272388	0.01798225	0.0178749	0.0179609	0.0195527	0.0227166	0.0204943	0.0264464	0.0164745	0.1622015	0.0170473	0.0207268	0.0147906	0.0158095	0.015876
393	0.0117898	0.0292087	0.0256561	0.0320978	0.1867051	0.0126125	0.0183632	0.0050893	0.0122677	0.0102743	0.0384118	0.0156634	0.0212248	0.0538937	0.0189574	0.0930328	0.0930328	0.056583	0.0458474	0.0388527	0.0699339	0.0699339	0.061427	0.0338014	0.0302633	0.0517827	0.03482635	0.0945158	0.0241787	0.0379099	0.0263071	0.0216108	0.0289903	0.0100907	0.029705	0.0181061	0.0182621	0.0172564	0.0201788	0.0225597	0.0220972	0.0266295	0.0165932	0.1622302	0.0177892	0.0184349	0.0145838	0.0162347	0.0151295
394	0.0120432	0.0278702	0.0243441	0.0312458	0.1955783	0.0114841	0.0163318	0.0049045	0.0130855	0.0099217	0.039336	0.0149223	0.0212325	0.0548649	0.0184977	0.0945043	0.0945043	0.0569941	0.0447891	0.0388465	0.0709986	0.0709986	0.0629764	0.0356141	0.0289312	0.0517703	0.035423	0.0966924	0.0246524	0.0373616	0.0267827	0.021247	0.029014	0.0103268	0.0304757	0.0179758	0.0190032	0.0181903	0.0204612	0.0241272	0.0221516	0.0265968	0.01633	0.1659892	0.0184498	0.0193668	0.0153828	0.0154782	0.0153129
395	0.0108888	0.0303158	0.0255231	0.0318235	0.1975688	0.0123017	0.0171031	0.005274	0.0116402	0.0104204	0.0400061	0.0146667	0.0209352	0.0550969	0.0182338	0.0950022	0.0950022	0.0580773	0.0466175	0.0383942	0.0710745	0.0710745	0.0638008	0.034365	0.0297828	0.05188505	0.03442295	0.0982752	0.0245711	0.0392944	0.0260728	0.0215771	0.0307643	0.010677	0.0300474	0.0174457	0.0189855	0.0179425	0.0198196	0.0232156	0.0205638	0.0266889	0.0156447	0.1649427	0.0183158	0.0207614	0.0148234	0.0164736	0.0145916
396	0.012346	0.0286366	0.0271275	0.0332288	0.1988237	0.0120266	0.0172935	0.0057143	0.0115599	0.0097864	0.0402334	0.0150923	0.0224986	0.0564417	0.0193029	0.0991191	0.0991191	0.0583079	0.0465715	0.0379276	0.070782	0.070782	0.0643882	0.0342507	0.0299342	0.0544002	0.0348424	0.0979342	0.025391	0.0359747	0.0256819	0.0220024	0.0302566	0.0098774	0.0292912	0.01852195	0.01818	0.0190424	0.0207628	0.0241897	0.0216073	0.0259977	0.0161027	0.1654274	0.0168057	0.0205106	0.0162091	0.0158666	0.0150056
397	0.0113064	0.0302601	0.0257299	0.0327575	0.2000304	0.0127891	0.0176169	0.0051786	0.0121125	0.0107669	0.0403274	0.0149886	0.0224946	0.0580901	0.0193664	0.0935268	0.0935268	0.0593804	0.0470049	0.0383377	0.0721545	0.0721545	0.0653206	0.0335706	0.0306045	0.05229105	0.03600885	0.1024806	0.0273088	0.0368956	0.0257247	0.0216667	0.0303012	0.0104603	0.028966	0.01835225	0.0184212	0.0185629	0.019484	0.0231461	0.0224174	0.0273309	0.015681	0.1697453	0.0182362	0.019113	0.0156705	0.0169436	0.0147849
398	0.0123611	0.0298965	0.0267717	0.0365079	0.2055657	0.0125529	0.0178972	0.0055056	0.012683	0.0107351	0.0410801	0.0152879	0.022419	0.0571854	0.0200358	0.0965804	0.0965804	0.0606286	0.0472959	0.0414603	0.0736603	0.0736603	0.0656546	0.035282	0.0318318	0.0534378	0.0358514	0.1021466	0.0254961	0.0396932	0.02513	0.020712	0.0301196	0.0106515	0.0283562	0.0189237	0.0181252	0.0175237	0.0210858	0.0225434	0.0234912	0.0279931	0.016044	0.174959	0.0178626	0.0194024	0.0155606	0.0168754	0.0152839
399	0.0112248	0.0298249	0.0281049	0.0365204	0.2073041	0.0117377	0.0184531	0.0056769	0.01194	0.0107561	0.040584	0.0151135	0.0215445	0.057687	0.0197312	0.0973992	0.0973992	0.0605416	0.0468957	0.0369912	0.0746005	0.0746005	0.0652755	0.0342829	0.0325961	0.0550391	0.03618185	0.1034243	0.0248923	0.0382052	0.0262938	0.0229451	0.0298711	0.0094952	0.0303411	0.018437	0.0187005	0.0176836	0.0204109	0.0259346	0.0226228	0.0275861	0.0169266	0.1685021	0.0188271	0.0211584	0.0159894	0.0171441	0.016008
400	0.0113248	0.0318356	0.0256253	0.036517	0.2114971	0.0124674	0.0174891	0.00618	0.0134269	0.0106654	0.0431011	0.0142905	0.021979	0.0576611	0.0183699	0.1001793	0.1001793	0.0578936	0.0480405	0.0399932	0.0746362	0.0746362	0.0678477	0.0353539	0.0314859	0.0543311	0.03536055	0.1040538	0.0244768	0.041136	0.024905	0.0209954	0.0311385	0.0101745	0.0299448	0.01833155	0.0195551	0.0190263	0.0210707	0.0237461	0.0218255	0.0274631	0.015835	0.1757102	0.0188239	0.0209327	0.0152879	0.0167649	0.0144749
401	0.0117605	0.0289655	0.027135	0.0344735	0.2126417	0.0129425	0.018248	0.0057863	0.0127237	0.0107087	0.0408096	0.0139455	0.0229143	0.0572542	0.019008	0.0985803	0.0985803	0.0600206	0.0467275	0.0397746	0.0763049	0.0763049	0.0652744	0.0345824	0.0313338	0.05616985	0.03635865	0.1040252	0.0258525	0.0368174	0.0268265	0.0224882	0.0306686	0.0108069	0.0291097	0.01831015	0.0192127	0.018246	0.0206022	0.0231461	0.0223911	0.0263555	0.0169536	0.1733329	0.0177579	0.0210954	0.0148743	0.0184641	0.0156571
402	0.0114421	0.0301346	0.027274	0.0346541	0.2143531	0.012856	0.0176684	0.0056939	0.012513	0.0112519	0.0427636	0.0162596	0.0215004	0.0579854	0.0200636	0.1037727	0.1037727	0.061462	0.047553	0.0406769	0.0765273	0.0765273	0.0682804	0.0353292	0.0313728	0.05617495	0.0373799	0.1085722	0.0270237	0.0388105	0.0268635	0.0229363	0.0307596	0.0113551	0.0314129	0.01888505	0.0200357	0.0178017	0.020487	0.0241499	0.0219512	0.0281343	0.0173749	0.1749788	0.0175661	0.0218578	0.0146903	0.0172571	0.0167404
403	0.0115259	0.0307816	0.0266895	0.0355421	0.2134894	0.0128769	0.0180977	0.0055108	0.0124231	0.0116157	0.0420877	0.0158619	0.0228298	0.0591556	0.0198016	0.1010328	0.1010328	0.0619464	0.047195	0.0394749	0.0742361	0.0742361	0.0686856	0.0365412	0.0334878	0.0563882	0.0356246	0.1030638	0.0266352	0.0383967	0.0265259	0.0230078	0.0311305	0.0111888	0.0308563	0.0181503	0.0195678	0.0186676	0.0190748	0.0233276	0.0230542	0.0278083	0.0183293	0.177953	0.0177662	0.0203948	0.0155117	0.0188606	0.0160028
404	0.0116686	0.0298161	0.0281941	0.0342345	0.2129121	0.012541	0.0191901	0.0062687	0.0126216	0.0110658	0.0412692	0.0154548	0.0223533	0.0592331	0.0188936	0.1017086	0.1017086	0.0617824	0.0464069	0.0414533	0.0745561	0.0745561	0.067935	0.0361132	0.0330415	0.05702635	0.03609025	0.1064842	0.0264838	0.0421064	0.026582	0.0227785	0.0317133	0.0102706	0.0301667	0.018933	0.0183524	0.0191969	0.0204966	0.0242551	0.0232251	0.0296029	0.0160105	0.1744458	0.0190792	0.0217451	0.0151817	0.0165305	0.014804
405	0.0112786	0.0300658	0.0289491	0.0369593	0.2165961	0.012833	0.0178718	0.0056205	0.0119764	0.0112805	0.0426214	0.0143292	0.0228134	0.0604133	0.020051	0.1029797	0.1029797	0.0615591	0.0477849	0.0390781	0.0771834	0.0771834	0.0675626	0.0368501	0.0321791	0.05622875	0.0372744	0.1044202	0.0264181	0.0397058	0.0265225	0.0214058	0.0311129	0.010397	0.0307231	0.01848105	0.0191309	0.0175829	0.0204672	0.0246344	0.023452	0.0291497	0.017405	0.1762674	0.0182921	0.0209445	0.0149152	0.0164047	0.0150399
406	0.0113582	0.0285429	0.0266735	0.0368683	0.2149142	0.0119209	0.0180091	0.0057671	0.0118041	0.0122938	0.0433707	0.0146181	0.0248544	0.0592534	0.0198519	0.1018285	0.1018285	0.0628681	0.0488708	0.0394533	0.0760677	0.0760677	0.0721296	0.036226	0.0333349	0.05731095	0.03654745	0.1059075	0.0262902	0.0393869	0.0276915	0.0223369	0.0320767	0.0112736	0.0298867	0.0173919	0.0187169	0.0186147	0.0204818	0.0236375	0.0232797	0.029269	0.0171961	0.1785258	0.0184804	0.0209634	0.0157865	0.0173742	0.0150601
407	0.0116085	0.0301148	0.0252316	0.0352821	0.2191	0.013198	0.0175396	0.0058247	0.0110465	0.0107811	0.0417518	0.0143775	0.0230873	0.059634	0.021078	0.1030608	0.1030608	0.0642434	0.0481383	0.0423392	0.0763422	0.0763422	0.0690993	0.0373044	0.0338858	0.0578125	0.03574995	0.1070524	0.0275164	0.0393995	0.0270336	0.0227888	0.0323052	0.0109339	0.0316712	0.01836335	0.0169417	0.0176629	0.0212668	0.0243406	0.0233442	0.0280844	0.0166641	0.1750364	0.0184581	0.0205308	0.0157946	0.0168969	0.0169271
408	0.0115957	0.0280237	0.025559	0.0350008	0.2159922	0.0125842	0.017745	0.0058757	0.0129057	0.0117834	0.043354	0.0150689	0.0233595	0.0614105	0.0204204	0.105586	0.105586	0.0628759	0.0484247	0.0401229	0.0742206	0.0742206	0.0701092	0.0360481	0.0343532	0.05835575	0.0366523	0.1078659	0.0274466	0.0389841	0.0271216	0.0230729	0.0311799	0.0105934	0.031158	0.01839405	0.0194807	0.0195797	0.0211827	0.0238585	0.0240114	0.0270175	0.0172827	0.1716372	0.0186145	0.0216176	0.0156633	0.0161155	0.0169666
409	0.0112253	0.0299765	0.0268177	0.0356827	0.2149238	0.0131855	0.0175649	0.0057737	0.0116675	0.0106889	0.0447294	0.0141902	0.0229365	0.0624445	0.0193503	0.1009058	0.1009058	0.0640756	0.0495845	0.0411028	0.0753591	0.0753591	0.0687467	0.037409	0.0345531	0.05840535	0.0361477	0.1060537	0.0283441	0.0386613	0.0274724	0.023637	0.0317593	0.0111228	0.0317024	0.0191792	0.0204519	0.0186279	0.0193169	0.0234283	0.0235755	0.0277862	0.0181934	0.1732847	0.0186939	0.0227844	0.0155369	0.0175494	0.0150019
410	0.0104116	0.0290947	0.027987	0.0355942	0.2167199	0.0120047	0.017204	0.0052936	0.0121906	0.0117918	0.0433487	0.0142354	0.0238906	0.0605967	0.0211391	0.1000712	0.1000712	0.0620936	0.0478715	0.0417858	0.0777399	0.0777399	0.067805	0.0361984	0.0341607	0.0579074	0.03686875	0.1056139	0.0267147	0.0400747	0.0260128	0.0246056	0.0329841	0.010572	0.0316575	0.01805965	0.0199646	0.0186214	0.0194977	0.0245974	0.0228865	0.0293406	0.0173672	0.1731445	0.0184714	0.0221868	0.016267	0.0157753	0.0157447
411	0.0111624	0.0287004	0.0265613	0.0367414	0.2130651	0.0128331	0.0191789	0.005979	0.0120463	0.0114018	0.043724	0.0149212	0.0233286	0.0618664	0.0191586	0.1035749	0.1035749	0.0622586	0.0477787	0.040752	0.0761309	0.0761309	0.068941	0.0364386	0.0333907	0.05775235	0.03672705	0.1025104	0.0275619	0.0395573	0.0260385	0.0221826	0.031364	0.0106248	0.0295364	0.0182907	0.0182851	0.0184763	0.0200586	0.0249407	0.0226364	0.0279774	0.0171785	0.168937	0.0188473	0.021668	0.015757	0.0165432	0.0160076
412	0.0108433	0.0283465	0.0267781	0.0374245	0.2101125	0.0132894	0.0178744	0.0056922	0.0128411	0.0106641	0.0448182	0.0155704	0.0226803	0.0617353	0.0200511	0.1037002	0.1037002	0.065272	0.049283	0.0430439	0.0766397	0.0766397	0.0680443	0.0398062	0.0341364	0.05694695	0.03591945	0.1045049	0.0277253	0.0398922	0.0275441	0.0218352	0.031534	0.0107698	0.0314374	0.0183023	0.018493	0.0183447	0.0211832	0.023284	0.0259339	0.0270495	0.0175439	0.1699396	0.0204257	0.0207361	0.0154444	0.0169	0.0159046
413	0.0113526	0.0279797	0.0269556	0.0333406	0.2111772	0.0120174	0.0181414	0.0061003	0.0127416	0.0110919	0.0429858	0.0152272	0.0238425	0.0604467	0.0207128	0.1030847	0.1030847	0.0653019	0.0508418	0.0422143	0.0759969	0.0759969	0.0717472	0.0378903	0.0335535	0.0586791	0.0362695	0.102883	0.0279172	0.039378	0.0261896	0.0224103	0.0324569	0.0092575	0.0310855	0.01914985	0.0206491	0.0186412	0.020186	0.0243348	0.0230517	0.0273541	0.0176909	0.1664859	0.0182201	0.021804	0.0150413	0.0161474	0.01597
414	0.012056	0.0282531	0.0267257	0.0347526	0.2095549	0.0129724	0.0175637	0.005791	0.0116348	0.0117064	0.0430989	0.0147597	0.0227751	0.0634788	0.022172	0.1004873	0.1004873	0.0665159	0.0491703	0.0402294	0.0770494	0.0770494	0.0695205	0.0370444	0.0348189	0.05793605	0.0360533	0.1049412	0.0271583	0.0404354	0.0269213	0.0247018	0.0321446	0.0113025	0.0299881	0.0188175	0.0185547	0.0193352	0.0207951	0.0249529	0.0234117	0.0277546	0.017441	0.1662012	0.0177197	0.0207598	0.0164773	0.0156175	0.0152125
415	0.0111811	0.0275736	0.0253034	0.0355948	0.2106718	0.0131263	0.0162808	0.006085	0.0121337	0.0115449	0.0429397	0.0153083	0.0222557	0.0621948	0.0210466	0.0986555	0.0986555	0.0639343	0.0499779	0.0406304	0.0767338	0.0767338	0.0694685	0.0392145	0.0340034	0.05835405	0.03628605	0.1038556	0.028677	0.0374764	0.0262094	0.0227952	0.0320884	0.0110356	0.0320116	0.01825515	0.0189542	0.0195564	0.0209215	0.0245307	0.0243814	0.0266678	0.0178009	0.1661968	0.019092	0.0210277	0.0158318	0.0159409	0.015182
416	0.01128	0.0276222	0.0252258	0.0327433	0.20202	0.0135192	0.0171182	0.0062079	0.0122707	0.0121084	0.0439077	0.014228	0.0216948	0.0611019	0.0202385	0.1008158	0.1008158	0.064504	0.0481542	0.044295	0.0766293	0.0766293	0.0687863	0.0378665	0.034023	0.0586037	0.0362307	0.099563	0.0288848	0.0397849	0.0273122	0.0252838	0.0311901	0.0104185	0.032013	0.01864185	0.0191114	0.0184106	0.0206854	0.0233009	0.0241181	0.0278534	0.0165139	0.1631912	0.0184101	0.0215824	0.0147168	0.0159042	0.0154818
417	0.0116979	0.0269493	0.0239927	0.034701	0.2013801	0.0128294	0.017621	0.0050255	0.0128264	0.0119031	0.0438201	0.0135914	0.0223733	0.061926	0.0207254	0.1043404	0.1043404	0.062497	0.0499336	0.0401838	0.0745962	0.0745962	0.0674462	0.0393304	0.0349249	0.0580399	0.0372836	0.1020396	0.0287277	0.0398683	0.0265729	0.0223466	0.0300881	0.0102005	0.030217	0.01893385	0.018476	0.0184014	0.0191123	0.0240435	0.0240496	0.0280595	0.0178749	0.158012	0.0194763	0.0217126	0.0158964	0.0154174	0.0155842
418	0.0107894	0.0277982	0.0240071	0.0325788	0.201361	0.0130632	0.0172873	0.0058889	0.0113105	0.0113891	0.0416712	0.014677	0.0223988	0.0632873	0.0191227	0.0992917	0.0992917	0.0643917	0.049817	0.0403559	0.0782073	0.0782073	0.0682719	0.0372465	0.03413	0.05735125	0.03651895	0.100342	0.0272719	0.0385824	0.026301	0.0225669	0.0309832	0.0107875	0.0309219	0.018412	0.0193193	0.0169885	0.01971	0.0241494	0.024544	0.0264615	0.0174711	0.1556013	0.019172	0.0227277	0.0151178	0.015725	0.0155913
419	0.0111029	0.0251948	0.0229177	0.0327399	0.1983184	0.0128545	0.0181455	0.0055524	0.0121722	0.0113913	0.0423726	0.0138416	0.0211765	0.0633366	0.020782	0.0971627	0.0971627	0.0659171	0.048116	0.0410803	0.0768507	0.0768507	0.0676398	0.0365884	0.0340497	0.0584603	0.03720635	0.099301	0.0293932	0.0385931	0.0252816	0.0220708	0.030897	0.0101609	0.0314447	0.01821325	0.0187348	0.0187544	0.02076	0.0247754	0.0233784	0.0271274	0.0169703	0.1540652	0.0189915	0.0210561	0.0158262	0.0164629	0.0142647
420	0.0114558	0.0265873	0.0247202	0.0346616	0.1948614	0.0125915	0.0165042	0.0054228	0.0125928	0.0116714	0.0430549	0.0139762	0.02258	0.0630408	0.0208853	0.0995815	0.0995815	0.0645015	0.0498557	0.0434959	0.0749463	0.0749463	0.0677089	0.0367671	0.0323076	0.0581738	0.03695745	0.0988623	0.027164	0.0381758	0.0271248	0.0235809	0.0300927	0.0105921	0.0308953	0.01795925	0.018698	0.0179564	0.0201271	0.0242102	0.0229132	0.027267	0.0172098	0.1505896	0.0175592	0.0206154	0.0146613	0.0163875	0.015211
421	0.0112817	0.0258304	0.0239544	0.0337599	0.1944294	0.0122153	0.0170106	0.0051633	0.0127671	0.0118442	0.0414368	0.014036	0.0222523	0.0626081	0.0209259	0.1012166	0.1012166	0.0632264	0.0502072	0.041613	0.075631	0.075631	0.0651387	0.0378442	0.0336413	0.05719605	0.03590705	0.0953854	0.0283957	0.0381134	0.0250662	0.0231447	0.0310469	0.0097161	0.0291869	0.01854585	0.0190572	0.0193379	0.0202859	0.0241764	0.0239792	0.0265767	0.017955	0.1472211	0.0181545	0.021963	0.0152426	0.0164721	0.0156246
422	0.0110154	0.025992	0.0239823	0.0315089	0.1923708	0.0132667	0.0163697	0.0053917	0.0116514	0.0116579	0.0442772	0.0137136	0.0214432	0.0623696	0.0207597	0.0984412	0.0984412	0.0644675	0.0482054	0.0405411	0.0728727	0.0728727	0.0677196	0.0381811	0.0330212	0.0593254	0.03652465	0.0956255	0.0281056	0.0375081	0.0263581	0.0228159	0.0314803	0.0099468	0.0288808	0.0180863	0.0187336	0.0179135	0.020798	0.0248394	0.0225319	0.0268405	0.0175489	0.146785	0.0179496	0.0218502	0.0152274	0.0157521	0.0156127
423	0.0105324	0.0254118	0.0239296	0.0314197	0.1822402	0.0123892	0.0169209	0.0053494	0.012278	0.0115598	0.0417359	0.0142267	0.020183	0.0627643	0.0214532	0.0994461	0.0994461	0.0664618	0.0489236	0.0427725	0.0776224	0.0776224	0.0663153	0.0373936	0.033117	0.0569052	0.03613	0.0940054	0.0276301	0.0394041	0.026021	0.0224103	0.0311509	0.0104226	0.0307885	0.01790395	0.0185347	0.0194771	0.0191596	0.0232028	0.0229044	0.0248887	0.015922	0.1429926	0.0184013	0.0204042	0.0151715	0.0156915	0.0159319
424	0.0116077	0.0238491	0.02491	0.030275	0.1763384	0.012409	0.0169901	0.0058169	0.0118077	0.0108443	0.0395447	0.013738	0.0210249	0.0626482	0.0204731	0.0996559	0.0996559	0.063439	0.0499711	0.0412404	0.0741841	0.0741841	0.0637238	0.0380756	0.0328201	0.0562956	0.0350694	0.0932569	0.0278132	0.0379887	0.0257854	0.0224659	0.0310644	0.00984	0.0290369	0.0179518	0.0186831	0.0193268	0.0193703	0.0246715	0.0223913	0.0273304	0.0156106	0.1415396	0.0187088	0.0210972	0.0151742	0.0157715	0.0147268
425	0.0108196	0.0247724	0.0241762	0.0309744	0.1776405	0.0125283	0.0163193	0.0057619	0.0107977	0.0117879	0.0410591	0.0143539	0.0206024	0.0618293	0.0194367	0.0989731	0.0989731	0.0640984	0.0479826	0.0414191	0.0747644	0.0747644	0.0669589	0.0375208	0.032298	0.0570909	0.0355689	0.0925308	0.0273642	0.0379228	0.0249936	0.0227915	0.0301852	0.0099172	0.0296528	0.0174663	0.0172592	0.018334	0.0187101	0.023714	0.0220601	0.0244857	0.0169633	0.1409924	0.0178065	0.0209645	0.0153081	0.0158137	0.0148176
426	0.0109741	0.0247041	0.0228334	0.0297459	0.1755794	0.0125609	0.0164492	0.0049001	0.0118236	0.0102795	0.0407191	0.0135545	0.0201964	0.0621031	0.0198421	0.0996884	0.0996884	0.0647926	0.0483047	0.0382305	0.0749128	0.0749128	0.0658737	0.0364925	0.0335315	0.05605045	0.03498655	0.0902854	0.0269577	0.0381203	0.0257212	0.022565	0.0308625	0.0095109	0.030809	0.0172644	0.0165925	0.0176993	0.020136	0.0233549	0.0234754	0.0243385	0.016815	0.1384628	0.0184648	0.0206278	0.0160039	0.0152552	0.0153489
427	0.0107475	0.023765	0.0230687	0.0309018	0.1729365	0.0124788	0.0160786	0.0056088	0.0110891	0.0116521	0.0406864	0.0138951	0.0205375	0.0626885	0.0207045	0.0996721	0.0996721	0.0615675	0.0484565	0.0404114	0.0734533	0.0734533	0.0657372	0.0372869	0.033112	0.0573583	0.03494125	0.0905053	0.0265486	0.0365568	0.0260273	0.0233008	0.0304834	0.009316	0.0296447	0.01746025	0.0179396	0.0172366	0.0199232	0.0236238	0.0223316	0.0264611	0.0155063	0.1309497	0.0181224	0.0198435	0.0147138	0.0155952	0.0157857
428	0.010298	0.0240435	0.0225263	0.0323572	0.1640944	0.0122066	0.0162765	0.0055699	0.0116644	0.0106031	0.0406076	0.0134982	0.0204978	0.0626777	0.0204264	0.0972834	0.0972834	0.063149	0.046669	0.0436155	0.072755	0.072755	0.0643916	0.0369409	0.0339701	0.0559432	0.03493095	0.0889637	0.0276973	0.0382198	0.0263249	0.0221741	0.0303728	0.0100904	0.0288877	0.0177302	0.0176743	0.0181539	0.0197226	0.0245655	0.0236316	0.0245188	0.0178632	0.1352723	0.0171166	0.0197937	0.0148352	0.0154064	0.0144063
429	0.0112332	0.0223905	0.0222074	0.0311496	0.1622286	0.0116582	0.0167945	0.0051029	0.0113072	0.0103677	0.0393784	0.0144007	0.019417	0.0597871	0.0202237	0.098818	0.098818	0.0626132	0.0471129	0.0404635	0.0719069	0.0719069	0.0645177	0.0352875	0.032298	0.0549764	0.03515915	0.0864951	0.0274443	0.0389712	0.0256098	0.0238472	0.030383	0.0105119	0.0282835	0.0172992	0.0188669	0.0184746	0.0192308	0.022946	0.0226026	0.0247091	0.0156372	0.1328709	0.0186173	0.018729	0.0156043	0.0153493	0.0146097
430	0.0107075	0.0244641	0.0206375	0.028937	0.1614093	0.0124367	0.0164572	0.0055846	0.0116462	0.0110865	0.038943	0.0135119	0.0197131	0.0602093	0.0194853	0.0956161	0.0956161	0.0635204	0.0493413	0.041634	0.0728416	0.0728416	0.0629762	0.0363534	0.0326384	0.05527975	0.0342435	0.0824883	0.0284901	0.0357978	0.0242659	0.0228366	0.0282803	0.0101929	0.0275424	0.0167397	0.0173563	0.017528	0.0206479	0.0219361	0.0230767	0.0253632	0.0154022	0.1259117	0.0178095	0.0190394	0.0147357	0.0150145	0.0147838
431	0.0107058	0.023543	0.0199699	0.0297467	0.1558435	0.0128152	0.0157693	0.0050729	0.0115879	0.0109978	0.0390655	0.0131546	0.0193562	0.0603655	0.0190793	0.0957532	0.0957532	0.0636837	0.0472024	0.0403529	0.0742414	0.0742414	0.0622426	0.0361865	0.0329261	0.05425075	0.03504675	0.0824656	0.0268738	0.0390645	0.0262767	0.0225976	0.0298399	0.0092848	0.0289058	0.0172785	0.0183945	0.0182742	0.0182936	0.0225957	0.0231624	0.0258757	0.0159595	0.1238197	0.0175827	0.0191306	0.0138096	0.0151833	0.0149186
432	0.0103922	0.0216627	0.0207493	0.0274588	0.153678	0.0120908	0.0147936	0.0056725	0.0113072	0.0108814	0.0394525	0.0139839	0.019533	0.0599499	0.0196827	0.0931924	0.0931924	0.0629288	0.0480193	0.0402941	0.0702093	0.0702093	0.0616453	0.03707	0.0349298	0.0546627	0.03321145	0.0827285	0.0261844	0.0361632	0.0235922	0.0207924	0.0290382	0.0096076	0.0296323	0.0166343	0.0171735	0.0180956	0.0197108	0.0234058	0.0213897	0.0229004	0.0154748	0.1171829	0.0173754	0.0195256	0.0147244	0.015032	0.0141039
433	0.010152	0.0216478	0.0207754	0.0292014	0.1482142	0.0125822	0.016796	0.0053421	0.0116565	0.0113001	0.037912	0.0134603	0.0197449	0.0623018	0.0188105	0.0941782	0.0941782	0.0625028	0.0489044	0.0409876	0.0713883	0.0713883	0.0594452	0.0364631	0.0315157	0.05422705	0.0348154	0.0813911	0.0259036	0.0352394	0.0243599	0.020325	0.0290564	0.0098803	0.0283661	0.01730075	0.0185463	0.0175299	0.0191438	0.0215478	0.0222768	0.0237155	0.0170937	0.118223	0.0180861	0.0198494	0.0142623	0.0149209	0.0139383
434	0.0106709	0.0210846	0.0207794	0.027379	0.1477517	0.0116431	0.0156426	0.0045846	0.0115488	0.0105001	0.0377118	0.0138044	0.0192682	0.0616197	0.0210034	0.094374	0.094374	0.0613843	0.046918	0.0412951	0.0719738	0.0719738	0.0580267	0.0357834	0.0342547	0.0522054	0.03422835	0.0802015	0.0261425	0.0365097	0.0261417	0.0219244	0.029039	0.008893	0.0281321	0.0166549	0.0169409	0.0174643	0.019891	0.0210508	0.0234081	0.0220663	0.0151595	0.1151298	0.0174137	0.0191352	0.0140548	0.0145778	0.0147495
435	0.0109601	0.0218713	0.0200481	0.0253098	0.1421334	0.0111665	0.0152515	0.0051884	0.0113694	0.010838	0.0374429	0.0132222	0.0187219	0.0596397	0.0197143	0.094171	0.094171	0.060211	0.0444892	0.0399043	0.0718133	0.0718133	0.0602666	0.0354037	0.0311146	0.0524866	0.0336238	0.0786421	0.0258296	0.0364262	0.0256457	0.0220903	0.0303012	0.0096748	0.0298096	0.01577985	0.0169716	0.0172258	0.0192854	0.0235872	0.0222567	0.0224261	0.0165148	0.1123969	0.0169092	0.0187682	0.014134	0.0149458	0.013561
436	0.009803	0.020114	0.0184382	0.0262615	0.1416247	0.0126921	0.0151364	0.0054105	0.0114442	0.0097009	0.0367669	0.0128326	0.0193335	0.0582168	0.0185565	0.0917891	0.0917891	0.0609451	0.0461052	0.0397831	0.0695415	0.0695415	0.059193	0.0344601	0.0320201	0.05229195	0.03438855	0.0753365	0.026155	0.0355651	0.0244194	0.0221244	0.0280144	0.009768	0.0275236	0.017159	0.0167094	0.017325	0.0174047	0.0241617	0.0224074	0.0236245	0.0155328	0.1093939	0.0163076	0.0181032	0.0137365	0.0151488	0.015626
437	0.0109079	0.019888	0.0192421	0.0250258	0.1334937	0.012695	0.0146186	0.0057348	0.0115917	0.0098975	0.0373029	0.0134563	0.0173019	0.0578532	0.0205917	0.0915288	0.0915288	0.0618629	0.0459764	0.0404148	0.0698956	0.0698956	0.0582049	0.0350101	0.0312296	0.0524175	0.03317645	0.0741088	0.0263864	0.0350661	0.0238057	0.0217202	0.0288316	0.0093824	0.0284846	0.01671825	0.0174307	0.017113	0.0169959	0.0226709	0.0219384	0.0217724	0.015821	0.1075486	0.0164099	0.0186757	0.0139798	0.0159161	0.0149493
438	0.0095842	0.0198709	0.0193576	0.025931	0.133922	0.0120614	0.0150851	0.0054793	0.0105067	0.0098556	0.0368286	0.0120772	0.0189846	0.0587052	0.0185383	0.0918	0.0918	0.0605988	0.0437558	0.0396114	0.0696473	0.0696473	0.0581629	0.0353985	0.0324867	0.05191605	0.0328718	0.0733776	0.0275702	0.0345003	0.024131	0.02252	0.0282905	0.0097274	0.028275	0.0169315	0.0170022	0.0175801	0.0171479	0.0234785	0.0223727	0.0209888	0.0159116	0.1027499	0.0174976	0.0191962	0.0147077	0.0138735	0.0141405
439	0.0091689	0.0185871	0.0182918	0.0253117	0.1282222	0.0107569	0.0156152	0.005128	0.011003	0.0107427	0.0366605	0.0133268	0.0184817	0.0585193	0.0188245	0.0889244	0.0889244	0.0617306	0.0457788	0.0406523	0.0683595	0.0683595	0.0583962	0.032244	0.0321934	0.0518664	0.03313715	0.0717267	0.025564	0.0356438	0.0249326	0.0216432	0.0287543	0.0102271	0.0283858	0.01674025	0.0169995	0.0168864	0.0176974	0.0212486	0.0208628	0.0215659	0.0142397	0.0997393	0.0176155	0.0172651	0.0143584	0.0142501	0.0140783
440	0.0101585	0.0192984	0.0184471	0.0246572	0.1267795	0.0119986	0.0144573	0.0052231	0.0109054	0.0102769	0.0367578	0.012816	0.0194886	0.0587457	0.0186312	0.0887007	0.0887007	0.0590841	0.0458817	0.0396891	0.0690359	0.0690359	0.0581486	0.0318607	0.0324558	0.0512863	0.0324332	0.0715324	0.0257109	0.0354639	0.0237178	0.0209879	0.0292626	0.0084757	0.026685	0.01543015	0.0175732	0.01628	0.0187642	0.0226791	0.0208437	0.0208451	0.0151713	0.0992856	0.0154942	0.0182761	0.0149266	0.0157345	0.0139915
441	0.0101804	0.0188779	0.0182125	0.0241711	0.1212668	0.0116016	0.0139255	0.0051164	0.0110905	0.0107098	0.0343109	0.0117063	0.0190993	0.0608104	0.0190702	0.0898576	0.0898576	0.0610728	0.0446912	0.0396933	0.0702217	0.0702217	0.0569363	0.0347537	0.0309799	0.0503534	0.03376195	0.0702435	0.0266887	0.0328977	0.0242634	0.0210378	0.027591	0.009107	0.0274139	0.01653085	0.0169651	0.0168416	0.0182908	0.022252	0.0208232	0.0205459	0.0154622	0.0991972	0.0169269	0.018702	0.0142563	0.0144666	0.0134636
442	0.0107464	0.0189576	0.0185531	0.0239453	0.1229457	0.0115736	0.014848	0.004847	0.0104808	0.0099378	0.0364001	0.0128066	0.0177098	0.0601492	0.0195493	0.0881322	0.0881322	0.0611423	0.0454792	0.0368975	0.0681487	0.0681487	0.0592592	0.0347888	0.0293547	0.05226295	0.03318955	0.0684732	0.0249124	0.0356278	0.0230096	0.0201357	0.0276851	0.0093047	0.0275278	0.01593245	0.0160367	0.0171206	0.0175988	0.0236977	0.0226299	0.0208925	0.0146069	0.0940794	0.0161746	0.0175419	0.0148437	0.0146089	0.0136233
443	0.0097505	0.0189891	0.0188263	0.0236431	0.1142341	0.0122632	0.0142976	0.0058006	0.0106523	0.0102907	0.036046	0.0129573	0.0171914	0.0565402	0.0186826	0.0898631	0.0898631	0.0590358	0.0462665	0.0376433	0.0700785	0.0700785	0.0571927	0.03248	0.0305865	0.04981	0.03260025	0.06643	0.0258327	0.0346498	0.023693	0.0209216	0.0286642	0.0096482	0.0275064	0.01564245	0.0171978	0.0163115	0.0178471	0.0211248	0.0212463	0.0208905	0.0144423	0.0935192	0.0153063	0.0169075	0.0148613	0.0152481	0.0130099
444	0.0091347	0.0186868	0.0165498	0.0229828	0.1135638	0.0117488	0.0148518	0.0055572	0.0115684	0.0107742	0.035608	0.0135871	0.0169143	0.0583045	0.0189411	0.0891089	0.0891089	0.0597731	0.043564	0.0380731	0.0671503	0.0671503	0.0582421	0.0334972	0.0328185	0.04966585	0.0312302	0.0674627	0.0255318	0.0334616	0.0232547	0.0198173	0.0287959	0.0095212	0.0266832	0.0154508	0.0164472	0.0162634	0.0191059	0.0218621	0.0217599	0.0205775	0.0147086	0.0919066	0.0174213	0.017196	0.0141659	0.0146211	0.0136845
445	0.0106576	0.0188401	0.0179015	0.0224222	0.1120846	0.010884	0.014655	0.0051766	0.0098351	0.0098039	0.0338536	0.012337	0.0168257	0.0552399	0.0189519	0.0859686	0.0859686	0.0592555	0.0436786	0.0389773	0.0690117	0.0690117	0.0565242	0.0313971	0.0318254	0.04941565	0.0319327	0.0666655	0.0252227	0.0332901	0.0238492	0.0214568	0.026478	0.0092238	0.0280761	0.01667175	0.0164194	0.0158789	0.0173865	0.0221149	0.0198782	0.0209733	0.0151271	0.086636	0.0159038	0.0179991	0.0145631	0.0155827	0.013747
446	0.0094468	0.0171543	0.0169586	0.0217108	0.1100346	0.0099257	0.0151472	0.0043363	0.0104688	0.0099046	0.0331254	0.0120099	0.0166827	0.0556673	0.0184466	0.0864768	0.0864768	0.060419	0.0431453	0.0389507	0.0665342	0.0665342	0.0559308	0.0334729	0.0293918	0.0482293	0.03227785	0.0620443	0.0246384	0.0343345	0.0229797	0.0201907	0.0271544	0.0092259	0.0262982	0.0156221	0.0161491	0.016279	0.0179431	0.0217483	0.0205847	0.0194912	0.0156397	0.08916	0.0158159	0.0168642	0.0135777	0.014658	0.0132611
447	0.0095585	0.0177555	0.0173579	0.0221928	0.1020615	0.0112229	0.0145625	0.0050626	0.0101464	0.0105337	0.0335517	0.0127392	0.0164985	0.0589827	0.0184178	0.0850822	0.0850822	0.059138	0.0430818	0.0360809	0.0678059	0.0678059	0.0569612	0.0332521	0.030605	0.04823135	0.0314691	0.0600084	0.0264883	0.0336122	0.0228039	0.020408	0.0268677	0.0095375	0.0257295	0.0161663	0.0167799	0.0165122	0.0169455	0.0216291	0.0216233	0.0207982	0.0150046	0.0839872	0.0160652	0.0189366	0.014871	0.0142771	0.0145124
448	0.0102681	0.0182543	0.0174216	0.0213988	0.1025148	0.0113071	0.0139671	0.0048542	0.0104987	0.0097403	0.0338917	0.0123509	0.0158716	0.057651	0.0192673	0.0849425	0.0849425	0.0592505	0.0439729	0.0369425	0.065539	0.065539	0.0560244	0.0316183	0.0291739	0.047719	0.03062165	0.0631401	0.0251681	0.0342215	0.0216118	0.0223854	0.0276546	0.0086636	0.0258504	0.015347	0.0178724	0.0158096	0.0169659	0.0217367	0.0203768	0.019826	0.0141158	0.0844377	0.0158917	0.0174228	0.01302	0.0144941	0.0134251
449	0.0095635	0.017166	0.0158695	0.0213557	0.0998638	0.0096907	0.0139387	0.0051004	0.0104955	0.0102372	0.0327098	0.0117371	0.0155911	0.0559063	0.0187304	0.0851464	0.0851464	0.0581728	0.0443487	0.036923	0.0641526	0.0641526	0.0513993	0.0337831	0.0294141	0.0478916	0.03061985	0.0592668	0.0237885	0.0342338	0.023663	0.0209983	0.0264586	0.0091791	0.02594	0.0161639	0.0154719	0.0156629	0.0173343	0.0215053	0.0214526	0.0195183	0.01512	0.0776805	0.0151715	0.0169311	0.0136697	0.0139017	0.0130381
450	0.0100258	0.0159499	0.0163569	0.0192	0.0936005	0.0107792	0.0135854	0.0046603	0.0098722	0.0101225	0.0330182	0.0111844	0.0171698	0.0533243	0.0175933	0.0859736	0.0859736	0.0584639	0.0433507	0.0364879	0.0658038	0.0658038	0.05049	0.0339136	0.0288891	0.0475256	0.03190235	0.0592126	0.0247929	0.0325188	0.0226337	0.0205485	0.0273671	0.0093081	0.0273137	0.01630805	0.01693	0.0164572	0.0177582	0.0207684	0.0205921	0.0203531	0.0132909	0.0749707	0.0157631	0.0179907	0.0132935	0.013174	0.0144527
451	0.0088024	0.0157039	0.0160137	0.0212948	0.0922473	0.0112316	0.0136074	0.0052277	0.0099478	0.0099275	0.0323184	0.0111652	0.0162806	0.0545325	0.0178018	0.0825379	0.0825379	0.0566368	0.0414987	0.0372046	0.0653231	0.0653231	0.053029	0.0322645	0.0291951	0.0481082	0.0308783	0.0580353	0.0264637	0.0338881	0.0231867	0.0203124	0.0265417	0.0091632	0.0243823	0.0151171	0.0155417	0.0156494	0.0176552	0.0229598	0.0208063	0.0186983	0.0148504	0.0757744	0.0157179	0.0162126	0.013897	0.0133484	0.0134396
452	0.0091204	0.0164925	0.015409	0.0201918	0.0883735	0.0105077	0.013833	0.0045705	0.0106235	0.0093068	0.0314037	0.0111029	0.0159547	0.0552815	0.0183453	0.0801788	0.0801788	0.054973	0.0427243	0.0363698	0.0665118	0.0665118	0.0519478	0.0322415	0.0299036	0.04579085	0.03237055	0.0585473	0.0233354	0.0321514	0.0226976	0.0185016	0.0267814	0.0087493	0.0253186	0.015705	0.0164574	0.0158124	0.017123	0.020509	0.0212571	0.0179277	0.0141277	0.0711363	0.0152769	0.0172541	0.0126373	0.0136595	0.0126926
453	0.0089242	0.0166092	0.0138984	0.0192486	0.0878418	0.0113567	0.0133384	0.0057754	0.0103023	0.009521	0.0316083	0.0119946	0.017274	0.0556045	0.0183929	0.081859	0.081859	0.0554424	0.0417041	0.0369738	0.064917	0.064917	0.0520674	0.0315117	0.0305601	0.046916	0.0308899	0.0564218	0.024213	0.0331419	0.0238383	0.0204612	0.0275596	0.0080662	0.0256428	0.01515645	0.0149768	0.0163578	0.0170242	0.019719	0.0192946	0.0185481	0.0139409	0.0716264	0.0148078	0.0165925	0.0129829	0.0145271	0.0136289
454	0.009616	0.0168086	0.0149945	0.0198272	0.0864943	0.0108158	0.0139054	0.0050033	0.0098055	0.009257	0.0320215	0.0115496	0.0160264	0.0544269	0.0194933	0.080893	0.080893	0.0554056	0.0420442	0.0384074	0.0625438	0.0625438	0.0526188	0.0312357	0.0298537	0.04681455	0.03065035	0.0577239	0.0243155	0.0327059	0.0224853	0.0192655	0.0268591	0.0084932	0.0251922	0.01511955	0.0162379	0.0158715	0.0165058	0.0207806	0.0208057	0.0177633	0.0145502	0.0690585	0.0153441	0.0165397	0.0127732	0.0138382	0.013036
455	0.0093405	0.0146982	0.0156176	0.0196012	0.0838395	0.0101524	0.0130413	0.0048428	0.0087707	0.0096469	0.0323849	0.0123666	0.0159934	0.0549576	0.018198	0.0804871	0.0804871	0.0555493	0.0438842	0.0358014	0.0622164	0.0622164	0.0510834	0.0331736	0.0276328	0.04593215	0.0300683	0.055371	0.024957	0.0333975	0.0223109	0.0182454	0.0264403	0.0089375	0.0253793	0.01604105	0.0159923	0.015531	0.0167883	0.0200314	0.0195787	0.0181611	0.0133834	0.0693393	0.0147575	0.0161908	0.0122701	0.0128315	0.013211
456	0.0084721	0.0156253	0.0143315	0.0193655	0.0814562	0.0108872	0.0133619	0.0051023	0.0104327	0.0092741	0.0305262	0.0122907	0.0154781	0.0532209	0.0170738	0.079164	0.079164	0.0563899	0.0400247	0.0346599	0.061425	0.061425	0.0482934	0.0314743	0.027617	0.04453765	0.02983	0.0518848	0.023712	0.0309297	0.0212077	0.0201223	0.0271909	0.0085778	0.0255494	0.01513245	0.0155128	0.0158583	0.0173577	0.0199023	0.020317	0.0188792	0.0135696	0.0682397	0.0154272	0.0157107	0.0125473	0.0135372	0.0129037
457	0.0093827	0.0153993	0.0135618	0.0184413	0.0809671	0.0103006	0.0128355	0.0049055	0.0101617	0.0094872	0.0303793	0.0110108	0.0156512	0.0514697	0.0179239	0.0812555	0.0812555	0.0567178	0.0411282	0.0346653	0.0631757	0.0631757	0.0463956	0.0313383	0.0279306	0.044714	0.02977615	0.0484163	0.024401	0.0321405	0.0220048	0.0200854	0.0253873	0.0084425	0.025041	0.014947	0.0155216	0.0153094	0.016615	0.0200545	0.0191515	0.0181763	0.0137579	0.0619585	0.0140313	0.0161938	0.013188	0.0134134	0.0129384
458	0.0090022	0.0151306	0.0135166	0.0186812	0.0766597	0.0105737	0.0134422	0.0044155	0.01023	0.0100137	0.0299728	0.011333	0.0156644	0.0514099	0.0169326	0.0798913	0.0798913	0.0525366	0.041279	0.034019	0.0597607	0.0597607	0.0491352	0.0311732	0.0278817	0.0451801	0.02987475	0.0519436	0.0221175	0.0304794	0.021926	0.0195342	0.0253943	0.0085241	0.0241034	0.0149565	0.0154361	0.0153569	0.016865	0.0201898	0.0189713	0.0177206	0.0135756	0.0608843	0.014994	0.0153972	0.0137254	0.0134712	0.0124736
459	0.0094067	0.0150783	0.0130559	0.0177908	0.0751881	0.0098729	0.0119022	0.0046572	0.0097238	0.00918	0.0310825	0.0109758	0.0152815	0.0515606	0.0170699	0.0786375	0.0786375	0.056334	0.0417968	0.0350167	0.0638609	0.0638609	0.047893	0.0309929	0.029009	0.04388235	0.02940425	0.0489928	0.0231584	0.0292641	0.021263	0.0199093	0.0248557	0.0093908	0.0232646	0.015456	0.0152426	0.0163397	0.0172602	0.0195887	0.0211605	0.0180953	0.0134446	0.0629025	0.0151162	0.014448	0.0127229	0.0133515	0.0125055
460	0.0090921	0.0139371	0.0135538	0.0165916	0.0742807	0.0096359	0.0133713	0.0045698	0.0106365	0.0089969	0.0288822	0.0114153	0.0139658	0.0507704	0.0175244	0.0808299	0.0808299	0.0557154	0.0401105	0.0343728	0.0610969	0.0610969	0.0495542	0.0308376	0.0281567	0.0442379	0.02943055	0.0492897	0.0233174	0.0311248	0.0209263	0.0185834	0.0248389	0.0085596	0.0238756	0.01413635	0.0155364	0.0144218	0.0176585	0.0194208	0.020156	0.0170465	0.0122231	0.0604681	0.0141117	0.0160486	0.0119985	0.0141994	0.0129587
461	0.0090206	0.0150208	0.0131279	0.0171627	0.0702394	0.0104989	0.0125461	0.004454	0.0091606	0.0098305	0.0291782	0.0110772	0.0156398	0.0517895	0.0170375	0.0786447	0.0786447	0.0549131	0.0414098	0.0346435	0.0589294	0.0589294	0.0490029	0.0299053	0.0273813	0.04322245	0.02847665	0.0509843	0.0223318	0.0298205	0.0221818	0.0186512	0.0244336	0.0078204	0.0229627	0.0144613	0.0148259	0.0144684	0.0154294	0.0207432	0.0180441	0.0168096	0.0132753	0.0579668	0.0141101	0.0144397	0.0125765	0.0129358	0.0125298
462	0.0085678	0.0143433	0.012927	0.0166885	0.0683216	0.010028	0.012908	0.0055411	0.0086665	0.0087846	0.0281242	0.0114824	0.0147998	0.0511535	0.0172357	0.0763711	0.0763711	0.0517175	0.0399121	0.0351261	0.0582501	0.0582501	0.049681	0.0310495	0.0278089	0.0430441	0.02939615	0.0466745	0.0232964	0.0304749	0.0203123	0.0184804	0.0241901	0.0085956	0.0236315	0.0148211	0.0154367	0.0143531	0.0170364	0.0191086	0.0188039	0.0169292	0.0128276	0.0576458	0.0135565	0.0146172	0.0114542	0.0133356	0.0116907
463	0.0081453	0.0143149	0.0121138	0.0166161	0.065407	0.0105216	0.012986	0.0052398	0.0090551	0.0086215	0.0290375	0.0110137	0.0146839	0.0539921	0.0167589	0.0753544	0.0753544	0.0530227	0.0392929	0.0340548	0.0586227	0.0586227	0.0467641	0.0284047	0.0285034	0.04202675	0.02833335	0.0454852	0.0217986	0.0298529	0.0214344	0.0175819	0.0238546	0.0079	0.0227211	0.0150145	0.014278	0.0149636	0.0164346	0.0196845	0.0191452	0.0165962	0.0135304	0.0539962	0.013319	0.0153439	0.0121812	0.0126335	0.0132595
464	0.0084478	0.0134183	0.0129313	0.0157603	0.0641977	0.00925	0.0130079	0.0049083	0.0102816	0.0084374	0.0286285	0.0117677	0.0142877	0.0506499	0.0173359	0.0772524	0.0772524	0.053097	0.0400164	0.0336282	0.0578587	0.0578587	0.0458713	0.0294683	0.0268827	0.04245835	0.0285169	0.045082	0.0225748	0.0300981	0.0208709	0.0178519	0.0249937	0.0079543	0.0223635	0.01426925	0.0146888	0.0136601	0.0165264	0.0188198	0.0197166	0.0164622	0.0131978	0.051968	0.0137266	0.0152909	0.0125075	0.012488	0.0128464
465	0.0089812	0.0124121	0.0120111	0.0156511	0.0617741	0.0100202	0.0115464	0.004978	0.0089108	0.0085015	0.0279857	0.0108883	0.0134371	0.0480247	0.0158107	0.0733425	0.0733425	0.0518993	0.0411161	0.0348665	0.0580468	0.0580468	0.0475122	0.0289348	0.0268088	0.04254695	0.02788755	0.0446601	0.0227717	0.0303626	0.0197103	0.0189991	0.0233197	0.0084539	0.0226075	0.0145811	0.0141566	0.0145506	0.0164734	0.0189765	0.0188076	0.0165164	0.013807	0.0504121	0.0135831	0.0142324	0.0121808	0.0125371	0.0125166
466	0.0082857	0.0132302	0.0122252	0.016327	0.0607665	0.0099578	0.0123028	0.0042978	0.0088895	0.0086603	0.0282214	0.0106659	0.0132065	0.0463106	0.0163816	0.073846	0.073846	0.0537171	0.040258	0.0323927	0.057464	0.057464	0.046486	0.0285787	0.025776	0.0419565	0.02776275	0.0452329	0.0218787	0.0287997	0.0199014	0.0190598	0.0237861	0.0080468	0.022765	0.0138354	0.0153371	0.0141475	0.0154352	0.018288	0.0178934	0.0166862	0.0118972	0.0512265	0.0125174	0.0140969	0.0118827	0.0120047	0.011366
467	0.0085097	0.0135124	0.0121118	0.0144397	0.058618	0.0099816	0.0121944	0.0041654	0.0095019	0.0087817	0.0268974	0.0105116	0.0136841	0.0501621	0.0158413	0.0748687	0.0748687	0.051255	0.0394124	0.0324621	0.0567916	0.0567916	0.0474121	0.0275029	0.0282348	0.04176365	0.0275379	0.0427191	0.0225337	0.0291154	0.0203114	0.018481	0.0241107	0.0075499	0.0219262	0.0136225	0.0137914	0.014285	0.0167259	0.0185462	0.0186738	0.0159933	0.0129813	0.0492646	0.012829	0.0148252	0.0111237	0.0114465	0.0114903
468	0.0081518	0.0122516	0.0114399	0.0151351	0.0558644	0.0094663	0.0131176	0.0048537	0.0086356	0.0083478	0.0268326	0.0103854	0.0136289	0.0487934	0.0157004	0.0726528	0.0726528	0.052009	0.0401733	0.0322345	0.056862	0.056862	0.0446709	0.028544	0.0278439	0.0406725	0.0272986	0.0407636	0.0212155	0.028796	0.0202668	0.0176946	0.0236735	0.00821	0.0226611	0.01337305	0.0145664	0.0147375	0.0146609	0.0175516	0.0194855	0.015226	0.0123177	0.0495465	0.012843	0.0136433	0.0113359	0.0129827	0.0113291
469	0.0081779	0.0128061	0.0107301	0.0152036	0.0556692	0.0097495	0.012095	0.0042441	0.0088398	0.0087865	0.0263878	0.0103529	0.01334	0.0480223	0.0176562	0.0703766	0.0703766	0.0498964	0.038027	0.032361	0.0563297	0.0563297	0.0427052	0.0277188	0.0268986	0.0400855	0.0270189	0.0431042	0.0217304	0.0272092	0.0193827	0.017064	0.0236476	0.0083423	0.0209647	0.01379335	0.0133426	0.0140533	0.0160647	0.0193789	0.0174081	0.0158299	0.0120395	0.0460598	0.0130055	0.0138186	0.0113696	0.0118249	0.0115868
470	0.0081141	0.0123722	0.0109023	0.0149785	0.0536964	0.0102536	0.0120434	0.0043516	0.0087568	0.0081292	0.0268957	0.0098617	0.0132845	0.0456485	0.0171334	0.0695905	0.0695905	0.0513317	0.0369698	0.0324076	0.0561689	0.0561689	0.043427	0.0277868	0.0262077	0.03878135	0.02689085	0.0405693	0.0205734	0.0278878	0.0198037	0.017947	0.0215502	0.0073808	0.0211054	0.0139397	0.0137837	0.0124071	0.0157766	0.0181064	0.0184628	0.0145884	0.0112906	0.0457322	0.0129979	0.0140682	0.0113339	0.0118375	0.012733
471	0.007717	0.0113751	0.0118588	0.0141352	0.0533436	0.0091229	0.0121028	0.0042698	0.0095611	0.0080856	0.025803	0.0101706	0.0133961	0.04557	0.0151326	0.0728528	0.0728528	0.0491577	0.038085	0.0329946	0.0548651	0.0548651	0.0460404	0.0274394	0.0267259	0.0409914	0.02763775	0.0379886	0.0213921	0.0276364	0.0192337	0.0172304	0.0227469	0.007461	0.0230131	0.01401005	0.0136298	0.0146372	0.0153612	0.0186784	0.0178375	0.0152002	0.0124543	0.0433395	0.0128537	0.014021	0.0108312	0.0121131	0.0108893
472	0.009055	0.012868	0.0110633	0.0131669	0.0503933	0.0095081	0.0110185	0.0044616	0.0084169	0.0081672	0.0261616	0.0097348	0.0128033	0.0466793	0.015995	0.0717001	0.0717001	0.0482913	0.0361204	0.0323127	0.0555482	0.0555482	0.0435622	0.0264296	0.0257063	0.03921845	0.026954	0.0393004	0.0207637	0.0272879	0.0207723	0.0181956	0.0232456	0.00803	0.0215802	0.0136621	0.0143215	0.0143107	0.0146736	0.0177494	0.0177056	0.0144901	0.0123999	0.0429764	0.013056	0.0136857	0.0107788	0.0117749	0.0112963
473	0.0086653	0.0121738	0.0105083	0.0131696	0.0496037	0.0093368	0.0114543	0.0047801	0.0094353	0.0083288	0.0263515	0.009319	0.0121443	0.045459	0.0152538	0.0683429	0.0683429	0.0480315	0.0358031	0.030117	0.0536577	0.0536577	0.0420211	0.0275178	0.0246667	0.03844355	0.0268185	0.039402	0.0211771	0.0269927	0.0191801	0.017987	0.0212299	0.0073003	0.0219488	0.01293175	0.0126355	0.0128104	0.014097	0.0183195	0.0186878	0.0141989	0.0127261	0.0433347	0.0127238	0.0141481	0.0109814	0.0112807	0.0111517
474	0.0076701	0.0117449	0.0114426	0.0124524	0.0484861	0.0089826	0.0112421	0.0038233	0.0083599	0.0088927	0.0255811	0.0098954	0.0125181	0.0458918	0.0156448	0.0667357	0.0667357	0.0496585	0.0356546	0.0309678	0.0556312	0.0556312	0.0413453	0.0255831	0.0249209	0.038138	0.02577045	0.0371458	0.0206251	0.0269067	0.0182972	0.0191151	0.0219606	0.0075257	0.0209826	0.0132161	0.0145182	0.0141076	0.0149946	0.0179154	0.0172943	0.0141647	0.0112193	0.0403128	0.0125892	0.0131427	0.0113003	0.0120859	0.010641
475	0.0078804	0.011299	0.0104974	0.0140404	0.0470299	0.0090789	0.0117802	0.0036564	0.0080127	0.008067	0.0243447	0.0099235	0.0115793	0.0455492	0.0156628	0.0661279	0.0661279	0.0482837	0.0348363	0.0320598	0.0534793	0.0534793	0.0411813	0.0267884	0.0253715	0.03763965	0.02594845	0.0371118	0.0212303	0.0271975	0.0190194	0.0169862	0.0208528	0.0077445	0.0199326	0.0129049	0.0143739	0.0140516	0.014162	0.0175509	0.0170421	0.0147607	0.0111563	0.0394443	0.0124389	0.0146256	0.0115052	0.0111374	0.0100273
476	0.0077403	0.0116782	0.0092716	0.0127736	0.0444451	0.0091895	0.0115768	0.0041224	0.0086907	0.0080485	0.0252754	0.0091418	0.0123146	0.045887	0.0146906	0.0638391	0.0638391	0.0488283	0.0363717	0.0296951	0.0544896	0.0544896	0.0406135	0.0262485	0.0244031	0.03812525	0.0255021	0.0360201	0.0197256	0.0264029	0.0187204	0.0172021	0.0206471	0.0065487	0.0213608	0.01275575	0.0140984	0.0132435	0.0147842	0.0172419	0.0166978	0.0139774	0.0116623	0.0385942	0.0129981	0.0128138	0.0106305	0.0113535	0.0106232
477	0.0079251	0.0111391	0.0101481	0.0126745	0.0454199	0.0096405	0.0102993	0.0037094	0.0079709	0.0080588	0.0235169	0.0100591	0.0123757	0.0443461	0.0148698	0.0646783	0.0646783	0.0469843	0.0349706	0.030071	0.0517976	0.0517976	0.0412215	0.0256484	0.0252488	0.03755185	0.02625085	0.0352045	0.0199876	0.0270913	0.017497	0.0168456	0.021658	0.0063718	0.0195582	0.0125532	0.0133827	0.0129781	0.0139157	0.0190632	0.0171898	0.0143726	0.011661	0.0371615	0.012069	0.0137408	0.0112964	0.0121553	0.010898
478	0.0073022	0.0115353	0.0113589	0.0124619	0.0433179	0.008881	0.0103738	0.0041633	0.0084451	0.0076054	0.0243195	0.0093676	0.0116806	0.0436264	0.0148632	0.0643717	0.0643717	0.0456401	0.0360545	0.0292577	0.0517692	0.0517692	0.0392644	0.0248996	0.0241651	0.0374322	0.02520285	0.0360529	0.0204635	0.0268244	0.0172428	0.0161842	0.0207024	0.0074115	0.0200761	0.01316495	0.013984	0.0128341	0.0135471	0.0177097	0.0167702	0.0146116	0.0116339	0.0370968	0.0115439	0.0134585	0.01162	0.0112916	0.0102207
479	0.0080615	0.0110235	0.0105566	0.012521	0.0404392	0.0085348	0.0102542	0.0039846	0.0077267	0.0078916	0.022885	0.0095923	0.0120732	0.0438035	0.0150543	0.0648188	0.0648188	0.0465873	0.0345381	0.0296884	0.0510796	0.0510796	0.0398948	0.025182	0.0233893	0.0373127	0.02467915	0.0342166	0.0198538	0.0256583	0.0183669	0.0164945	0.0196142	0.0069265	0.0196157	0.01204075	0.0126882	0.0128692	0.0137139	0.0172555	0.0178301	0.0143306	0.0104347	0.0330154	0.012689	0.0116866	0.0107031	0.0110941	0.0103937
480	0.0070924	0.0103558	0.0089287	0.0120095	0.0412162	0.0090725	0.0105354	0.0036776	0.0081509	0.0078225	0.0234701	0.0106142	0.0127989	0.0441276	0.0156006	0.0653998	0.0653998	0.0456678	0.0336788	0.0297352	0.0499232	0.0499232	0.0394833	0.0252254	0.0248331	0.03583655	0.02415695	0.0329061	0.019866	0.0250388	0.019364	0.0167397	0.0189291	0.0079477	0.0204065	0.0124538	0.0124893	0.0119692	0.0137876	0.016337	0.0163159	0.0126608	0.0110771	0.0344979	0.011689	0.0116609	0.0107279	0.011769	0.0116599
481	0.007179	0.0107432	0.0103449	0.013002	0.0395399	0.0085919	0.0094975	0.0041825	0.0083053	0.0075036	0.0220048	0.0089416	0.0117329	0.0450488	0.0139419	0.0610902	0.0610902	0.0468413	0.0349253	0.0283637	0.0499932	0.0499932	0.0378106	0.0243782	0.02261	0.0353426	0.02466985	0.0338698	0.0186785	0.0254945	0.0175141	0.0161348	0.02068	0.0071247	0.019444	0.01187935	0.0131292	0.0121633	0.0134897	0.0162105	0.0174902	0.0140692	0.0107098	0.0308148	0.0106746	0.011722	0.0107403	0.0100026	0.0110029
482	0.006679	0.0096533	0.0095772	0.0116673	0.0396725	0.0080667	0.0117892	0.0041306	0.0071822	0.0073449	0.023732	0.0090527	0.0109078	0.0416367	0.013693	0.0609092	0.0609092	0.0451769	0.0352727	0.0304871	0.0494977	0.0494977	0.0374229	0.0235291	0.0240457	0.0369691	0.02430755	0.0329533	0.0190614	0.0258359	0.0186253	0.0159543	0.0204163	0.0072625	0.0207717	0.0116578	0.011643	0.0122409	0.0141885	0.0179667	0.0164614	0.0137317	0.0110364	0.0333577	0.011457	0.0124527	0.0106121	0.011472	0.0103787
483	0.0069836	0.0097136	0.0086121	0.0115264	0.0375872	0.0087242	0.0107354	0.0040302	0.0078056	0.0078818	0.0207073	0.0083351	0.011077	0.04231	0.0143007	0.0657592	0.0657592	0.0452138	0.0340948	0.0277779	0.0499614	0.0499614	0.0369284	0.0242958	0.0236274	0.03491955	0.02404735	0.0321738	0.0196936	0.0252444	0.0177828	0.015902	0.0196548	0.0072751	0.0186472	0.0120567	0.0120592	0.0117296	0.0138216	0.0160438	0.0163092	0.0130992	0.0102207	0.0326188	0.0113228	0.0121602	0.0092639	0.0109877	0.0105647
484	0.0066494	0.0096202	0.0090997	0.0118047	0.0354436	0.0082006	0.010849	0.0034843	0.0064326	0.0074273	0.0237244	0.0092219	0.0107237	0.0419544	0.0142102	0.0619317	0.0619317	0.0451532	0.0313143	0.0282949	0.0488262	0.0488262	0.0371034	0.0236122	0.0226347	0.03581125	0.02449025	0.0316883	0.0184062	0.0247851	0.0166074	0.0153438	0.0206036	0.0070516	0.0193306	0.01168675	0.0121843	0.0128753	0.0136123	0.016143	0.0157541	0.0126282	0.0103399	0.0304899	0.0118271	0.0117049	0.0093128	0.0105295	0.0099129
485	0.0074377	0.0086024	0.0088033	0.0104161	0.0364373	0.0086817	0.0096732	0.0036411	0.0065954	0.0081586	0.023241	0.0089619	0.0106644	0.0408056	0.015008	0.0594627	0.0594627	0.0442348	0.0320878	0.028343	0.0495258	0.0495258	0.0363142	0.0234854	0.0231207	0.0343728	0.0240024	0.0322369	0.0194991	0.0251869	0.0160106	0.014949	0.0199131	0.0067765	0.0190956	0.01152415	0.0122551	0.0116319	0.0139556	0.0173098	0.0160306	0.0131455	0.0117126	0.0296716	0.0118421	0.0102642	0.0098758	0.0103773	0.0102962
486	0.0062085	0.0094596	0.0091024	0.0105033	0.0335536	0.0082961	0.0099266	0.0045378	0.0069333	0.0076075	0.0214746	0.0089792	0.0106156	0.0417298	0.0143507	0.0595991	0.0595991	0.0439255	0.031271	0.029178	0.0470881	0.0470881	0.0358476	0.0225884	0.0213261	0.0339862	0.02313655	0.0292745	0.0196562	0.0238497	0.0161546	0.0147701	0.0186922	0.0066002	0.0189744	0.01201515	0.0122204	0.0122048	0.0131859	0.0152518	0.0162215	0.0118441	0.0098871	0.0288161	0.0115457	0.0111171	0.0097296	0.0106964	0.0106994
487	0.0073437	0.0107313	0.0091407	0.0113498	0.032992	0.0078945	0.0098394	0.0039775	0.0072624	0.0070091	0.0212662	0.0096175	0.0101939	0.0424854	0.0133629	0.0591596	0.0591596	0.0432142	0.0339692	0.0293086	0.0477189	0.0477189	0.0366456	0.0244507	0.0222205	0.0337343	0.02198555	0.03151	0.0192645	0.0242569	0.0168297	0.0153626	0.0197754	0.0064418	0.0179036	0.01219625	0.0112113	0.0123543	0.0130405	0.0147198	0.0146807	0.0121689	0.0103917	0.0280338	0.0108207	0.011955	0.0095449	0.0111981	0.0100906
488	0.0065362	0.0098447	0.0080981	0.011027	0.0319137	0.0088749	0.0101283	0.003906	0.0076812	0.0078159	0.0211678	0.0087641	0.0105485	0.0398521	0.013758	0.0597971	0.0597971	0.0423361	0.0336577	0.0276534	0.0488266	0.0488266	0.0355298	0.0237165	0.0213436	0.0343486	0.02199155	0.030087	0.0174726	0.0240888	0.017346	0.0157555	0.0191535	0.0068092	0.0202061	0.01177315	0.0121207	0.0115001	0.0136957	0.0146701	0.01561	0.0115394	0.0106065	0.0267635	0.010618	0.0120919	0.009861	0.0105133	0.0090824
489	0.0068353	0.0093815	0.008105	0.0109532	0.0313157	0.0082153	0.0097592	0.0041395	0.0081001	0.0063285	0.0208515	0.0078689	0.0103313	0.0391688	0.0137043	0.0584899	0.0584899	0.0422795	0.0323877	0.0270843	0.0478157	0.0478157	0.0353124	0.0234248	0.0220812	0.0326856	0.02237435	0.027945	0.016903	0.0224894	0.0163718	0.014362	0.0195846	0.006308	0.0191647	0.0114757	0.0119606	0.0115606	0.0126146	0.0165104	0.0153964	0.0108451	0.0107664	0.0276424	0.0119183	0.0120918	0.0098752	0.0101019	0.0094456
490	0.0066576	0.0096278	0.0083764	0.0094996	0.0288172	0.0084353	0.0098158	0.0036558	0.0070035	0.0068121	0.0201788	0.0084485	0.0104151	0.038857	0.0140033	0.0585134	0.0585134	0.039511	0.0311307	0.0271454	0.046054	0.046054	0.0344489	0.0225094	0.0211882	0.03282895	0.0219895	0.0287697	0.0170366	0.0235719	0.0163767	0.0136006	0.019142	0.0068417	0.0173879	0.0110839	0.011654	0.0117092	0.012186	0.0159648	0.0155368	0.0119644	0.0098259	0.0268349	0.0114824	0.012352	0.0098565	0.0095421	0.0094583
491	0.0067889	0.0088341	0.0085836	0.0103487	0.0286544	0.0082202	0.0084108	0.0038023	0.0074035	0.0074502	0.020511	0.0089689	0.0094864	0.0396218	0.0138222	0.0553054	0.0553054	0.0410799	0.0320641	0.0268324	0.0431992	0.0431992	0.0361357	0.0225823	0.0213994	0.0316491	0.02214535	0.0279685	0.0179617	0.0224189	0.0147565	0.0157669	0.0170335	0.0071327	0.0186942	0.0111642	0.0110724	0.0105219	0.0121961	0.0147285	0.0157865	0.0116353	0.0104615	0.0264684	0.0112123	0.0099763	0.0096049	0.0104412	0.0102152
492	0.0065752	0.0102286	0.0077107	0.0089211	0.0283308	0.0085423	0.0095697	0.0038068	0.0067907	0.0070931	0.0210575	0.0087076	0.0103224	0.0373536	0.0122879	0.0566323	0.0566323	0.041125	0.0296689	0.0256746	0.0476018	0.0476018	0.0352565	0.0222406	0.0216044	0.0320923	0.02117895	0.0262599	0.0168851	0.0231651	0.0148902	0.0143931	0.0177252	0.0071559	0.0171104	0.01116385	0.0111068	0.0117371	0.0129449	0.0147502	0.013405	0.0107107	0.0102431	0.0250432	0.0107404	0.0105889	0.0086711	0.0093771	0.0092463
493	0.006781	0.0082109	0.0079668	0.0106592	0.0271766	0.0073002	0.0092902	0.0035303	0.0067668	0.0060788	0.0204278	0.0080463	0.0098758	0.0379426	0.0136409	0.0547839	0.0547839	0.0393352	0.0317884	0.02539	0.0453587	0.0453587	0.0334805	0.0213916	0.0208977	0.0303647	0.02186565	0.0248586	0.0163473	0.0223829	0.0157757	0.0150094	0.0177236	0.0066839	0.0171072	0.0105147	0.0116978	0.0100648	0.0135909	0.0161506	0.0148082	0.0115673	0.009576	0.0244858	0.010535	0.0099187	0.0092819	0.0096189	0.009057
494	0.0059715	0.0091384	0.0076636	0.0101977	0.0269659	0.0078461	0.0087888	0.0028484	0.0070527	0.0070183	0.018301	0.0096118	0.0096967	0.0372078	0.0130312	0.0534902	0.0534902	0.0402272	0.0297985	0.0260868	0.0440339	0.0440339	0.0340899	0.0221818	0.0205991	0.0312307	0.0217191	0.0250801	0.0159374	0.0220467	0.0162037	0.0152403	0.0183883	0.0066165	0.0173517	0.011261	0.0122002	0.0113688	0.011986	0.0144889	0.0145813	0.0115475	0.0091572	0.023975	0.0102935	0.0103813	0.0084758	0.0097127	0.0094041
495	0.0064365	0.0079779	0.0079587	0.0094033	0.0257756	0.0080471	0.0091848	0.0030258	0.0066023	0.006873	0.0190006	0.0083058	0.009831	0.0380411	0.0120821	0.0529086	0.0529086	0.0371011	0.0297141	0.0246046	0.0429824	0.0429824	0.032114	0.0218297	0.0203874	0.03013285	0.02018535	0.0266141	0.0157711	0.0202774	0.0156987	0.0139361	0.0169535	0.0067112	0.0175059	0.01079685	0.0110969	0.0102514	0.0114762	0.0146375	0.0145255	0.0105607	0.0091483	0.0241197	0.0103961	0.0109028	0.0087651	0.0098466	0.0084124
496	0.0057985	0.0085662	0.0074288	0.0103341	0.0258288	0.0077076	0.00908	0.0028124	0.0065675	0.0065788	0.01865	0.0078646	0.0098296	0.0374422	0.0126684	0.0528086	0.0528086	0.040232	0.0291935	0.0258344	0.0443158	0.0443158	0.0314177	0.021617	0.0189035	0.0297104	0.02092125	0.0252135	0.017128	0.021431	0.0155554	0.0136202	0.0179082	0.0059599	0.0171857	0.01021205	0.0113026	0.0106346	0.0120363	0.0137861	0.013722	0.0113926	0.0095847	0.0221755	0.0097261	0.0106565	0.0089759	0.009729	0.0094987
497	0.0059499	0.0084214	0.006951	0.0094878	0.0244946	0.0077174	0.0100889	0.0030926	0.0069086	0.0063086	0.0181013	0.0077439	0.0099905	0.0357406	0.0128313	0.0537506	0.0537506	0.0385902	0.0310521	0.0237563	0.0413245	0.0413245	0.0313446	0.0209049	0.0206131	0.02904425	0.02056105	0.0254286	0.0168467	0.0210552	0.014732	0.0153696	0.0179401	0.005572	0.0163636	0.0110183	0.0111351	0.0100749	0.0115509	0.0137734	0.0141726	0.0106554	0.0099436	0.022545	0.0096397	0.0104158	0.0084057	0.0096523	0.0092847
498	0.0061612	0.0082674	0.0074228	0.0086353	0.0236461	0.0068275	0.0084404	0.0033596	0.0068231	0.0061486	0.0189186	0.0073628	0.0086376	0.0361652	0.0124586	0.0506795	0.0506795	0.0383855	0.0302487	0.0256237	0.0415468	0.0415468	0.0299123	0.0218176	0.0195201	0.0290047	0.0207413	0.0243532	0.0160325	0.0211502	0.0149317	0.0138711	0.0169033	0.0066741	0.0158352	0.01051285	0.0115298	0.0102982	0.0122105	0.0139742	0.0137866	0.0096572	0.009805	0.0216006	0.0099008	0.0098085	0.0089966	0.0087531	0.0087348
499	0.0058734	0.0091536	0.0071755	0.0081029	0.0239848	0.0070558	0.0082845	0.0033107	0.0066712	0.0065354	0.019513	0.0072	0.0088294	0.0338664	0.0117432	0.0525697	0.0525697	0.0379395	0.0290035	0.0241314	0.0428934	0.0428934	0.031559	0.0203388	0.0193559	0.02950485	0.01936685	0.0251477	0.0159321	0.0212701	0.0140036	0.0125692	0.0170251	0.0063683	0.0151502	0.01112315	0.0115383	0.0100921	0.0124057	0.0142533	0.0127686	0.009945	0.0093012	0.0206201	0.0100004	0.0099271	0.0085887	0.0093833	0.0096772
500	0.0060916	0.0087598	0.0065354	0.0082647	0.0207036	0.0072809	0.0078374	0.0034698	0.0061583	0.006044	0.0181354	0.0079646	0.0090571	0.0357689	0.0105966	0.0507157	0.0507157	0.0364403	0.0281203	0.0251398	0.0426412	0.0426412	0.0307107	0.0205342	0.0191699	0.02872535	0.02051825	0.0231045	0.0155835	0.0203449	0.0142963	0.0133239	0.0157293	0.0059941	0.0171323	0.01041355	0.0114849	0.0100992	0.0118583	0.0136838	0.0137635	0.0106412	0.0094788	0.0199943	0.0089867	0.0097101	0.0080094	0.0090476	0.008163
501	0.0060172	0.0073763	0.0069232	0.0097137	0.0222271	0.0072327	0.0081933	0.0040164	0.0060854	0.005908	0.0180581	0.0079311	0.0084179	0.0334305	0.0119473	0.0507916	0.0507916	0.0370336	0.0285843	0.0235774	0.0418772	0.0418772	0.0308756	0.0199558	0.0196763	0.0284803	0.01976345	0.023452	0.0158329	0.0204967	0.0134795	0.0135654	0.0160742	0.0055728	0.0155685	0.00990905	0.0104003	0.0098826	0.010943	0.0143046	0.013372	0.0104146	0.0088229	0.0202242	0.0098444	0.0091368	0.0085583	0.0098063	0.00867
502	0.006233	0.0083674	0.0069613	0.0084353	0.0196962	0.0058721	0.0095342	0.003233	0.0065571	0.0061072	0.0176413	0.0074981	0.0097004	0.0338323	0.0114481	0.0496418	0.0496418	0.0367686	0.0285783	0.0239579	0.042046	0.042046	0.0308658	0.0199857	0.0183835	0.02780475	0.0195683	0.0236758	0.0151582	0.0201687	0.0147629	0.0138111	0.0158961	0.0060416	0.0151988	0.0109741	0.0104123	0.0106395	0.0113482	0.0136094	0.0133291	0.0102755	0.0088602	0.0205929	0.0101848	0.0098139	0.0083753	0.0094769	0.008739
503	0.005691	0.0076683	0.0069002	0.0078833	0.0200273	0.0074686	0.0088014	0.0030949	0.0054226	0.0069853	0.0184889	0.0072604	0.0088213	0.0336119	0.0120114	0.0487932	0.0487932	0.0361248	0.0287374	0.0233688	0.0412808	0.0412808	0.0302303	0.0190792	0.0187969	0.0286596	0.0190761	0.0229465	0.0157759	0.0200858	0.0149224	0.0117612	0.0172244	0.005932	0.0164687	0.0097621	0.010099	0.0097983	0.0104752	0.0131967	0.0126651	0.0098703	0.0087556	0.0179679	0.0095065	0.0102208	0.0086572	0.0091442	0.0086413
504	0.0058106	0.0083171	0.0062121	0.008304	0.0203066	0.0064632	0.0084023	0.0034975	0.0063465	0.0065806	0.0172511	0.0072303	0.0089234	0.0332766	0.010145	0.0501361	0.0501361	0.0343712	0.0275887	0.0237722	0.039357	0.039357	0.0301386	0.0193732	0.0185149	0.02773015	0.01858975	0.0222151	0.0159321	0.0198892	0.0142534	0.0126814	0.01742	0.0062239	0.0143285	0.00943755	0.0101148	0.0097644	0.0099769	0.0129224	0.0131207	0.0096979	0.0082832	0.0180285	0.0092597	0.0097151	0.0085901	0.0086388	0.0082234
505	0.0059039	0.0070849	0.0063218	0.0088218	0.0190099	0.0073978	0.0087119	0.0025046	0.0068081	0.0062691	0.0170333	0.0078701	0.008234	0.0320799	0.0121359	0.0479404	0.0479404	0.0355047	0.0267623	0.0253865	0.0395722	0.0395722	0.0287473	0.0193542	0.0184166	0.0274236	0.0188727	0.0224329	0.0148655	0.0199306	0.0136752	0.0121945	0.0160484	0.0060388	0.0151844	0.00935	0.0105464	0.009691	0.010682	0.0135444	0.0125411	0.0096698	0.0083435	0.0194197	0.0093562	0.0106137	0.0076422	0.008173	0.0080477
506	0.006151	0.007771	0.0061604	0.0087149	0.0182047	0.0061749	0.0086703	0.0031776	0.005362	0.0059614	0.0160185	0.0076102	0.008081	0.0326566	0.0103837	0.0480539	0.0480539	0.0331357	0.0271864	0.022004	0.0392019	0.0392019	0.0280564	0.017936	0.0196723	0.0272299	0.01829095	0.0216381	0.0149702	0.0187682	0.0127327	0.0120785	0.0169596	0.0054279	0.0148889	0.0091557	0.010514	0.0105067	0.010095	0.0131989	0.0135708	0.009525	0.0083291	0.0183005	0.0090775	0.0090816	0.0083521	0.0088058	0.0083215
507	0.004768	0.0071857	0.0061874	0.0078891	0.0186804	0.0071442	0.0085817	0.0031405	0.0063017	0.0060329	0.0169343	0.0062812	0.0085693	0.0326857	0.0110387	0.0473096	0.0473096	0.0333846	0.0259509	0.0225511	0.0384948	0.0384948	0.0276997	0.0192597	0.0184698	0.0267666	0.01880935	0.021359	0.015728	0.0179539	0.0137943	0.0120332	0.0153178	0.0052072	0.0137641	0.00979675	0.0099846	0.0099582	0.0098285	0.0131082	0.0128727	0.0096546	0.0082023	0.017286	0.0086792	0.009208	0.0076217	0.0084974	0.0079334
508	0.0055987	0.0072423	0.0062339	0.0078028	0.0170829	0.0064213	0.0075851	0.0032812	0.0062391	0.0051461	0.0169397	0.0061448	0.0078063	0.0319987	0.0116795	0.0460657	0.0460657	0.0331606	0.0268692	0.022603	0.0379385	0.0379385	0.0271783	0.0182425	0.0175712	0.0261582	0.0180265	0.0211388	0.014571	0.019623	0.0130629	0.0122249	0.0159782	0.0051843	0.0139631	0.00965605	0.0092799	0.0090382	0.0100598	0.012081	0.0120185	0.0096564	0.0083129	0.0178606	0.0086233	0.0083253	0.0075943	0.0081088	0.0074137
509	0.0053679	0.0067561	0.0059594	0.0073541	0.0181957	0.006667	0.0079506	0.0030506	0.0063587	0.0058008	0.0153797	0.0076409	0.0076801	0.030803	0.0101759	0.0461683	0.0461683	0.032995	0.0254466	0.022452	0.0357012	0.0357012	0.027408	0.017682	0.0176221	0.0259518	0.01762735	0.0217999	0.014616	0.0190084	0.0138482	0.0121745	0.0156257	0.0057781	0.0148416	0.00887725	0.0099726	0.0093149	0.0102754	0.0133118	0.0132055	0.0084734	0.0082675	0.0159646	0.0090628	0.0081062	0.008637	0.0085319	0.0078537
510	0.0056306	0.0070332	0.0056345	0.007677	0.0183339	0.006582	0.0077069	0.0031652	0.005625	0.0057986	0.0167916	0.0066428	0.0079216	0.0305743	0.0104412	0.0453969	0.0453969	0.0329343	0.0271121	0.0217928	0.0372911	0.0372911	0.0274774	0.0183116	0.0163227	0.02628795	0.0181871	0.0205017	0.0144753	0.0176963	0.013596	0.0116072	0.0164219	0.0056719	0.0135973	0.00903905	0.0095733	0.009543	0.0098119	0.0113609	0.0129547	0.0086437	0.0081261	0.0153267	0.0094188	0.0085783	0.0073491	0.0076184	0.0079187
511	0.0055593	0.0076485	0.0053951	0.0072833	0.0174998	0.0067878	0.0071777	0.0029231	0.0057039	0.0055515	0.0167481	0.0068022	0.0077702	0.0310407	0.010685	0.0446077	0.0446077	0.0329763	0.0253444	0.0222047	0.035357	0.035357	0.028029	0.01748	0.0162554	0.0253764	0.0177137	0.0189976	0.0135563	0.017801	0.0130948	0.011504	0.0144624	0.005042	0.0138669	0.0094976	0.0098238	0.0097294	0.0105997	0.0123278	0.0112546	0.0087835	0.0072266	0.0155808	0.0082603	0.0089427	0.008548	0.0081199	0.0081566
512	0.0051973	0.0059918	0.0053123	0.006912	0.016448	0.0059776	0.0076192	0.0027816	0.0057685	0.0051153	0.0159541	0.0066943	0.0089343	0.0313006	0.0108998	0.0467582	0.0467582	0.0335955	0.0249446	0.021785	0.0349865	0.0349865	0.0257406	0.0188339	0.0164687	0.02616445	0.01802975	0.0195202	0.0138086	0.0188223	0.012651	0.0113764	0.0149778	0.0054369	0.0138125	0.00848255	0.0086427	0.0087997	0.0100508	0.012358	0.0124285	0.0086884	0.0080667	0.0158198	0.0084445	0.0093059	0.0073362	0.0070351	0.0081787
513	0.0051021	0.0062761	0.0059484	0.0072249	0.0165183	0.0069846	0.0072438	0.0030483	0.0063812	0.0056425	0.0151056	0.006311	0.0072589	0.029139	0.0105037	0.0422316	0.0422316	0.0325095	0.0241762	0.0210577	0.0346298	0.0346298	0.0264787	0.0176923	0.0177218	0.0237159	0.01708225	0.0199665	0.0133722	0.01881	0.0126202	0.0121481	0.0147243	0.0051654	0.0136155	0.0088744	0.0090711	0.0086922	0.0106543	0.0121169	0.0123684	0.0080164	0.0076379	0.0154481	0.0076035	0.0086823	0.0066579	0.0070851	0.0066202
514	0.0056126	0.0070852	0.0057227	0.006966	0.0147169	0.0062194	0.0071761	0.0024882	0.005728	0.0056653	0.015638	0.0060261	0.0074976	0.0284957	0.010718	0.0444499	0.0444499	0.0333518	0.0246793	0.0213651	0.0347218	0.0347218	0.0261901	0.0180962	0.0156564	0.0241478	0.0170022	0.0201498	0.0149156	0.0175252	0.0117118	0.0110903	0.0140406	0.0048031	0.0124152	0.0086612	0.0098724	0.0090302	0.0103977	0.0121834	0.0123349	0.0085101	0.0074098	0.0142111	0.0084287	0.0084127	0.0070679	0.0092574	0.0077112
515	0.0045985	0.006808	0.0057855	0.0066849	0.0148969	0.00606	0.0071691	0.0031065	0.0045938	0.0054196	0.015935	0.0071101	0.0077517	0.0301074	0.0100887	0.0433118	0.0433118	0.0322401	0.0249032	0.0213937	0.0339529	0.0339529	0.0251102	0.0169683	0.0165739	0.0239293	0.01702775	0.0186682	0.0130093	0.0177993	0.0122751	0.0108601	0.0135408	0.005653	0.0127659	0.00797445	0.0094251	0.008996	0.0099514	0.0114408	0.0119901	0.0086675	0.0073448	0.014785	0.0085925	0.0084257	0.0071155	0.0080326	0.007044
516	0.0047425	0.0075355	0.0049468	0.0073307	0.0150701	0.0059961	0.007768	0.0029165	0.0052983	0.0054903	0.0147326	0.0063318	0.0066327	0.0294824	0.0110314	0.0421074	0.0421074	0.0294351	0.0248589	0.0198655	0.0367237	0.0367237	0.024891	0.0167994	0.0168341	0.02368185	0.0166041	0.0192774	0.0131286	0.0166799	0.0134265	0.0113552	0.0144888	0.0042666	0.0129378	0.00882065	0.0086335	0.0085203	0.0096264	0.0120141	0.0115609	0.0079801	0.0080001	0.0134175	0.0085939	0.0074937	0.0069661	0.0071644	0.0073248
517	0.0051974	0.0064233	0.0051973	0.006281	0.0131218	0.0058936	0.0075873	0.0029714	0.0053214	0.0052355	0.0147798	0.006429	0.006842	0.0279136	0.0106678	0.0432594	0.0432594	0.0312218	0.0248717	0.0215841	0.0349106	0.0349106	0.0253479	0.0166942	0.0155521	0.022846	0.0160532	0.0174806	0.012703	0.0161902	0.0124681	0.011217	0.0144637	0.0055128	0.0125518	0.00848395	0.0088334	0.0086569	0.0091636	0.0110475	0.0117382	0.0079052	0.0068277	0.0135134	0.007807	0.0078623	0.007002	0.0075162	0.0068882
518	0.0050071	0.0065281	0.0051123	0.0061692	0.0134612	0.0062888	0.0071991	0.0031327	0.005478	0.0052907	0.0142782	0.0067891	0.0076409	0.0280577	0.0100683	0.0403667	0.0403667	0.0292479	0.0231376	0.0207272	0.0319	0.0319	0.0253585	0.0172514	0.0174995	0.02314455	0.01581255	0.017207	0.0120211	0.0172896	0.0120787	0.0110153	0.013287	0.0050712	0.0132363	0.0085151	0.0091059	0.008038	0.0096267	0.0106324	0.0112023	0.0086562	0.0064621	0.012476	0.0075447	0.0075751	0.0070766	0.0068161	0.0072312
519	0.0046144	0.0064533	0.005397	0.0063681	0.0134919	0.0054063	0.0067401	0.0028204	0.0057583	0.0053486	0.0143782	0.006372	0.0065974	0.027426	0.0103798	0.0403098	0.0403098	0.0312028	0.0221579	0.0192599	0.034869	0.034869	0.0241555	0.0173405	0.0151554	0.02222905	0.01615775	0.0185007	0.012404	0.0166356	0.0118497	0.0111038	0.0137198	0.0047684	0.014323	0.00808895	0.0091014	0.0074375	0.0092331	0.0122678	0.0113398	0.0069799	0.0069794	0.0135484	0.0081522	0.0075188	0.0068681	0.0071028	0.0066675
520	0.0042662	0.0066468	0.0048322	0.0068004	0.0135644	0.0061001	0.0067756	0.0026866	0.0054417	0.0051292	0.0124034	0.0059127	0.0069433	0.0270528	0.0098313	0.0400822	0.0400822	0.0298642	0.0231823	0.0193115	0.0334857	0.0334857	0.022686	0.0166423	0.0163265	0.0225192	0.0160897	0.0176352	0.0126558	0.0150403	0.0118541	0.0106957	0.0130025	0.0049311	0.0126417	0.00802675	0.0084122	0.0076907	0.0097325	0.0107882	0.010571	0.0077214	0.007387	0.0127919	0.0075496	0.0072573	0.006661	0.0071807	0.006506
521	0.0046973	0.0063108	0.0049837	0.0064394	0.0127185	0.0053923	0.0073854	0.0024456	0.0043453	0.0053074	0.0131688	0.005127	0.0072654	0.0251937	0.0094491	0.0388971	0.0388971	0.0274136	0.0234068	0.0192119	0.0315479	0.0315479	0.0255944	0.0155157	0.0140841	0.0215968	0.0152415	0.0175202	0.0128485	0.0164277	0.0110571	0.0112531	0.0134833	0.0050087	0.0125874	0.00786235	0.0083692	0.0084724	0.0088724	0.0113335	0.0094914	0.0084831	0.0070303	0.0126345	0.0075502	0.0076797	0.0061469	0.0069246	0.0070819
522	0.0049699	0.00619	0.0046011	0.0062809	0.0132792	0.0057052	0.0066781	0.0028287	0.0051114	0.0051507	0.0132066	0.0055103	0.0065515	0.0271605	0.0096093	0.0384528	0.0384528	0.0286552	0.0208986	0.019868	0.0306748	0.0306748	0.0243643	0.0151385	0.014787	0.02233015	0.01603735	0.0162317	0.0126101	0.0155484	0.0112277	0.0109523	0.0129927	0.0046216	0.0125162	0.0080102	0.0068868	0.0072654	0.0082932	0.0104801	0.0103024	0.0077266	0.0065257	0.011383	0.0072138	0.0073982	0.0061196	0.0078908	0.0067879
523	0.0046758	0.0057326	0.0052234	0.0053747	0.0127286	0.0051273	0.0061152	0.0025249	0.0056582	0.0052552	0.0138916	0.0057233	0.0065982	0.0258809	0.0084715	0.0375561	0.0375561	0.0278054	0.0205133	0.0182186	0.0311505	0.0311505	0.0219478	0.0156509	0.0152437	0.02075755	0.015428	0.0149798	0.0122966	0.0160124	0.0111168	0.0101839	0.0128827	0.0045284	0.0118017	0.0076876	0.0086411	0.0077448	0.0086376	0.0107315	0.0098323	0.0070316	0.0068608	0.0116943	0.0066509	0.0076674	0.0060208	0.0057946	0.0072012
524	0.0040771	0.0057239	0.0046255	0.0058493	0.0125313	0.0053365	0.0076783	0.0025618	0.0051964	0.0047829	0.0139097	0.0058317	0.0062377	0.0257003	0.0083774	0.0374794	0.0374794	0.0279514	0.023082	0.0181387	0.0310078	0.0310078	0.0235018	0.0148819	0.0139372	0.0207094	0.01495385	0.0160456	0.0119307	0.0153863	0.0095053	0.0095429	0.0123163	0.0042628	0.0117381	0.00790275	0.007778	0.0075169	0.0086931	0.0108563	0.0100479	0.0067416	0.0069187	0.0121023	0.0073994	0.0070676	0.0069909	0.006743	0.0059753
525	0.0040409	0.0063279	0.0051921	0.0060615	0.0107603	0.0058264	0.006885	0.0026184	0.0047257	0.0050504	0.0115521	0.0060122	0.0064867	0.025157	0.0087471	0.0370232	0.0370232	0.0264286	0.0215502	0.017839	0.031589	0.031589	0.0212053	0.0150048	0.0138175	0.0205578	0.0147958	0.0168579	0.0113535	0.0158353	0.0101626	0.0111537	0.012064	0.0045463	0.0117354	0.0071141	0.0078923	0.0080182	0.0095125	0.0109637	0.0113332	0.0073019	0.0070669	0.0123187	0.0071335	0.0069175	0.0060115	0.0073072	0.0062753
526	0.0045771	0.0059981	0.0047827	0.0058211	0.0118771	0.0053276	0.0065177	0.0024397	0.0048866	0.0039416	0.0111777	0.005752	0.0070298	0.022934	0.0092607	0.0373479	0.0373479	0.0257273	0.0212991	0.0183892	0.0301985	0.0301985	0.0212473	0.014215	0.0149742	0.0202588	0.01443735	0.0157532	0.0099944	0.0146688	0.0096335	0.0092813	0.0116638	0.0048048	0.0103949	0.0072417	0.0072857	0.007521	0.0081232	0.010835	0.0097176	0.0070886	0.0065978	0.0121138	0.0068435	0.0073812	0.0065226	0.0069205	0.0060483
527	0.0043627	0.0048745	0.004948	0.0060373	0.0101316	0.0049901	0.0060812	0.002658	0.0046722	0.0046766	0.0124445	0.0048791	0.0066436	0.0248499	0.0085914	0.0360043	0.0360043	0.0268719	0.0203975	0.0165867	0.0299131	0.0299131	0.0219814	0.0146905	0.0142273	0.01949325	0.0136141	0.0166094	0.0112003	0.0147005	0.0107721	0.0104858	0.0123771	0.0043998	0.011168	0.00742515	0.0080259	0.0072378	0.0080237	0.0102292	0.0100097	0.0080316	0.006377	0.0107024	0.0059341	0.0075699	0.005347	0.0067806	0.0061729
528	0.0043904	0.0055275	0.0044666	0.0055692	0.0102706	0.0048864	0.006183	0.0022893	0.0047696	0.004697	0.0125501	0.0051484	0.0061315	0.024424	0.0076479	0.0361301	0.0361301	0.0269295	0.0200883	0.0166868	0.0283774	0.0283774	0.0208222	0.014234	0.0138245	0.0198572	0.01410265	0.0147832	0.0116967	0.0136223	0.0097221	0.0080471	0.0119462	0.004632	0.0103211	0.0070675	0.0070399	0.0072543	0.0082603	0.0101892	0.0099481	0.0071146	0.0063195	0.0105557	0.0066104	0.0075825	0.0057867	0.0068387	0.0058121
529	0.0041228	0.0053954	0.0048166	0.0049319	0.0107252	0.0052762	0.0061643	0.0022049	0.0042735	0.0041126	0.0122902	0.0055719	0.0058487	0.0251846	0.0083043	0.033562	0.033562	0.0260868	0.0197385	0.0162974	0.0287486	0.0287486	0.0191538	0.0134892	0.0139202	0.0194089	0.01430145	0.0138745	0.0112802	0.0139658	0.0096134	0.0099942	0.01228	0.0039073	0.0106885	0.0072866	0.0075003	0.0075612	0.007394	0.0097553	0.009923	0.0067506	0.0067091	0.0100913	0.0066206	0.006798	0.005761	0.0062045	0.0056494
530	0.0037475	0.0057919	0.0041238	0.005462	0.0112557	0.0052618	0.005376	0.0022937	0.0044076	0.0044748	0.0121167	0.0048634	0.005656	0.0237938	0.0091116	0.0339861	0.0339861	0.0248251	0.0204248	0.0169036	0.0280222	0.0280222	0.0194214	0.0135885	0.0134453	0.0192053	0.013773	0.0147513	0.0109598	0.0139293	0.0102321	0.00937	0.0113494	0.0039939	0.0108603	0.0066949	0.0072864	0.0071895	0.0075944	0.0102851	0.0093755	0.0060415	0.0059547	0.0097607	0.0065904	0.006492	0.0055772	0.0062413	0.0055417
531	0.0035133	0.0052334	0.0041157	0.0051566	0.0101241	0.004505	0.005433	0.0022955	0.0046298	0.0045721	0.0108608	0.0050702	0.0060787	0.0226229	0.0079571	0.0321765	0.0321765	0.0246904	0.0196675	0.0161182	0.0266843	0.0266843	0.0198275	0.0130383	0.0125104	0.01946515	0.01400695	0.0128225	0.0111181	0.013033	0.0099559	0.0090435	0.0107586	0.0038779	0.010894	0.0069256	0.0068983	0.0069848	0.0085191	0.0093208	0.0084872	0.0063397	0.0061086	0.0087006	0.0064797	0.0067666	0.0061216	0.0062987	0.0059374
532	0.0040942	0.0051658	0.0047447	0.0049798	0.0100538	0.0046556	0.0058671	0.0019767	0.0043606	0.0041688	0.0111281	0.0051276	0.0059526	0.0230648	0.0086618	0.0356982	0.0356982	0.0247624	0.0191269	0.015224	0.0272296	0.0272296	0.0191273	0.0128216	0.0125601	0.01823665	0.012245	0.0129515	0.0099954	0.0143137	0.0087168	0.0082324	0.011225	0.0044402	0.0097699	0.00724995	0.0073826	0.006899	0.0084452	0.0094724	0.0090404	0.0063455	0.0060488	0.0089678	0.0069504	0.006196	0.0055326	0.0059938	0.0057394
533	0.0033631	0.0053302	0.0044312	0.0042663	0.0092893	0.0045276	0.006055	0.0020786	0.0039523	0.0041018	0.0114239	0.0050916	0.0049053	0.0238831	0.007638	0.0341171	0.0341171	0.0235588	0.0199001	0.0152715	0.0259036	0.0259036	0.0178318	0.0126406	0.0129264	0.018628	0.01298575	0.0124215	0.0097338	0.0132507	0.00922	0.0085826	0.0108009	0.0042075	0.0106472	0.0059457	0.0061437	0.0067227	0.0083977	0.0087322	0.0095704	0.007048	0.0062081	0.0092536	0.0060427	0.0059997	0.0056952	0.0060822	0.0058174
534	0.0033733	0.0050281	0.0044061	0.0051448	0.0098976	0.0046931	0.0055071	0.0021824	0.0041637	0.0044765	0.0106736	0.0041491	0.0058953	0.0224287	0.0077134	0.0307986	0.0307986	0.0229664	0.0184636	0.0159876	0.026334	0.026334	0.0199123	0.0135113	0.0123725	0.0185316	0.0135336	0.0137705	0.010213	0.0117393	0.0084127	0.0089435	0.0108584	0.0035742	0.0093445	0.00650625	0.0071746	0.0068483	0.0074055	0.0093948	0.0092304	0.0059221	0.0051419	0.0088403	0.0060899	0.0066756	0.0054982	0.0058517	0.0051451
535	0.0035303	0.0047029	0.0037856	0.0052696	0.0082745	0.0045129	0.0055342	0.0021393	0.0039701	0.0039082	0.0106277	0.0047018	0.0055945	0.0210697	0.0080668	0.0324278	0.0324278	0.0217723	0.0181039	0.0152287	0.0236398	0.0236398	0.0193112	0.0130778	0.0123337	0.0173066	0.01284655	0.0125811	0.0090004	0.0131204	0.0086394	0.0077526	0.0099942	0.0039734	0.0092232	0.0063202	0.007204	0.0061381	0.0063463	0.0090064	0.0090147	0.0060815	0.0054887	0.009444	0.0057709	0.0063176	0.0056647	0.0051942	0.0051298
536	0.0038834	0.0046414	0.0041513	0.0046701	0.0089028	0.0047364	0.0050402	0.0018512	0.0037779	0.003557	0.0118037	0.0046922	0.005767	0.0220324	0.0071802	0.0309956	0.0309956	0.0225229	0.0175523	0.0152302	0.0245589	0.0245589	0.0184891	0.0117482	0.0129376	0.0179969	0.01289365	0.0133725	0.0101141	0.0124689	0.0085871	0.00791	0.0111634	0.0041927	0.009068	0.0057532	0.0070183	0.0061549	0.0072966	0.0088765	0.0093865	0.0059323	0.0057977	0.0085711	0.0053882	0.0052685	0.0052731	0.0061288	0.0057357
537	0.0032389	0.0046882	0.0036138	0.0052308	0.0090579	0.0040337	0.0052693	0.0024724	0.0042799	0.0030231	0.0103335	0.0050598	0.0058546	0.0201735	0.0083881	0.0311745	0.0311745	0.0218911	0.0176282	0.0142846	0.0251127	0.0251127	0.0175252	0.0124847	0.0119278	0.0171534	0.0125121	0.0138014	0.0094564	0.0121182	0.0090181	0.0083402	0.0103811	0.0036862	0.0098318	0.0061859	0.0070953	0.0066456	0.006549	0.0081887	0.0088058	0.0059475	0.0049072	0.0079176	0.0057039	0.0059794	0.005	0.0063578	0.0053781
538	0.0034569	0.0043254	0.0039252	0.0045315	0.0088849	0.0040431	0.005076	0.0022703	0.0037908	0.0041549	0.0102003	0.0045713	0.0056533	0.0202655	0.0075918	0.0299187	0.0299187	0.0225051	0.0175312	0.0144397	0.0241048	0.0241048	0.0167959	0.0116633	0.012132	0.0155535	0.0116334	0.0117878	0.0082398	0.0124526	0.0086293	0.0081931	0.0099676	0.0032577	0.0096015	0.0066816	0.0064292	0.0063195	0.0074379	0.008083	0.0085747	0.0059948	0.0051631	0.0087512	0.0056013	0.0062674	0.0052797	0.0051496	0.0048069
539	0.0035767	0.0047051	0.0035086	0.0051484	0.009152	0.0044246	0.00497	0.0018953	0.0040836	0.0040699	0.009872	0.004529	0.005131	0.0199629	0.0069659	0.0291445	0.0291445	0.0209453	0.0168152	0.0152827	0.0229514	0.0229514	0.0178719	0.011766	0.0103938	0.0162925	0.01186445	0.0117271	0.0092676	0.0118172	0.0086469	0.006892	0.0103125	0.0036871	0.0082261	0.0061948	0.0065981	0.0063224	0.0070823	0.0082699	0.0088208	0.0063095	0.0052904	0.0077082	0.0060128	0.0061201	0.005053	0.0053421	0.0044804
540	0.0029786	0.0038227	0.0035794	0.0049583	0.0083849	0.0043273	0.0050155	0.0020689	0.003587	0.0034544	0.0098413	0.0045439	0.0046011	0.0198738	0.0066139	0.0286112	0.0286112	0.0189973	0.0163267	0.0143295	0.0233742	0.0233742	0.0176873	0.011921	0.0114847	0.0163084	0.011474	0.0120083	0.0091769	0.0120859	0.0082834	0.0075509	0.0094566	0.0039909	0.009488	0.00588935	0.0066425	0.0061188	0.0060842	0.0083276	0.0076319	0.0057082	0.0057872	0.0072958	0.0055118	0.0058312	0.0050873	0.0053964	0.0052975
541	0.003336	0.004077	0.003391	0.0045621	0.0076518	0.0051418	0.0055767	0.0021544	0.0040674	0.0034932	0.0094543	0.0038208	0.0049166	0.0192396	0.0067666	0.0304823	0.0304823	0.0217117	0.0163689	0.0134306	0.0227902	0.0227902	0.0165051	0.0109518	0.0104666	0.0158586	0.01164795	0.0116622	0.008858	0.0122251	0.0085719	0.0073995	0.0092439	0.0040467	0.0091128	0.00544805	0.0066803	0.0057581	0.0073058	0.0086094	0.0080562	0.0046982	0.0049514	0.007446	0.0056265	0.0059544	0.0048649	0.0051329	0.0044788
542	0.0034564	0.0038059	0.0033306	0.0044366	0.0080308	0.0043116	0.004761	0.0018128	0.0037801	0.0043724	0.0101727	0.0042544	0.0053067	0.0180292	0.0065547	0.0290953	0.0290953	0.0207759	0.0165226	0.0137604	0.0234269	0.0234269	0.0168652	0.0117276	0.0112296	0.01535385	0.01127945	0.0112502	0.0083568	0.0105373	0.0080778	0.0073516	0.0086429	0.0035824	0.0089521	0.00610695	0.0058035	0.0057978	0.0071175	0.0073274	0.0074358	0.0053522	0.0055737	0.0074428	0.0056866	0.0046966	0.0052586	0.0046839	0.0050999
543	0.0034822	0.0038812	0.0032206	0.0045363	0.0082816	0.0042673	0.0046748	0.0021684	0.00392	0.003499	0.0090439	0.0043999	0.0041993	0.0188757	0.0067111	0.0288286	0.0288286	0.0195147	0.0164237	0.0136128	0.0218895	0.0218895	0.0154524	0.0116394	0.0110125	0.01513105	0.0102522	0.0112616	0.0089226	0.0113453	0.0075817	0.0067539	0.009029	0.003515	0.0101634	0.00543835	0.005706	0.0063614	0.006581	0.0084096	0.008431	0.0054671	0.0043434	0.0072548	0.0056882	0.0046743	0.0046922	0.0054285	0.0050636
544	0.0029354	0.004011	0.0041943	0.0046059	0.0081668	0.0041356	0.0049693	0.0020307	0.0035176	0.0034213	0.0090329	0.0043965	0.0045512	0.0177991	0.0059278	0.0271327	0.0271327	0.0193336	0.0153717	0.0131193	0.0215531	0.0215531	0.0157099	0.0120534	0.010547	0.0142631	0.0110265	0.0105325	0.0086711	0.0115282	0.0068592	0.006939	0.0087936	0.0034657	0.0087113	0.00581915	0.0063876	0.0057531	0.0068002	0.0083253	0.0081126	0.0058272	0.0048943	0.00795	0.0050543	0.0048945	0.0054128	0.0045897	0.0050471
545	0.0029374	0.0041832	0.0030027	0.0038565	0.0078405	0.0036786	0.004929	0.001627	0.004021	0.0035061	0.0087304	0.0035469	0.0046323	0.0171872	0.0067287	0.0269207	0.0269207	0.0195266	0.0158673	0.0128786	0.021138	0.021138	0.0152751	0.0096994	0.0107296	0.01479085	0.01095165	0.0103176	0.0077147	0.011321	0.0077889	0.006567	0.0085426	0.0034277	0.0086296	0.0058695	0.0052185	0.00587	0.0054148	0.0075735	0.0078762	0.0048862	0.0046931	0.0064933	0.0051634	0.0057259	0.0045331	0.0048256	0.0044283
546	0.0029746	0.0040276	0.0033616	0.0040239	0.0076202	0.0041212	0.0046691	0.0015771	0.003696	0.0033163	0.0083836	0.0039898	0.004375	0.0184538	0.0065269	0.0270115	0.0270115	0.019554	0.0159846	0.0127234	0.021906	0.021906	0.0157784	0.0102335	0.010281	0.01467275	0.01034555	0.0106229	0.0076756	0.0110928	0.0077599	0.00684	0.0088001	0.0030372	0.0083974	0.00546245	0.0060405	0.005889	0.0056663	0.0081572	0.0080239	0.0045163	0.0046561	0.0068132	0.0052798	0.0048633	0.0046873	0.0048663	0.0046746
547	0.0028554	0.0041639	0.0034579	0.0040238	0.0071271	0.0039806	0.0039878	0.0017898	0.0031674	0.0029607	0.0087855	0.0046063	0.0040345	0.0176755	0.0062434	0.0261122	0.0261122	0.0199192	0.0159452	0.0124607	0.0195837	0.0195837	0.0146026	0.0112496	0.0105687	0.01368125	0.0107501	0.0095492	0.008711	0.0103975	0.0069255	0.0067159	0.0085833	0.0025761	0.0076283	0.00536555	0.005911	0.0052345	0.006757	0.0071669	0.0072415	0.0052216	0.0044884	0.0074497	0.0048102	0.0046503	0.0044827	0.0054042	0.0042367
548	0.002714	0.0034472	0.0035287	0.003876	0.0070195	0.0038411	0.003866	0.0016335	0.0035646	0.0034512	0.0088901	0.0040433	0.0044387	0.0163058	0.0059264	0.0274286	0.0274286	0.018056	0.0143569	0.0133435	0.0193605	0.0193605	0.0146943	0.0100624	0.009463	0.0135983	0.01022295	0.00919	0.0091358	0.0106052	0.0077376	0.0066268	0.0084665	0.0029425	0.0081575	0.0050563	0.0059541	0.0058129	0.005958	0.0068182	0.0074316	0.0053245	0.0044333	0.0076663	0.0049188	0.0051166	0.0041466	0.0049688	0.004951
549	0.0029851	0.0035764	0.0033493	0.0037899	0.007716	0.0033917	0.004371	0.0019575	0.0034921	0.0032856	0.0091278	0.0039032	0.0037187	0.0170226	0.0056594	0.0253398	0.0253398	0.0180959	0.0152701	0.0116561	0.0198406	0.0198406	0.014583	0.0103322	0.0091811	0.0137345	0.0094315	0.010365	0.0073852	0.010099	0.0071076	0.0062206	0.0082275	0.0037911	0.0075949	0.0049998	0.0058122	0.005462	0.0056789	0.0070346	0.0071629	0.004655	0.0042743	0.0063528	0.0043868	0.0047857	0.003595	0.004777	0.0041878
550	0.0027287	0.0041881	0.0029703	0.0032706	0.0070361	0.0038957	0.0045005	0.0014697	0.003235	0.0036343	0.008716	0.0040692	0.004272	0.0154486	0.006122	0.0253424	0.0253424	0.0177342	0.0137328	0.0122201	0.0194303	0.0194303	0.0140743	0.0093427	0.0101692	0.01393295	0.01001255	0.0089816	0.0082797	0.0101581	0.0071602	0.0062296	0.0083012	0.0030509	0.0078338	0.0053215	0.0053945	0.0046436	0.0060401	0.0070891	0.0075523	0.0054045	0.0039794	0.0063085	0.0053937	0.0050514	0.0043518	0.0044625	0.0042916
[truncated: 88 more columns]
