# Supplementary material for: Dataset on optical characteristics and spectroscopic indices of dissolved organic matter of the Kara, Laptev, and East Siberian seas in August–September 2017
Source: Data Brief. 2019 Sep 26;26:104562. doi: 10.1016/j.dib.2019.104562 (PMC6811901; doi:10.1016/j.dib.2019.104562)
Supplement: Multimedia component 4 [file mmc4.txt]

lambda_em	5612_1	5612_10	5612_20	5612_30	5612_47	5613_1	5613_15	5613_29	5615_1	5615_23	5617_1	5617_13	5617_18	5619_1	5619_14	5598a_1	5598b_1	5598_6	5598_9	5598_11	5600_0	5600_1	5600_6	5600_9	5600_17.5	5602_1	5602_10	5602_16	5602_20	5602_23	5604_1	5604_5	5604_11	5604_15	5604_20.5	5605_0	5605_1	5605_10	5605_17	5605_33	5605_41	5606_1	5606_15	5606_25	5606_33	5606_41	5607_1	5607_10	5607_20
430	0.0115298	0.01274785	0.0125688	0.0112383	0.0120089	0.0135584	0.0135396	0.0110048	0.0124666	0.0098662	0.0185927	0.0131908	0.0138283	0.0298834	0.0158451	0.0426029	0.0426029	0.0305373	0.0278771	0.0255963	0.0353293	0.0353293	0.0238725	0.0179836	0.0184468	0.0241125	0.0214573	0.0190158	0.0145411	0.022382	0.0163788	0.0157636	0.0220393	0.0127351	0.017075	0.0151666	0.0143171	0.0150597	0.0160353	0.0176087	0.0174437	0.0142361	0.0127544	0.0141406	0.0139731	0.0142723	0.0136652	0.0143243	0.0135796
431	0.0117513	0.012869	0.0123357	0.0117207	0.0116325	0.0112421	0.0136943	0.0104533	0.0117352	0.0100436	0.0201699	0.0123589	0.0137399	0.0292569	0.0147314	0.0423713	0.0423713	0.0301884	0.0265475	0.0249457	0.0346983	0.0346983	0.0245157	0.016966	0.0178254	0.02283915	0.020762	0.0189839	0.0146883	0.0215146	0.0171159	0.0162786	0.0222014	0.0107441	0.0163039	0.015282	0.013667	0.0146432	0.0146345	0.0170241	0.0152317	0.013563	0.0114254	0.013755	0.0140813	0.0126778	0.0122091	0.0143954	0.0135778
432	0.0119484	0.01188955	0.0109873	0.0109237	0.0104544	0.0122111	0.0134774	0.0092172	0.0121805	0.0094426	0.018521	0.0131028	0.0137061	0.0306654	0.0148048	0.0431733	0.0431733	0.0290471	0.027244	0.0245322	0.0345053	0.0345053	0.0246327	0.0161349	0.0175243	0.02321495	0.0206232	0.01891575	0.0149948	0.0220432	0.0160891	0.016559	0.0212804	0.011429	0.0163076	0.012544	0.0136474	0.0143565	0.0145893	0.0176869	0.015203	0.0120942	0.0118008	0.0136724	0.013285	0.0122631	0.0122677	0.0138837	0.0124651
433	0.0112801	0.01134415	0.0116723	0.010672	0.0104504	0.0101293	0.0123161	0.0091927	0.0120078	0.0097887	0.0183962	0.0117288	0.012856	0.0295601	0.0144555	0.0434485	0.0434485	0.0294706	0.0267087	0.0248714	0.0353549	0.0353549	0.0229479	0.0165829	0.0180262	0.0226927	0.0199772	0.0169733	0.0136802	0.0218664	0.0169318	0.0157718	0.0193169	0.0110321	0.015984	0.0130962	0.0136559	0.0137385	0.0145323	0.0168232	0.0149576	0.0121072	0.0111803	0.0128241	0.0122595	0.0122314	0.0126187	0.0129155	0.0129861
434	0.0111968	0.01128465	0.0115115	0.0093523	0.0114113	0.0101903	0.0120809	0.0087488	0.0111211	0.0099621	0.0181435	0.0116705	0.0130717	0.0286319	0.0147539	0.0421974	0.0421974	0.0288641	0.0272159	0.0246752	0.0345415	0.0345415	0.0241096	0.0160727	0.0174078	0.02298005	0.0199002	0.01763315	0.0144506	0.0217237	0.0159622	0.0149664	0.0200717	0.0103806	0.0151918	0.0122657	0.0135867	0.0126286	0.0152723	0.0160113	0.0145501	0.011788	0.0115637	0.0139497	0.0129991	0.0124087	0.0116921	0.0132144	0.0118254
435	0.0097527	0.01026335	0.0093678	0.0099075	0.0102183	0.0095508	0.0114049	0.0079829	0.0101472	0.0074506	0.0175457	0.0116453	0.0124295	0.0267357	0.0143963	0.0421282	0.0421282	0.0298031	0.0262203	0.0244224	0.034621	0.034621	0.0247115	0.0159252	0.017103	0.02234815	0.0187848	0.01647185	0.0134179	0.0217744	0.0143405	0.0148194	0.0203833	0.010548	0.0148371	0.0125127	0.0127426	0.0115911	0.0133847	0.015861	0.0137574	0.0111084	0.0108016	0.0117201	0.0117752	0.0118146	0.0108454	0.0124572	0.0114241
436	0.0095474	0.0105144	0.0098814	0.0089328	0.0095606	0.0088016	0.0113023	0.0080568	0.0088449	0.0079259	0.0159212	0.0109357	0.0109054	0.0287549	0.013578	0.0412076	0.0412076	0.0292923	0.0256495	0.0230698	0.0335314	0.0335314	0.0236231	0.015924	0.0162677	0.0225242	0.0190387	0.0163316	0.0145192	0.0192179	0.0152001	0.0142944	0.0190992	0.008573	0.0147614	0.0117425	0.0125092	0.011365	0.013929	0.0150307	0.013626	0.0102936	0.0098312	0.0109403	0.011136	0.0110772	0.0101116	0.0118694	0.0106731
437	0.0084516	0.0095608	0.0096678	0.0084945	0.0098606	0.0087906	0.0108895	0.0070018	0.0085078	0.0075021	0.0165569	0.0105609	0.0118751	0.0270998	0.0127085	0.0411778	0.0411778	0.0282955	0.024351	0.0235318	0.0351331	0.0351331	0.0232857	0.0157657	0.0174673	0.0224345	0.0193698	0.0161592	0.0125787	0.0203788	0.014759	0.013674	0.0183508	0.0086164	0.0151714	0.0115406	0.0113424	0.0109819	0.0129518	0.0140429	0.0134048	0.0109543	0.0098006	0.0118687	0.0108133	0.0106946	0.0105663	0.0108404	0.0102546
438	0.0081985	0.00922	0.0092704	0.0084558	0.008539	0.0086083	0.0103269	0.0063383	0.0088711	0.0064025	0.0154009	0.0093532	0.0112373	0.0284714	0.0127336	0.0399211	0.0399211	0.029107	0.0252802	0.0226564	0.0346542	0.0346542	0.0214044	0.0145883	0.0159341	0.02141715	0.0167937	0.01702665	0.0128728	0.0191734	0.0132684	0.0140649	0.0192294	0.0075426	0.0141555	0.0096288	0.0100158	0.0105327	0.012576	0.0131384	0.0117896	0.010032	0.0095431	0.0110476	0.0101572	0.0110545	0.0098451	0.0111753	0.0099734
439	0.0075057	0.00821745	0.0086664	0.0079804	0.0085911	0.0073321	0.00877	0.00619	0.0083616	0.0067628	0.0161812	0.009158	0.0102857	0.0270371	0.0122033	0.0409481	0.0409481	0.0273485	0.0247236	0.0212457	0.0341622	0.0341622	0.0232908	0.0132322	0.0166955	0.02028465	0.0168476	0.0152187	0.0116008	0.0190983	0.0123738	0.0132661	0.0186364	0.0078493	0.0137729	0.0102463	0.0112514	0.0100525	0.0119426	0.0125855	0.0123896	0.0090733	0.008618	0.0107323	0.0103478	0.0084675	0.0092405	0.0092959	0.0090478
440	0.0074408	0.00813335	0.0074803	0.0073842	0.0080091	0.0068344	0.0086208	0.005481	0.0071501	0.0061087	0.0145693	0.0082221	0.0094823	0.0286252	0.0116377	0.0383362	0.0383362	0.0275989	0.0227024	0.0227882	0.0328683	0.0328683	0.0222603	0.0143555	0.0159891	0.02058965	0.0170743	0.01536165	0.0116384	0.01761	0.0125592	0.0121846	0.0177351	0.0068343	0.0147391	0.010171	0.0098065	0.0101566	0.0111848	0.0133355	0.0117699	0.0095497	0.0084257	0.009745	0.0086944	0.0095866	0.007913	0.0085699	0.0092092
441	0.006187	0.00734885	0.0072034	0.0071461	0.0077978	0.0072875	0.0080177	0.0050188	0.0068068	0.0055435	0.0160458	0.0076302	0.0092007	0.0259931	0.0112791	0.0399033	0.0399033	0.0252594	0.0240323	0.0219949	0.0333488	0.0333488	0.0210529	0.0134936	0.0153838	0.02005375	0.0175542	0.01439555	0.011814	0.0187672	0.0128045	0.0130521	0.0164104	0.006533	0.0129522	0.0106868	0.0097956	0.0084597	0.0116345	0.0118525	0.0103739	0.0084477	0.0081064	0.0096362	0.0087736	0.0087497	0.0086127	0.0091684	0.0085754
442	0.0065829	0.00742915	0.0067813	0.0063456	0.0072751	0.0070034	0.0082215	0.0047495	0.005795	0.0053196	0.0147101	0.00754	0.0087038	0.0258344	0.0107628	0.0398863	0.0398863	0.0268722	0.0229298	0.0209354	0.0320984	0.0320984	0.0211517	0.0139569	0.0151633	0.01934805	0.0167349	0.0143912	0.0119387	0.0175124	0.0119338	0.01254	0.0158879	0.0061871	0.0130273	0.008516	0.0092466	0.0092705	0.0112023	0.0127052	0.0111727	0.0085895	0.0079442	0.0088542	0.0096179	0.0085799	0.008077	0.0085348	0.008053
443	0.0061873	0.0065637	0.0060635	0.0068838	0.0061656	0.0062447	0.0080584	0.0048705	0.0067478	0.0047011	0.0143803	0.0080529	0.0075043	0.0257173	0.0111113	0.0412428	0.0412428	0.0254845	0.0234709	0.0212553	0.0329427	0.0329427	0.0205219	0.014471	0.0152366	0.0189659	0.016987	0.0142301	0.0106604	0.0180649	0.0121454	0.0117497	0.0159273	0.0060816	0.0117819	0.0086227	0.0082106	0.0087521	0.01006	0.0128494	0.0107576	0.0084063	0.0070369	0.0089814	0.0091555	0.007908	0.0066996	0.0078378	0.0072594
444	0.0055533	0.00720115	0.00638	0.0062415	0.0067065	0.0059124	0.0071007	0.0044174	0.0059468	0.004695	0.0131603	0.0069698	0.0083841	0.0274346	0.0104048	0.0395501	0.0395501	0.0261412	0.0247751	0.0207617	0.0345674	0.0345674	0.0205567	0.0132476	0.0145348	0.0195512	0.0164205	0.0132143	0.010974	0.017656	0.0118209	0.0117693	0.0159867	0.0059379	0.0120093	0.0085589	0.0095203	0.008378	0.0087994	0.012037	0.0110323	0.0086842	0.0070347	0.0088949	0.0084844	0.0082445	0.0064268	0.0084739	0.0077533
445	0.0051215	0.0066145	0.0056452	0.0062555	0.0066348	0.005391	0.0077537	0.0042392	0.005822	0.0043771	0.0134439	0.0071632	0.0076788	0.0257656	0.009062	0.0391585	0.0391585	0.0266974	0.024125	0.0210093	0.0322856	0.0322856	0.0209225	0.013289	0.0155307	0.01879845	0.0153606	0.0144119	0.0102883	0.0173909	0.0113601	0.0116435	0.0149042	0.0055387	0.0121587	0.0082074	0.0077222	0.0078132	0.0097613	0.0122326	0.011102	0.0075138	0.0067949	0.0090472	0.0082239	0.0082607	0.0072891	0.0071686	0.006143
446	0.004497	0.00628415	0.0051731	0.006268	0.0057889	0.0049982	0.0070347	0.0038624	0.0053024	0.0043695	0.0135051	0.0071085	0.0078088	0.0264849	0.0104284	0.0379998	0.0379998	0.0295561	0.0218893	0.02197	0.0327501	0.0327501	0.021672	0.0144458	0.0151393	0.0185769	0.0136256	0.0132771	0.0105488	0.0170802	0.0112149	0.0116916	0.0167103	0.0052108	0.0130698	0.0081508	0.008696	0.0075699	0.0096967	0.0108361	0.0096754	0.0073501	0.0064159	0.0082914	0.0076161	0.0081429	0.0066489	0.0079889	0.0075306
447	0.0052171	0.00581725	0.0059164	0.0051611	0.0060664	0.0053842	0.0065572	0.003633	0.0050209	0.0037873	0.0127791	0.0063564	0.0077689	0.02571	0.0097454	0.0381141	0.0381141	0.0263175	0.0221278	0.0214079	0.0339543	0.0339543	0.0202177	0.0132026	0.0140306	0.0194541	0.015837	0.01402085	0.0106679	0.0171336	0.0108846	0.0104295	0.0141915	0.0055997	0.0120634	0.0080867	0.0081017	0.0085499	0.0099601	0.0117811	0.0092925	0.0071197	0.006801	0.0080964	0.0079542	0.007334	0.0070058	0.0071848	0.0067296
448	0.0048523	0.0060738	0.0054288	0.0050997	0.0060348	0.00561	0.0073022	0.0039026	0.0050139	0.0039256	0.0137217	0.0073714	0.0078977	0.027214	0.0098617	0.0384066	0.0384066	0.0260104	0.0227588	0.0197636	0.0324058	0.0324058	0.0208443	0.0120089	0.0141589	0.01879945	0.0157603	0.01339685	0.0099236	0.0174919	0.0110519	0.011414	0.0157277	0.0048626	0.0112793	0.0083388	0.0081768	0.0072524	0.0083942	0.0110928	0.0097404	0.0078762	0.0067521	0.0082012	0.0075327	0.0085355	0.006621	0.0070322	0.007124
449	0.0043911	0.0059388	0.0053192	0.0055581	0.0059802	0.004496	0.0066842	0.003673	0.0051646	0.0038257	0.0126741	0.0062814	0.0071027	0.0252083	0.0098069	0.0391906	0.0391906	0.0274054	0.022132	0.0215966	0.0331109	0.0331109	0.0198759	0.0122507	0.0157086	0.01804875	0.0153247	0.01344105	0.0093589	0.0177431	0.0110855	0.0121794	0.0142076	0.0051734	0.0117971	0.0075963	0.0076121	0.007964	0.0090826	0.0114895	0.0103484	0.0069623	0.0061831	0.0077637	0.0072697	0.0074527	0.0072084	0.0066846	0.0068611
450	0.0054557	0.00572075	0.0050417	0.005416	0.0057341	0.0051507	0.0063473	0.0039229	0.0054819	0.0039997	0.0133134	0.0070976	0.007144	0.0263053	0.0099681	0.0383284	0.0383284	0.0263399	0.0224703	0.0207572	0.0324634	0.0324634	0.0210809	0.0128464	0.014043	0.01944645	0.0153451	0.01367725	0.0101264	0.0183779	0.0112792	0.0104989	0.0148956	0.0050663	0.0113899	0.0079238	0.0079939	0.007845	0.0089138	0.0107247	0.0095844	0.0072794	0.0062552	0.0084608	0.0075886	0.0069323	0.0062896	0.006867	0.0063245
451	0.0054179	0.00570625	0.0052221	0.0050702	0.0053039	0.004804	0.0062199	0.002995	0.0055124	0.0042499	0.0131505	0.0069036	0.0070268	0.0255869	0.0097291	0.0401038	0.0401038	0.0274277	0.0234891	0.0202291	0.0340183	0.0340183	0.0208068	0.0128881	0.0151238	0.01975885	0.0151012	0.0130939	0.0101269	0.0166936	0.0101514	0.0112732	0.0141465	0.0046624	0.0121544	0.0073353	0.0078965	0.0078164	0.008771	0.0118436	0.0104744	0.0069	0.006731	0.0071948	0.007774	0.0070562	0.0065548	0.0066735	0.0064821
452	0.0053388	0.00562805	0.0048557	0.005548	0.0061392	0.0047854	0.006965	0.003071	0.0048749	0.0045351	0.0126044	0.006104	0.0071128	0.0261919	0.0094542	0.0397894	0.0397894	0.0280148	0.023707	0.0214869	0.0335094	0.0335094	0.0200257	0.0146454	0.015237	0.019233	0.0162173	0.0134608	0.0105457	0.0176948	0.0114194	0.0109412	0.0152789	0.0041791	0.0121121	0.0077098	0.0078678	0.0079785	0.0096918	0.0116782	0.0089471	0.0073216	0.00606	0.0086905	0.0078366	0.0069908	0.006931	0.0066544	0.0067748
453	0.0045102	0.0059429	0.005406	0.0051595	0.0052728	0.0051535	0.006541	0.0038177	0.00473	0.0039005	0.013133	0.006444	0.0078	0.0266932	0.0099846	0.0397855	0.0397855	0.0274014	0.023816	0.0219162	0.0339183	0.0339183	0.0203816	0.0127357	0.0159504	0.0195072	0.0152222	0.0131801	0.0104854	0.0173452	0.0108792	0.0112793	0.0159073	0.0050766	0.0109069	0.0073373	0.0078373	0.0082203	0.0090931	0.011066	0.0103046	0.0078034	0.006714	0.0076964	0.0074	0.0072435	0.0058495	0.0079257	0.0060449
454	0.0046502	0.00551135	0.0052709	0.0057489	0.0057057	0.0051265	0.0068092	0.0037591	0.0051612	0.0037616	0.0135411	0.0062541	0.0073194	0.0254313	0.0097352	0.0411151	0.0411151	0.0266254	0.0243033	0.0201785	0.0335865	0.0335865	0.0215051	0.014437	0.0151928	0.02008915	0.014655	0.012909	0.010259	0.0167733	0.0102224	0.0110754	0.0149782	0.0047879	0.011186	0.0083399	0.0078161	0.0074376	0.0091683	0.011696	0.0092819	0.0074275	0.0064385	0.0083013	0.0075871	0.0073078	0.0065403	0.0077026	0.0068413
455	0.0046258	0.00557355	0.0051632	0.0051955	0.0064511	0.0047305	0.0065597	0.0036892	0.0050296	0.0042124	0.0144942	0.0066286	0.0070974	0.0257612	0.0096828	0.0401074	0.0401074	0.0279419	0.0228023	0.022263	0.0354077	0.0354077	0.0202642	0.0131775	0.0158176	0.0202618	0.0159581	0.01230145	0.0104599	0.0171606	0.010901	0.0114355	0.0153028	0.0049072	0.012288	0.0078173	0.0081467	0.0076818	0.0094153	0.0106691	0.0099045	0.0074948	0.0063374	0.0077971	0.007612	0.0073739	0.0063461	0.0077447	0.0074193
456	0.0050583	0.0057736	0.0049311	0.0052053	0.0055654	0.0051134	0.0070046	0.0033371	0.005562	0.0037558	0.0131082	0.0065572	0.0078844	0.0256075	0.010693	0.0397924	0.0397924	0.0267908	0.024186	0.0204411	0.0325842	0.0325842	0.0207219	0.0127931	0.0139142	0.0194897	0.015406	0.0135725	0.0108222	0.0168555	0.0111278	0.0108539	0.0149747	0.004691	0.0120212	0.0079829	0.0082899	0.0074683	0.0083428	0.0114475	0.0107077	0.0073618	0.0066657	0.0087481	0.008141	0.0068007	0.0062595	0.0072634	0.0062027
457	0.0047506	0.0060977	0.0052275	0.0051346	0.0054136	0.0050294	0.0068423	0.0036136	0.0048545	0.0042855	0.0149734	0.0064605	0.0074879	0.0276124	0.0100211	0.0397607	0.0397607	0.0277561	0.0251339	0.0203682	0.0351033	0.0351033	0.0208678	0.0123731	0.0159949	0.0201118	0.0149325	0.01286295	0.0104699	0.0175705	0.0104145	0.0116667	0.0152918	0.00488	0.0118941	0.0081396	0.007416	0.0075568	0.0090311	0.0119101	0.0097026	0.0078496	0.005711	0.0078249	0.0074803	0.0070901	0.0062439	0.0068634	0.0071111
458	0.0048027	0.0056165	0.0045517	0.005324	0.0060672	0.0052357	0.0066614	0.003141	0.0049865	0.0037463	0.0151072	0.0063311	0.0072601	0.0259499	0.0104643	0.0393469	0.0393469	0.0285952	0.0227954	0.0221727	0.0335598	0.0335598	0.020621	0.0138464	0.0151294	0.01990245	0.0154179	0.01310465	0.010623	0.018072	0.0111726	0.0114399	0.0164177	0.0044489	0.0122125	0.0075346	0.0080674	0.0075172	0.0091432	0.0124425	0.0095018	0.0081795	0.0063173	0.0085263	0.0081731	0.0075169	0.0064119	0.0068208	0.0065533
459	0.004559	0.00521495	0.0048639	0.0054195	0.0058751	0.0050483	0.0069279	0.0035781	0.004556	0.0042734	0.0142455	0.0065293	0.007181	0.0267549	0.0104612	0.0407109	0.0407109	0.0270259	0.0232542	0.0212795	0.0335737	0.0335737	0.0205379	0.0128046	0.0145289	0.0197509	0.0166818	0.01339845	0.009952	0.0169968	0.0110838	0.0112805	0.0142366	0.0052574	0.0124252	0.0077642	0.0074153	0.0070256	0.0094876	0.0107131	0.0103585	0.0074043	0.0062616	0.0076167	0.0074564	0.0069204	0.0056361	0.0064778	0.0072385
460	0.0043396	0.00613025	0.0048515	0.0048108	0.0060159	0.0043203	0.0070238	0.0036613	0.004697	0.0041826	0.0137838	0.006615	0.0072055	0.0266704	0.0104224	0.0401901	0.0401901	0.0270388	0.0228321	0.0209301	0.0339155	0.0339155	0.0198993	0.0138745	0.0146474	0.0198969	0.0157595	0.01375925	0.0099876	0.0166143	0.0107771	0.0116522	0.0157059	0.0048661	0.0131054	0.0081785	0.0084191	0.0084031	0.0087589	0.0105193	0.0096567	0.0073832	0.0062121	0.007713	0.0069529	0.0074264	0.0064382	0.0073689	0.0068374
461	0.0042541	0.0056761	0.0052932	0.0059396	0.0047965	0.0051058	0.0064655	0.0032025	0.0046139	0.0043236	0.0144502	0.0066038	0.0080223	0.0265546	0.0107202	0.039997	0.039997	0.0274207	0.024694	0.0201927	0.0342793	0.0342793	0.0207495	0.0131517	0.0160842	0.0197146	0.0151795	0.01312925	0.0110109	0.0170895	0.0111997	0.0118102	0.0141301	0.0043871	0.0114925	0.0087591	0.0078433	0.0074572	0.0088706	0.0116235	0.009619	0.007434	0.0068098	0.009043	0.0080827	0.0074604	0.0066097	0.0066812	0.0066945
462	0.0047205	0.00570305	0.0047966	0.0049548	0.0059992	0.0044868	0.007193	0.0031429	0.0050914	0.0040178	0.0135321	0.0056955	0.0069844	0.0272389	0.0100743	0.0389708	0.0389708	0.0280514	0.0233328	0.021115	0.0360266	0.0360266	0.020443	0.012268	0.014783	0.0195718	0.0171452	0.0134775	0.0102752	0.017668	0.0103289	0.0108401	0.0143414	0.0045353	0.0119689	0.0084525	0.0083315	0.0078942	0.0086949	0.0116582	0.0104963	0.0086693	0.0062988	0.0078759	0.0074565	0.0066575	0.0066297	0.0071973	0.0067379
463	0.0043922	0.0057073	0.0047431	0.0048732	0.0054994	0.0045701	0.0066536	0.0035325	0.005494	0.0044057	0.0138862	0.0058731	0.0076406	0.0266086	0.0099838	0.0401627	0.0401627	0.0275118	0.0224785	0.0205966	0.0332721	0.0332721	0.0205199	0.0127412	0.0151606	0.0198743	0.015201	0.01290575	0.0105086	0.0170286	0.0110574	0.0120829	0.0160516	0.0043031	0.0118176	0.0072899	0.0079792	0.0079786	0.0088416	0.0122602	0.0106293	0.0072967	0.0054921	0.0078278	0.0078085	0.0083577	0.0060597	0.0077609	0.0060859
464	0.004098	0.00551955	0.0056966	0.005583	0.0058137	0.0046465	0.0064223	0.0035586	0.0046271	0.0047456	0.0140103	0.0060114	0.0073045	0.0262553	0.010221	0.0408694	0.0408694	0.0273946	0.0232694	0.0204766	0.0344198	0.0344198	0.0209545	0.0131665	0.0142442	0.01973835	0.0154489	0.0133761	0.0093339	0.0182756	0.0110557	0.0114697	0.0145018	0.0039886	0.0107322	0.0070479	0.008789	0.0074153	0.008668	0.011364	0.0097417	0.007507	0.0057466	0.0079128	0.0080636	0.0071894	0.0063603	0.0071399	0.0064525
465	0.0048306	0.0059267	0.005264	0.0048695	0.0052731	0.0054558	0.0061898	0.0035211	0.0049061	0.0038488	0.0130467	0.0066876	0.0080567	0.0264189	0.0107011	0.0391114	0.0391114	0.0276118	0.0229718	0.022325	0.0360741	0.0360741	0.0201941	0.0135966	0.0160675	0.02086475	0.0169052	0.0128564	0.0108376	0.0173	0.01128	0.0109136	0.0147697	0.0045553	0.0117599	0.0079768	0.0078666	0.0074035	0.0090518	0.0107052	0.009727	0.0065525	0.0061886	0.0082664	0.0074484	0.0070327	0.0060445	0.0073489	0.0065761
466	0.0046593	0.00568395	0.0052924	0.005131	0.0051253	0.0046814	0.0067861	0.0029303	0.0049744	0.0040424	0.0126616	0.0066409	0.0071898	0.0284554	0.009712	0.0407022	0.0407022	0.02749	0.0225821	0.0210174	0.0356386	0.0356386	0.0196099	0.0125398	0.0154073	0.01958225	0.0157849	0.0127743	0.0109026	0.0175177	0.010091	0.0106431	0.0146598	0.004758	0.0120427	0.0075152	0.0069246	0.0081262	0.0085646	0.0110111	0.0094894	0.0077564	0.0062167	0.0081588	0.0075056	0.0076229	0.0066362	0.0069762	0.0061069
467	0.0046122	0.00580795	0.0048487	0.0047087	0.0054883	0.0043613	0.0069611	0.0034637	0.0047274	0.0038794	0.0129502	0.0056105	0.0075726	0.0277067	0.0102456	0.0408653	0.0408653	0.0265362	0.0235816	0.0205193	0.0334504	0.0334504	0.0202972	0.013537	0.015554	0.0196735	0.0149265	0.0133032	0.0107207	0.0165423	0.0103993	0.0109582	0.0143932	0.0046354	0.0118538	0.0080667	0.0082728	0.0079	0.0086695	0.0111866	0.0102917	0.0074638	0.0057276	0.0076528	0.0072536	0.0074017	0.0060053	0.007321	0.0069044
468	0.0044788	0.00546535	0.0050426	0.0055362	0.005662	0.0044861	0.0067415	0.0028281	0.0052367	0.0039211	0.0130677	0.0064149	0.006893	0.0273074	0.0098022	0.0388857	0.0388857	0.0273983	0.0223873	0.0206107	0.0346043	0.0346043	0.0200501	0.0139021	0.0153644	0.020114	0.0159265	0.01259165	0.0106401	0.0174991	0.0102217	0.011272	0.0139312	0.0047967	0.0117446	0.0080397	0.0085982	0.0066115	0.0084941	0.0120795	0.0090604	0.0074317	0.0066755	0.0079628	0.0073237	0.0069891	0.0063247	0.0066141	0.0069781
469	0.0037669	0.00563505	0.0044005	0.0048918	0.0057595	0.0048921	0.0064561	0.0036668	0.0052921	0.0045512	0.013382	0.0062862	0.0071695	0.0247415	0.009663	0.0396709	0.0396709	0.0283476	0.02391	0.0206375	0.0338693	0.0338693	0.0194758	0.0134075	0.0150487	0.0202332	0.0156876	0.0126985	0.0092576	0.0176129	0.0101969	0.0106145	0.0143489	0.0048604	0.0108454	0.0077804	0.0079097	0.0071661	0.0088024	0.010934	0.0100235	0.0069541	0.0056833	0.0078775	0.0076508	0.0069064	0.0059779	0.0071661	0.0066926
470	0.004644	0.00576285	0.0048601	0.004668	0.0054925	0.0050603	0.0057929	0.0032056	0.0038415	0.0037319	0.0136797	0.0060811	0.0072809	0.0266394	0.0092549	0.0389226	0.0389226	0.0279221	0.025101	0.0213264	0.0343666	0.0343666	0.0193863	0.0127902	0.0144804	0.01975005	0.0157658	0.01288315	0.0109397	0.0177015	0.0105917	0.0103286	0.0146356	0.0050098	0.0114466	0.0069005	0.0074826	0.007758	0.0084498	0.0107642	0.0102829	0.007561	0.0055178	0.0077193	0.0079089	0.0066734	0.0060144	0.0071998	0.0064975
471	0.0042752	0.00553675	0.0046954	0.0051537	0.005476	0.0044783	0.0058849	0.0032303	0.0054002	0.0034718	0.0129303	0.0063233	0.0067176	0.0274477	0.0096368	0.0391723	0.0391723	0.0276289	0.0227112	0.0205276	0.0344284	0.0344284	0.0190813	0.0121719	0.0150344	0.01868825	0.015506	0.01269825	0.0104434	0.0170514	0.010653	0.0111693	0.013996	0.0043878	0.0110029	0.0070148	0.0070831	0.0072636	0.0089593	0.0105602	0.0094123	0.0073292	0.0061868	0.0075384	0.0073767	0.0064618	0.0057571	0.0070557	0.0066262
472	0.0043455	0.00518215	0.0049122	0.004675	0.0052098	0.0049009	0.0064419	0.0034954	0.0048391	0.0037334	0.0122648	0.0061282	0.0073138	0.0264147	0.0093143	0.0403732	0.0403732	0.0265775	0.0237527	0.0194472	0.0354874	0.0354874	0.0206174	0.0119025	0.0153181	0.01940955	0.0151274	0.0124079	0.0106027	0.0170547	0.0116765	0.0111199	0.0147878	0.0050822	0.0112623	0.0072002	0.0082858	0.0079974	0.0085031	0.0110445	0.0097058	0.0072086	0.0065567	0.0076476	0.0069177	0.0067504	0.0057067	0.0068007	0.0071315
473	0.0045927	0.00566765	0.0048403	0.0045362	0.0054476	0.0050969	0.006722	0.0030219	0.0043835	0.0038891	0.012625	0.0065234	0.007084	0.0250246	0.0099455	0.0395532	0.0395532	0.0269057	0.0240081	0.0204604	0.0338561	0.0338561	0.0212044	0.0135132	0.0145138	0.01968505	0.0153802	0.01274985	0.0106413	0.0163534	0.010538	0.0105411	0.0137206	0.0044052	0.0117005	0.0070819	0.0072253	0.0074712	0.0090977	0.0116262	0.0096548	0.0073091	0.0067493	0.0073373	0.0073482	0.0071283	0.0056345	0.006747	0.0065483
474	0.0040463	0.0057419	0.0050435	0.0051369	0.0057257	0.0048414	0.00627	0.00294	0.0046643	0.0035494	0.0131453	0.0068965	0.0068869	0.0262364	0.0096149	0.0383923	0.0383923	0.0281172	0.0226627	0.0210561	0.0343556	0.0343556	0.0193543	0.0134462	0.0146334	0.019882	0.0158504	0.01257075	0.0104651	0.0168071	0.0104382	0.0105961	0.013818	0.0045415	0.0107147	0.006932	0.0075277	0.0071108	0.0087432	0.0111092	0.0097951	0.0069832	0.0055443	0.0078891	0.0076396	0.0069796	0.0063334	0.0072767	0.0065584
475	0.0044838	0.0060607	0.0047358	0.0049211	0.0053419	0.0047179	0.0067809	0.0031029	0.0047239	0.003798	0.0132441	0.0060652	0.0073795	0.0271368	0.0092442	0.0384284	0.0384284	0.0264331	0.0227716	0.0207118	0.0324251	0.0324251	0.0216654	0.013597	0.0148265	0.01939615	0.0165312	0.01253005	0.0101737	0.017904	0.0102548	0.0100649	0.0138605	0.0045776	0.0114939	0.0076312	0.0072165	0.0073688	0.0079563	0.0106519	0.0099419	0.0070777	0.0056283	0.0077499	0.0069967	0.0069273	0.0060995	0.0072976	0.0064862
476	0.0044331	0.0053281	0.0045136	0.0047471	0.0057213	0.0047384	0.0063423	0.0028594	0.0040986	0.0041287	0.0125662	0.0061776	0.0065946	0.0249557	0.0091108	0.0382666	0.0382666	0.0264851	0.0228751	0.0216794	0.0322772	0.0322772	0.0189601	0.0125586	0.0153165	0.0196744	0.0160162	0.0125471	0.0101978	0.0171022	0.0105192	0.0104615	0.0131863	0.0044963	0.0116458	0.0069081	0.0077517	0.0073392	0.0083434	0.0110816	0.0091373	0.0074763	0.0057468	0.0080178	0.0073074	0.0065334	0.0055059	0.0070672	0.006594
477	0.0047551	0.0055588	0.0045843	0.0046595	0.0045663	0.0047673	0.006674	0.0029198	0.0050319	0.003629	0.013001	0.0063793	0.0071037	0.0258602	0.0100588	0.0372007	0.0372007	0.0257763	0.0229518	0.0206668	0.0334426	0.0334426	0.0194722	0.0131182	0.015559	0.01887985	0.0148932	0.01251555	0.0111427	0.0159647	0.010058	0.0102068	0.013867	0.0043896	0.0112917	0.0075937	0.0074235	0.0066721	0.0085043	0.0106198	0.0093539	0.0065851	0.006162	0.0074248	0.0072748	0.0071379	0.0064026	0.0067521	0.0063772
478	0.0045904	0.0052995	0.0040964	0.0047652	0.0055278	0.0038744	0.0054892	0.0034859	0.0053026	0.0034844	0.0133631	0.006182	0.0067896	0.0264134	0.0091557	0.0372275	0.0372275	0.0267344	0.0230105	0.0212491	0.0329992	0.0329992	0.0194802	0.0131823	0.0142305	0.01913895	0.0148841	0.0121595	0.0095893	0.0155041	0.0104597	0.0103541	0.0136589	0.0044146	0.0114052	0.0072028	0.0073752	0.0076723	0.0077898	0.0111896	0.0092706	0.0068993	0.0056461	0.0074457	0.0071737	0.0061551	0.0065938	0.0068038	0.0066208
479	0.0045085	0.00546915	0.0044621	0.0045086	0.0055115	0.0039182	0.0057847	0.0031834	0.0045592	0.0040525	0.01285	0.0060959	0.0076281	0.0261007	0.0092695	0.0372349	0.0372349	0.0256959	0.0213073	0.0205206	0.0331396	0.0331396	0.0195646	0.0127153	0.0143967	0.01904955	0.0141938	0.0121088	0.0100059	0.0168138	0.0102004	0.0105014	0.0135644	0.004364	0.0108151	0.0076334	0.0079838	0.0072826	0.0076847	0.0101387	0.0087932	0.0068975	0.0056065	0.0081653	0.0075858	0.0068597	0.0062371	0.0071584	0.006331
480	0.0039003	0.00506985	0.0047248	0.0044351	0.0047186	0.0051119	0.0059369	0.0028177	0.0043317	0.0036851	0.0125929	0.0062269	0.0067937	0.0253546	0.0085781	0.0377735	0.0377735	0.0268151	0.0215244	0.0189125	0.0331591	0.0331591	0.0202242	0.0128734	0.0145693	0.01929225	0.0154337	0.0125425	0.0096669	0.0167944	0.0091921	0.0097161	0.0132131	0.004356	0.0118945	0.0074219	0.0072229	0.0072153	0.0082606	0.0111747	0.0096041	0.0076757	0.0060867	0.0071331	0.0072773	0.0062764	0.00603	0.0066043	0.0076359
481	0.0041105	0.00534515	0.0048373	0.0043653	0.0047732	0.0049481	0.0061731	0.0031643	0.0046029	0.0039432	0.0119287	0.0058373	0.0070278	0.025535	0.0099424	0.0367403	0.0367403	0.0259011	0.0220714	0.0187779	0.0314899	0.0314899	0.0199969	0.0120616	0.0141424	0.01871505	0.0147532	0.0122	0.0093742	0.0165294	0.0102061	0.0102626	0.0141345	0.0038803	0.0109602	0.0075469	0.0071858	0.007125	0.0080878	0.0122193	0.0097374	0.0066105	0.0064242	0.0076533	0.0072183	0.0066597	0.0064903	0.0071593	0.0064216
482	0.0041159	0.0054596	0.0044808	0.00426	0.004721	0.0047031	0.0055661	0.0031048	0.0049833	0.0035918	0.0132046	0.0058114	0.0062821	0.0247047	0.0096726	0.0383162	0.0383162	0.0253807	0.0227701	0.0195038	0.0335058	0.0335058	0.020004	0.0125204	0.0142291	0.01901115	0.0155006	0.01256375	0.0098252	0.0159351	0.0097224	0.0091562	0.0128512	0.0043051	0.010297	0.0069703	0.0071448	0.0067814	0.0085451	0.0100813	0.0090074	0.0067463	0.0059756	0.0073122	0.0067355	0.0064505	0.0061191	0.0069413	0.0058114
483	0.0035526	0.00527395	0.0045265	0.0048607	0.0044179	0.004001	0.0068131	0.002651	0.0049449	0.003834	0.0124806	0.0056057	0.0064124	0.0253051	0.0091282	0.0380164	0.0380164	0.0252383	0.0224527	0.0193084	0.0328898	0.0328898	0.0196362	0.0117437	0.0149862	0.01798405	0.0157254	0.0125696	0.0097516	0.0161717	0.0109298	0.0114378	0.013327	0.0044465	0.0104106	0.0063536	0.0073215	0.0073388	0.0081457	0.0105426	0.0085064	0.0069061	0.0058398	0.0076158	0.0072476	0.0059608	0.0058961	0.0068038	0.0060178
484	0.003454	0.00529295	0.0044646	0.004698	0.0043401	0.0043558	0.0057148	0.003033	0.0045352	0.0038942	0.0131265	0.0051979	0.0072029	0.0243569	0.0091481	0.0377534	0.0377534	0.025821	0.0200893	0.0186651	0.030976	0.030976	0.0186953	0.0124534	0.0143277	0.0180399	0.0153526	0.011127	0.0088645	0.0153502	0.010078	0.0096562	0.0132637	0.0041515	0.0117891	0.007085	0.007757	0.0064843	0.0078266	0.0100441	0.0082342	0.0075281	0.0060418	0.0074301	0.0072595	0.0073522	0.0057927	0.0065287	0.0059411
485	0.0039442	0.00542225	0.0045341	0.0046421	0.0051882	0.0040752	0.0058805	0.0030319	0.0040806	0.0040049	0.0124896	0.0056292	0.0068017	0.0249502	0.0095465	0.0385385	0.0385385	0.0259402	0.0210248	0.0202121	0.0322202	0.0322202	0.0191104	0.0114456	0.0138929	0.01832755	0.0136319	0.0120411	0.0098637	0.0156438	0.0087432	0.0102579	0.0126862	0.0040979	0.0105775	0.0067212	0.0076078	0.0066852	0.008322	0.0094376	0.0096094	0.0070954	0.0059364	0.0068441	0.0072697	0.0064772	0.0059493	0.0057108	0.0064394
486	0.0034157	0.00508175	0.0047695	0.004284	0.0044812	0.0041525	0.0055514	0.0025103	0.0046582	0.0037468	0.0133568	0.0057729	0.0065144	0.025852	0.009828	0.037251	0.037251	0.0258652	0.0228031	0.0194155	0.0322671	0.0322671	0.0188079	0.0113161	0.0151672	0.01789225	0.0146659	0.0117387	0.0099672	0.0162193	0.0104009	0.0107209	0.0126746	0.0040192	0.0110542	0.0071147	0.0067498	0.0074465	0.0081486	0.0097551	0.0092602	0.0062363	0.0061467	0.0073461	0.0067177	0.0062983	0.0063898	0.0062003	0.0060585
487	0.0036328	0.00486255	0.004425	0.004397	0.0052089	0.004	0.0052916	0.0030314	0.0040684	0.0034671	0.0128781	0.0051563	0.0064582	0.024579	0.0087553	0.0366205	0.0366205	0.0240898	0.0227836	0.0195891	0.0316314	0.0316314	0.0179189	0.0115836	0.0137287	0.01743515	0.0135812	0.01182965	0.009615	0.0159066	0.01032	0.010007	0.0128351	0.0042424	0.0103336	0.0060019	0.0065811	0.0071533	0.0075936	0.0104714	0.0088871	0.0070425	0.0059539	0.0068226	0.0069344	0.00694	0.0056808	0.0062083	0.0058056
488	0.0040191	0.00475015	0.0042796	0.00407	0.0045138	0.0044673	0.005237	0.0028548	0.0038979	0.0032098	0.0114969	0.0061132	0.0059323	0.0250883	0.0085765	0.037455	0.037455	0.0247002	0.0209176	0.0191164	0.0306169	0.0306169	0.0183886	0.0118109	0.0138364	0.01764855	0.0145672	0.01130125	0.0092425	0.0156054	0.0103472	0.010226	0.0130265	0.0037996	0.0104021	0.0067445	0.0073753	0.0066674	0.0071598	0.0093183	0.0086885	0.0074275	0.0055275	0.0075848	0.0068996	0.0070279	0.0054679	0.0061829	0.0058519
489	0.0043097	0.0050684	0.004529	0.0042792	0.0045025	0.0042757	0.0061853	0.0032922	0.0046055	0.003389	0.0120348	0.005379	0.0060177	0.024445	0.0084142	0.0363697	0.0363697	0.0249543	0.0215634	0.018518	0.0304605	0.0304605	0.0185396	0.0116032	0.0132136	0.01833305	0.0144334	0.0113472	0.0087051	0.0146975	0.009607	0.0098198	0.0127809	0.0039573	0.0101935	0.0065867	0.0071818	0.0064843	0.0075694	0.0098258	0.0089432	0.0072558	0.0055152	0.0069128	0.0069802	0.0059228	0.0058975	0.0060815	0.0059785
490	0.0040101	0.0049782	0.0046716	0.0045344	0.0048958	0.0046686	0.00589	0.0027694	0.0040395	0.0036835	0.0120938	0.0051292	0.0063334	0.0242796	0.0082504	0.0363482	0.0363482	0.0248549	0.0221581	0.0185625	0.0302695	0.0302695	0.0174105	0.0123453	0.0128142	0.0181177	0.014265	0.0112496	0.0088358	0.0158191	0.0103681	0.0105158	0.0122763	0.0037839	0.0109171	0.0066494	0.0069269	0.0071492	0.0081509	0.0099935	0.0083345	0.0060897	0.005626	0.0065696	0.0072117	0.0067169	0.0055375	0.0066241	0.0061359
491	0.0042518	0.00493455	0.0045357	0.0038078	0.0047127	0.0039651	0.0060795	0.0027943	0.0037902	0.0034404	0.0110849	0.005281	0.0061195	0.0244851	0.00821	0.0359442	0.0359442	0.0254863	0.0210149	0.0183958	0.0299972	0.0299972	0.0172693	0.0111953	0.0129746	0.01733435	0.0135496	0.0114834	0.0097079	0.0158533	0.0102217	0.0100471	0.0120877	0.0042511	0.0099418	0.0064113	0.0068408	0.0067591	0.0078081	0.0107836	0.008002	0.0069075	0.0058261	0.0069018	0.0069084	0.0061087	0.0058428	0.0066718	0.0058824
492	0.0037564	0.00515535	0.0046935	0.0038934	0.0048902	0.0040885	0.0053977	0.0027009	0.0037718	0.0038574	0.0112679	0.004985	0.0057288	0.023943	0.0083454	0.0358257	0.0358257	0.0252375	0.0204731	0.0179142	0.0304497	0.0304497	0.0184782	0.0113154	0.0128129	0.01728205	0.0140991	0.01095065	0.0088584	0.0156644	0.0097905	0.0094748	0.011739	0.0040854	0.0102123	0.00685	0.0067732	0.006281	0.0069709	0.0098461	0.0089364	0.0058723	0.0057832	0.0069098	0.0067916	0.0061347	0.0055861	0.0056471	0.0055053
493	0.0038908	0.00465055	0.0041935	0.0040749	0.0046271	0.0040594	0.0050254	0.0025929	0.0035483	0.0031635	0.0114395	0.0055556	0.005842	0.0235655	0.0089554	0.0343027	0.0343027	0.0249003	0.0201555	0.0190365	0.0297591	0.0297591	0.0187446	0.0116709	0.0126172	0.0172839	0.0134198	0.0116851	0.0091278	0.0147122	0.009716	0.0105968	0.0125066	0.0042128	0.0091593	0.0065479	0.0068024	0.0064678	0.0079892	0.0086908	0.0076976	0.0064219	0.0054934	0.0067244	0.0064495	0.0062134	0.0055499	0.0066922	0.0052999
494	0.0035977	0.00485855	0.004328	0.0045544	0.0040795	0.0041143	0.0053007	0.0033465	0.0041735	0.004132	0.0112017	0.005786	0.0053995	0.0241925	0.009633	0.032586	0.032586	0.0231673	0.0212396	0.0191042	0.0297133	0.0297133	0.0175958	0.0115014	0.0127277	0.0176717	0.0142028	0.0104201	0.0086441	0.0143321	0.0082941	0.009407	0.0121897	0.0041139	0.0096278	0.0070403	0.0065001	0.0062858	0.0071237	0.0091609	0.0079422	0.0060437	0.0051768	0.0064005	0.0063262	0.0056207	0.0061762	0.0060495	0.0052601
495	0.0032094	0.0048561	0.004229	0.0039537	0.0047887	0.0038415	0.0062029	0.002499	0.0034043	0.0038561	0.010636	0.0058212	0.0056946	0.0243058	0.0086894	0.034342	0.034342	0.0230601	0.0196646	0.017579	0.0296731	0.0296731	0.0179977	0.0110516	0.0120591	0.0163405	0.0136489	0.01037855	0.0086953	0.0146287	0.0096808	0.0096868	0.012235	0.0046758	0.0098436	0.0065476	0.0061903	0.006117	0.0066806	0.0093589	0.0083676	0.0063659	0.0055054	0.0071356	0.0058697	0.0054977	0.0053272	0.0061774	0.0056279
496	0.0039037	0.0050701	0.0042574	0.0038263	0.004348	0.0041409	0.0053584	0.0023832	0.0040858	0.0030624	0.0115103	0.0047112	0.006108	0.0226629	0.0077469	0.0331894	0.0331894	0.0226882	0.0208621	0.0170908	0.029337	0.029337	0.0178675	0.0105535	0.0129733	0.0178218	0.0132613	0.01077905	0.0086761	0.0136242	0.0094262	0.0092329	0.012478	0.0037493	0.0097793	0.0066747	0.0069294	0.0062262	0.0067199	0.009905	0.0080373	0.0057391	0.0052882	0.0065817	0.0060978	0.0063533	0.0047974	0.0061306	0.0054834
497	0.0042843	0.0047446	0.0047797	0.0037889	0.0043162	0.0036138	0.0052352	0.0021804	0.0039325	0.0028074	0.0117648	0.0050839	0.0059816	0.0231974	0.008498	0.0330712	0.0330712	0.0227226	0.0200301	0.016634	0.0289658	0.0289658	0.0184136	0.0102659	0.0136983	0.0170475	0.0126995	0.01026875	0.0081037	0.0132577	0.0091832	0.0088361	0.0116032	0.0038885	0.0100941	0.0063062	0.006327	0.0071988	0.0070978	0.0101118	0.0079093	0.0063638	0.0054918	0.0061055	0.006552	0.006176	0.0057399	0.0061282	0.0051675
498	0.0038137	0.00461035	0.0043715	0.0035358	0.0050139	0.0039563	0.0056466	0.0024514	0.0041744	0.0034124	0.0109868	0.0051388	0.0060941	0.0220843	0.0082912	0.0323815	0.0323815	0.0228421	0.0200313	0.017135	0.0283594	0.0283594	0.0167923	0.0104978	0.0127329	0.0169913	0.0133539	0.010632	0.0085667	0.0142207	0.0094564	0.0093582	0.0126123	0.0034714	0.0099133	0.0060076	0.0063406	0.0060745	0.0072886	0.0092826	0.0089414	0.0055428	0.0052141	0.0066907	0.0055887	0.0062353	0.0048323	0.0052234	0.0056093
499	0.004059	0.0046174	0.0040258	0.0036637	0.0042902	0.0038699	0.0058767	0.0026432	0.0038479	0.0033246	0.0115168	0.0052131	0.0065629	0.0222675	0.008232	0.0325132	0.0325132	0.0232598	0.0194146	0.0171781	0.0280368	0.0280368	0.0174235	0.0110824	0.0123621	0.0174282	0.0133371	0.01020225	0.0084698	0.0142167	0.0081216	0.0092945	0.0111181	0.0036279	0.0094122	0.0063237	0.006338	0.0061378	0.0066927	0.0091471	0.0083741	0.005838	0.0057957	0.00608	0.0066107	0.0057353	0.0052542	0.0055607	0.0055041
500	0.0036282	0.0044925	0.0036185	0.0038258	0.0036433	0.0040232	0.0055952	0.0023757	0.0037419	0.003492	0.0113959	0.0048152	0.0052377	0.022891	0.0077052	0.0335597	0.0335597	0.0218379	0.0201633	0.0177669	0.0282997	0.0282997	0.0171571	0.0098074	0.0125895	0.0169497	0.0125405	0.0100659	0.0098982	0.0135548	0.0089414	0.0087321	0.0105557	0.0036292	0.0100181	0.006462	0.0065098	0.0067227	0.0069909	0.0091402	0.0083058	0.0056792	0.0050062	0.0062816	0.0062312	0.0058882	0.0049521	0.0051651	0.0055714
501	0.0039207	0.0043365	0.004538	0.0040702	0.0045799	0.0035736	0.0048658	0.0024226	0.0042726	0.0034339	0.0107125	0.0048951	0.0054877	0.0215083	0.0082781	0.0329537	0.0329537	0.0227138	0.0193562	0.0169459	0.027964	0.027964	0.016469	0.0096336	0.0124892	0.01659445	0.0128031	0.01024025	0.0085579	0.0142899	0.0089897	0.0086094	0.0105129	0.0035226	0.0097018	0.0061348	0.0062448	0.0060117	0.0070361	0.0092008	0.0083927	0.0064835	0.0051584	0.006454	0.0057595	0.005223	0.0051562	0.0061277	0.005505
502	0.0042939	0.00416925	0.0038354	0.0032553	0.0040664	0.0035449	0.0053826	0.0024569	0.0040833	0.0031888	0.0105876	0.0050267	0.0055326	0.022657	0.007847	0.0321263	0.0321263	0.0212915	0.0200333	0.0160426	0.0272899	0.0272899	0.0163481	0.010366	0.0135511	0.0160676	0.013381	0.00973195	0.0085825	0.0140793	0.0089313	0.0090787	0.0107871	0.0034285	0.0091346	0.0059671	0.0060192	0.0065615	0.006533	0.0089268	0.0083128	0.0057181	0.0052977	0.0069774	0.0065825	0.0055747	0.0056745	0.0061502	0.0049199
503	0.0037587	0.00454295	0.0037321	0.0034762	0.004387	0.0036635	0.0050869	0.0024224	0.0036442	0.0028863	0.0103147	0.0047587	0.0062038	0.0216786	0.0077394	0.0324563	0.0324563	0.0227097	0.0182429	0.0160215	0.0268788	0.0268788	0.0161171	0.0106608	0.0118591	0.0164756	0.0127747	0.00998115	0.008896	0.013485	0.0084984	0.0086715	0.0115964	0.0032126	0.0107145	0.006332	0.0062361	0.0056415	0.0069852	0.008147	0.0070717	0.0059772	0.0046184	0.0061248	0.0059888	0.0058981	0.0051468	0.005812	0.0057402
504	0.0032349	0.00434135	0.0035524	0.0034934	0.0039274	0.0035483	0.0047381	0.0022222	0.0040339	0.0035937	0.0103761	0.0046931	0.0052145	0.0226203	0.0077277	0.0320771	0.0320771	0.0228896	0.0190671	0.0174221	0.0262646	0.0262646	0.0173764	0.0105987	0.0115731	0.0152465	0.0120177	0.00987055	0.0085904	0.0133921	0.0081587	0.0086717	0.0111439	0.0039788	0.0089225	0.0060761	0.0059465	0.0059019	0.0074542	0.0077638	0.0077978	0.0053937	0.0047302	0.0061316	0.0064387	0.0057356	0.0055452	0.0057082	0.0052562
505	0.002782	0.00446485	0.0041213	0.0037469	0.0043006	0.0033499	0.0057576	0.0025714	0.0036353	0.0031963	0.0095163	0.0042739	0.005013	0.0225642	0.0073295	0.0317759	0.0317759	0.0217361	0.0174183	0.0165595	0.0265861	0.0265861	0.0162513	0.0101757	0.0125277	0.0161062	0.0120406	0.010064	0.0084273	0.0137999	0.0085497	0.0089777	0.0104558	0.0032642	0.0092732	0.0055822	0.0058178	0.0055285	0.0059643	0.0095366	0.0071704	0.0059856	0.0048282	0.0061553	0.0063493	0.0061331	0.0048922	0.0051634	0.0048212
506	0.0041166	0.00414025	0.003367	0.0036806	0.0039451	0.0037684	0.0053137	0.0022992	0.0037634	0.0030649	0.0104021	0.0046906	0.0048073	0.0199645	0.0071774	0.0308835	0.0308835	0.0217931	0.0178177	0.0153388	0.0271002	0.0271002	0.0155582	0.0093369	0.0108904	0.01577	0.0117678	0.01009615	0.0077229	0.0126162	0.0083928	0.0084822	0.0105344	0.0037051	0.0091418	0.0064119	0.0074008	0.0059778	0.0065896	0.0092817	0.007449	0.006228	0.0046501	0.0058296	0.0061597	0.0058659	0.0045686	0.0051567	0.0051574
507	0.0033878	0.0042363	0.003691	0.0039092	0.0041777	0.0035413	0.0055676	0.0021673	0.0034053	0.0030695	0.0098052	0.004584	0.004518	0.0197003	0.0079836	0.0308397	0.0308397	0.0218435	0.018112	0.0166216	0.0264331	0.0264331	0.0166203	0.0094618	0.0122541	0.0149646	0.0119086	0.0100499	0.0070961	0.0119641	0.0084058	0.0086412	0.0109251	0.0036631	0.0090694	0.005797	0.0060466	0.0057828	0.006442	0.0082145	0.0072391	0.0058895	0.0049286	0.0060398	0.0058989	0.0058523	0.0045297	0.0048984	0.0046091
508	0.0040092	0.00425705	0.0034887	0.0036653	0.0038884	0.0033353	0.004588	0.0024397	0.0037985	0.0028697	0.0102113	0.0046043	0.0054759	0.0195273	0.0073107	0.0309452	0.0309452	0.0210605	0.0178289	0.0159944	0.0260315	0.0260315	0.0152282	0.0110043	0.0109046	0.0156639	0.0114927	0.00941365	0.0077885	0.0125574	0.007978	0.0080613	0.0104153	0.0036241	0.0087729	0.0070665	0.0061912	0.0062577	0.0063662	0.0083218	0.0068701	0.0050351	0.0044666	0.005769	0.0058776	0.0054424	0.00447	0.0051372	0.0051355
509	0.0029538	0.0047514	0.0030475	0.0035027	0.003921	0.0040898	0.0047328	0.0020103	0.003984	0.0027646	0.010206	0.0045993	0.00467	0.0205629	0.0067945	0.0293298	0.0293298	0.0210815	0.0171856	0.0163399	0.0246609	0.0246609	0.0152489	0.010041	0.0115127	0.0152171	0.0120323	0.0097515	0.0072605	0.0125794	0.008618	0.0082368	0.0103869	0.003225	0.008714	0.0050526	0.0054878	0.0051052	0.0060217	0.0090708	0.006395	0.0047353	0.0046755	0.0058198	0.0057203	0.0054839	0.0047051	0.0051993	0.0045545
510	0.0029622	0.00409245	0.0038435	0.0034876	0.0038008	0.003585	0.00488	0.0023213	0.0034346	0.0033396	0.0103656	0.0045755	0.0053616	0.0208828	0.0071804	0.0283963	0.0283963	0.0207246	0.0178005	0.0153392	0.0256133	0.0256133	0.0151311	0.0103279	0.0106438	0.01511305	0.0119763	0.00858555	0.0077803	0.0125337	0.0088295	0.0084659	0.0108843	0.0030219	0.0090469	0.0055923	0.0057025	0.0051458	0.0061599	0.0083754	0.007174	0.0054781	0.0044152	0.0059952	0.005696	0.005433	0.0044918	0.0053692	0.0049976
511	0.0029671	0.0041116	0.0033667	0.0029598	0.004111	0.0035707	0.004162	0.0022858	0.0029684	0.0029707	0.0105382	0.004711	0.0048234	0.0199534	0.0069241	0.0287175	0.0287175	0.0213437	0.0165814	0.0164232	0.0248229	0.0248229	0.0163938	0.0105445	0.0104481	0.0150533	0.0121358	0.00951155	0.0080544	0.0128982	0.0079634	0.007989	0.0109825	0.0031002	0.0086188	0.0062516	0.0060921	0.0057702	0.006421	0.0086412	0.0071013	0.0051817	0.0043353	0.0048392	0.0054381	0.0055779	0.0047417	0.0050904	0.0042094
512	0.0030055	0.0040358	0.0029726	0.0036609	0.0037206	0.0026333	0.0048638	0.0020853	0.0033017	0.0026911	0.0099631	0.0048136	0.0047624	0.0202809	0.0072771	0.0290534	0.0290534	0.0198869	0.0167775	0.0146942	0.0267985	0.0267985	0.0154987	0.0093017	0.0101064	0.01489005	0.0116379	0.00909965	0.0075855	0.0120886	0.0080982	0.0082884	0.0098971	0.0032209	0.0089258	0.0061181	0.005214	0.0055039	0.0060337	0.0074708	0.0070526	0.0051429	0.0041766	0.0055219	0.0051635	0.0053687	0.0042146	0.0049474	0.0051385
513	0.0032541	0.0043305	0.0032817	0.0032169	0.0036365	0.0039001	0.0045096	0.0026565	0.0033534	0.0030105	0.009957	0.0043752	0.005382	0.0208954	0.0070496	0.0279667	0.0279667	0.0197427	0.0177462	0.0150615	0.0239733	0.0239733	0.014	0.0103192	0.0110203	0.01373555	0.0119404	0.0096117	0.0077041	0.013357	0.0072962	0.0078501	0.0098782	0.0030767	0.0077248	0.005067	0.005306	0.0062407	0.0056688	0.0083194	0.0069933	0.005778	0.0040336	0.0060477	0.0049252	0.0050338	0.0048197	0.0048579	0.0046369
514	0.0028633	0.0042157	0.0036705	0.0034882	0.003414	0.0033226	0.0046347	0.0023944	0.0030861	0.0025228	0.0086418	0.0045929	0.0044483	0.0188099	0.0065095	0.028894	0.028894	0.0190403	0.0172666	0.014787	0.0252189	0.0252189	0.0142251	0.0102197	0.0106176	0.01400415	0.011155	0.00883205	0.006681	0.0125421	0.0076258	0.0077597	0.0091298	0.0029648	0.0076531	0.0056138	0.0055512	0.0046532	0.0059166	0.0077888	0.0071009	0.0050524	0.0039652	0.006295	0.0050041	0.005446	0.0044596	0.0049412	0.0049642
515	0.0028681	0.00388775	0.0035045	0.0032716	0.0033824	0.0033264	0.005066	0.0020978	0.0033779	0.0026988	0.009234	0.0046169	0.0045423	0.0187246	0.006559	0.0278832	0.0278832	0.0196799	0.0167889	0.0141193	0.0235651	0.0235651	0.0153619	0.0099447	0.0112113	0.0143229	0.0096839	0.0085107	0.0072161	0.0106593	0.0076521	0.0082756	0.0097651	0.0028056	0.0082516	0.0056497	0.0055565	0.0049215	0.0057068	0.0081063	0.0066982	0.0045535	0.0044717	0.0061417	0.0049698	0.0049215	0.0051298	0.0044695	0.0044517
516	0.0037349	0.0039403	0.0036706	0.0031059	0.0035569	0.0030827	0.005006	0.002331	0.0035063	0.0025097	0.0085097	0.0042465	0.0051609	0.0187955	0.0067953	0.0285851	0.0285851	0.018552	0.0157822	0.014866	0.0227232	0.0227232	0.0153017	0.0090865	0.0105348	0.013552	0.010641	0.0088187	0.0068878	0.012274	0.0066161	0.0073439	0.0093711	0.0026588	0.007649	0.0052745	0.0051774	0.0053699	0.0056456	0.0081421	0.0078047	0.0052297	0.0040394	0.0055811	0.0056027	0.0049814	0.0048074	0.0054808	0.0047405
517	0.0033875	0.00369645	0.0029151	0.0031393	0.0034283	0.003039	0.0042477	0.0021575	0.0036101	0.0026283	0.009256	0.0045684	0.0046383	0.0182489	0.0063786	0.0247668	0.0247668	0.0193699	0.0164602	0.0150366	0.022638	0.022638	0.0144377	0.0094742	0.0099601	0.01418505	0.0110139	0.00883235	0.0068443	0.0111737	0.0080366	0.0075198	0.0089656	0.0030769	0.0079207	0.0058042	0.0054267	0.0052518	0.0058163	0.0070676	0.0066916	0.0044095	0.0040902	0.0055157	0.0044484	0.0048707	0.0037204	0.0047203	0.0050337
518	0.0029467	0.0040552	0.0037184	0.002889	0.0036732	0.0029514	0.0046455	0.0024041	0.003505	0.0028037	0.0089679	0.0040761	0.004673	0.0187736	0.0072322	0.0267115	0.0267115	0.0184192	0.0155936	0.0140211	0.022659	0.022659	0.0145057	0.0091086	0.0101605	0.01365815	0.0100146	0.00907335	0.0074104	0.0114721	0.0073574	0.0073444	0.0085219	0.0030763	0.0075574	0.0050683	0.0050278	0.0051969	0.0055453	0.007689	0.0063598	0.0048701	0.0039587	0.0059474	0.0046715	0.0044931	0.0040966	0.0049942	0.004445
519	0.0031777	0.0038301	0.0029712	0.0032478	0.0032398	0.0028273	0.0042755	0.0020802	0.0036284	0.0028117	0.0094087	0.0044321	0.0046778	0.0182445	0.0065209	0.0260113	0.0260113	0.0186024	0.0157058	0.0133826	0.0228207	0.0228207	0.0133921	0.0092186	0.0100326	0.01340945	0.0103114	0.0084473	0.0067772	0.0104388	0.0067877	0.0077862	0.0091385	0.0034539	0.0080379	0.0049915	0.0059826	0.0052575	0.0053648	0.0067601	0.0070917	0.0046842	0.004464	0.005192	0.0051667	0.0048991	0.0044753	0.0045517	0.0042346
520	0.0031046	0.0034011	0.0036083	0.0030196	0.0039201	0.0030232	0.0041959	0.0018457	0.0031025	0.0025927	0.008901	0.0037354	0.0047122	0.019047	0.0068775	0.0251143	0.0251143	0.0184961	0.0155744	0.0130603	0.0213911	0.0213911	0.0131301	0.0080533	0.0093216	0.01298	0.0099655	0.00746045	0.0073894	0.011631	0.0070049	0.007448	0.0085881	0.0029036	0.0075371	0.0052021	0.0046199	0.0047788	0.0058649	0.0063608	0.0058618	0.0043518	0.0040643	0.0042634	0.0048595	0.0039266	0.0043298	0.0046591	0.0043179
521	0.0031137	0.00338875	0.0027227	0.0028212	0.0034578	0.0033992	0.0037518	0.0019552	0.0030207	0.0026289	0.0080492	0.0036363	0.0040298	0.0173239	0.0065535	0.0257394	0.0257394	0.0192763	0.0158653	0.0134134	0.0223625	0.0223625	0.0134926	0.0083974	0.0097861	0.0134933	0.0099819	0.0083195	0.0060923	0.0105328	0.0073745	0.0075836	0.009619	0.0026697	0.0077179	0.0052409	0.0047982	0.0051203	0.0056834	0.0062866	0.0062008	0.0046946	0.0036771	0.0049717	0.0050852	0.0048063	0.0039941	0.0040797	0.0040705
522	0.0032945	0.0036372	0.0028156	0.0028245	0.003423	0.0028414	0.0038566	0.0020017	0.0033163	0.0027847	0.0081329	0.0039817	0.0041811	0.0178487	0.006563	0.0246816	0.0246816	0.0170205	0.014559	0.0124503	0.0219696	0.0219696	0.0135817	0.0077145	0.0098752	0.0130943	0.0097413	0.00822135	0.0063014	0.0106037	0.0073185	0.0065682	0.0084153	0.0028958	0.0074568	0.0051724	0.0048405	0.0047846	0.0061539	0.0070036	0.0056804	0.0046074	0.0042237	0.0045896	0.0052907	0.0045431	0.0039985	0.0042533	0.0042745
523	0.0026063	0.0033964	0.0031239	0.0031019	0.0031422	0.0028053	0.0038802	0.0014191	0.00312	0.0023053	0.0087594	0.0036378	0.0041926	0.0173763	0.0055395	0.0256558	0.0256558	0.0164186	0.0152383	0.0132565	0.0215312	0.0215312	0.0123561	0.0086434	0.0093874	0.01328635	0.010024	0.00766035	0.0063646	0.0104785	0.0065805	0.0069016	0.0084511	0.0028069	0.0070459	0.0042469	0.0052797	0.0048501	0.005476	0.0063772	0.0060295	0.0044951	0.0032158	0.0046603	0.0054474	0.0044069	0.0040826	0.0047967	0.004102
524	0.0025944	0.00318865	0.0031301	0.002704	0.0034518	0.0031047	0.0043759	0.0018999	0.0033433	0.0024166	0.008611	0.0039564	0.0044062	0.0157053	0.006351	0.025278	0.025278	0.0171033	0.0152199	0.0122226	0.0213918	0.0213918	0.01329	0.0082589	0.0089418	0.0120714	0.010339	0.0082528	0.0061138	0.0097199	0.0065494	0.0065959	0.0077349	0.002897	0.0067746	0.0046085	0.0046261	0.0049011	0.0057691	0.0063788	0.0056114	0.0044753	0.0037021	0.0048063	0.0046725	0.0041879	0.0042239	0.0045827	0.0042179
525	0.0027303	0.00346575	0.0033538	0.002691	0.0032306	0.0028312	0.003842	0.0018343	0.0026212	0.0025451	0.0086459	0.0032806	0.0040099	0.0159587	0.0064009	0.0249366	0.0249366	0.0170343	0.0143002	0.0119214	0.0208767	0.0208767	0.0128275	0.0081115	0.0097835	0.0119773	0.0094402	0.0070756	0.0074822	0.0107481	0.0063694	0.0069119	0.0078477	0.0026335	0.0077287	0.0044834	0.0054472	0.0041064	0.0048196	0.0067023	0.0058182	0.004253	0.003462	0.0050657	0.0039756	0.0043179	0.0034736	0.0045	0.0037672
526	0.0029935	0.00317565	0.0024634	0.0027773	0.0027969	0.0030393	0.0037121	0.0016504	0.0028856	0.0022355	0.0083057	0.0038333	0.003785	0.016076	0.0056156	0.0242779	0.0242779	0.0165677	0.0142377	0.012636	0.0192521	0.0192521	0.0127818	0.0087439	0.0077169	0.0121889	0.0096244	0.00708655	0.0054501	0.0095186	0.0061809	0.0066847	0.0088205	0.0027582	0.0073132	0.0045437	0.0045544	0.004095	0.0050173	0.0066639	0.0061969	0.0043175	0.0031894	0.004087	0.0043564	0.0038976	0.0035048	0.004492	0.0041072
527	0.0024875	0.003488	0.0028317	0.0028537	0.0034265	0.0028066	0.0043459	0.0018039	0.002844	0.0019772	0.0075324	0.0035404	0.0036893	0.0159511	0.0052563	0.0223827	0.0223827	0.0165261	0.0140274	0.0118682	0.0201555	0.0201555	0.0123228	0.0077733	0.0089423	0.011955	0.0095509	0.00694155	0.0057809	0.0102019	0.0061981	0.0068446	0.0081739	0.0025817	0.0072477	0.0051326	0.0048242	0.0046394	0.0047812	0.0060733	0.0064488	0.004301	0.0035926	0.0042813	0.0047072	0.0039376	0.0034952	0.0038111	0.0036887
528	0.0024045	0.00290175	0.0028896	0.0027676	0.0034743	0.0022881	0.0029756	0.0019875	0.0026446	0.0023265	0.0070172	0.0042489	0.0039499	0.0157578	0.0059276	0.0224169	0.0224169	0.0163975	0.0136331	0.0119607	0.0204145	0.0204145	0.012496	0.00761	0.008305	0.01184645	0.0090882	0.0071551	0.0052569	0.0100114	0.0064736	0.0062346	0.0076862	0.0022068	0.0072227	0.004604	0.0042554	0.0039629	0.0049579	0.0066562	0.0058744	0.0042727	0.003426	0.004263	0.0036341	0.0038608	0.0033846	0.0041897	0.0039363
529	0.0030649	0.0030622	0.0026418	0.0030799	0.003104	0.0029263	0.0030736	0.0018137	0.0027886	0.002666	0.0070804	0.003439	0.0035884	0.0155853	0.0056053	0.0228366	0.0228366	0.0165674	0.0129015	0.0121007	0.0186446	0.0186446	0.0124007	0.008027	0.0072306	0.0113953	0.0093282	0.00759595	0.0056888	0.0098916	0.006659	0.006558	0.00781	0.002449	0.006435	0.0036252	0.0047216	0.0035911	0.004638	0.0063538	0.0057816	0.0040959	0.0037471	0.0040029	0.0043582	0.0039626	0.0035391	0.0039176	0.004498
530	0.0022395	0.0031528	0.0028458	0.0026988	0.0029961	0.0026276	0.0039125	0.0013773	0.0029098	0.0021523	0.0079647	0.0033785	0.0037046	0.0150273	0.0052217	0.0221522	0.0221522	0.0152443	0.0121145	0.0122825	0.0190592	0.0190592	0.0115237	0.0077333	0.0082212	0.0115514	0.0092461	0.00734505	0.005335	0.009092	0.0058321	0.0061718	0.0078809	0.0027193	0.0069284	0.004154	0.0044225	0.0040309	0.0051851	0.0059684	0.0053208	0.0037422	0.0040562	0.0046855	0.0034432	0.0043255	0.0037032	0.0040273	0.0037975
531	0.0024913	0.0030589	0.0027775	0.0029999	0.0029204	0.0021861	0.0034382	0.0016138	0.0027009	0.0022894	0.0071818	0.0035263	0.003717	0.0150031	0.0052282	0.0230755	0.0230755	0.015497	0.0120579	0.0123993	0.0180697	0.0180697	0.0116406	0.0066608	0.0074008	0.01125595	0.0088706	0.00707445	0.0057406	0.0087218	0.0057872	0.0062752	0.0076529	0.0025223	0.0063109	0.0041264	0.0040571	0.0042107	0.0054767	0.005967	0.0048468	0.0046543	0.0031933	0.004296	0.0039865	0.0040757	0.0032469	0.0031777	0.0034928
532	0.0023768	0.0029866	0.0026259	0.0022821	0.0030843	0.0018929	0.0034516	0.0016699	0.0025189	0.0021503	0.0081948	0.0034952	0.0042857	0.0140889	0.0053941	0.020771	0.020771	0.0151206	0.011511	0.0109853	0.0190042	0.0190042	0.0101053	0.0069147	0.0079965	0.01156795	0.0085213	0.00697355	0.0056517	0.0085876	0.0054887	0.0051895	0.0068239	0.0023839	0.0067353	0.0051572	0.0044723	0.004269	0.0048153	0.0055457	0.0046957	0.0037147	0.0032514	0.0041215	0.0043123	0.0040145	0.0032421	0.0033185	0.0035375
533	0.0023708	0.00293225	0.002505	0.0025578	0.0030314	0.0020091	0.003156	0.0015811	0.002603	0.0023236	0.0064911	0.0029673	0.0036156	0.0141872	0.0059272	0.02185	0.02185	0.0144044	0.0126298	0.0107088	0.0185428	0.0185428	0.0109792	0.0077975	0.0076744	0.01075955	0.0086733	0.00644765	0.0053171	0.0086802	0.0055386	0.0060724	0.0071349	0.0018771	0.0060798	0.0039115	0.0046843	0.0038735	0.0046393	0.0058732	0.0050926	0.0039219	0.0034831	0.0041455	0.0034544	0.0035025	0.0030341	0.0039374	0.0040893
534	0.002212	0.00284165	0.0021251	0.002256	0.0030232	0.0023724	0.0031301	0.0018918	0.002383	0.0021379	0.0072841	0.0032569	0.0035224	0.0150545	0.0052	0.0213997	0.0213997	0.0166075	0.0115639	0.0104995	0.0182136	0.0182136	0.0113127	0.0068824	0.0074921	0.01022885	0.0078172	0.0071324	0.0050893	0.0084002	0.0058038	0.0064451	0.0071093	0.0021417	0.0059229	0.004138	0.0046069	0.0042112	0.0045733	0.0057598	0.0054695	0.0040111	0.003351	0.0039543	0.0036971	0.003559	0.0034815	0.0042934	0.0034001
535	0.0020599	0.00318015	0.0022984	0.0019652	0.0030248	0.0029623	0.0034981	0.0015836	0.0024203	0.0021384	0.0071611	0.0026488	0.0035544	0.01419	0.0049873	0.0204501	0.0204501	0.0147509	0.0110751	0.0106126	0.0187924	0.0187924	0.0106287	0.0070154	0.0076672	0.01085715	0.0082188	0.0065521	0.0053026	0.0083821	0.0050067	0.0051703	0.0073662	0.0018429	0.0068695	0.0032898	0.0042633	0.0044939	0.003821	0.0060101	0.0051963	0.003984	0.0033808	0.0044348	0.0036466	0.0040654	0.0035577	0.0032479	0.0034265
536	0.0023194	0.0025524	0.0023866	0.0024471	0.0031062	0.0027755	0.0034627	0.0016185	0.0021284	0.0025235	0.0064076	0.0027841	0.0037647	0.0143173	0.0050605	0.0204483	0.0204483	0.0147457	0.0114778	0.0109909	0.0178939	0.0178939	0.0106672	0.0070828	0.0073672	0.0104763	0.0078438	0.00650355	0.0051904	0.0088112	0.0055069	0.0056752	0.0066938	0.0023551	0.0053555	0.0038657	0.0042593	0.0036949	0.0044941	0.0054529	0.0044088	0.0041614	0.0028801	0.0035326	0.0039649	0.0043783	0.0035874	0.0038093	0.002921
537	0.0020661	0.00284145	0.0026662	0.002032	0.0027063	0.002611	0.0031887	0.001574	0.0023236	0.0019119	0.0066101	0.002905	0.0029715	0.0136225	0.0051109	0.0188825	0.0188825	0.014222	0.0110396	0.0099859	0.0169526	0.0169526	0.0105258	0.0066772	0.0074944	0.00971315	0.0080567	0.0060594	0.0052809	0.0083054	0.005073	0.0055618	0.006381	0.0018502	0.0057971	0.0039908	0.0038527	0.0034942	0.0042667	0.0057976	0.0047198	0.003967	0.003631	0.0042301	0.0033625	0.0029518	0.0031168	0.0037352	0.003004
538	0.0027692	0.0027315	0.002179	0.0021467	0.0022786	0.0021594	0.0034617	0.0015805	0.0021935	0.001919	0.0068981	0.0034178	0.003494	0.0130166	0.0044083	0.0192852	0.0192852	0.0136805	0.0111598	0.0099328	0.0158383	0.0158383	0.0106463	0.0064275	0.0074143	0.0098906	0.0076738	0.0062792	0.0048575	0.0079084	0.0056507	0.0052744	0.0067835	0.0019245	0.0055392	0.0036846	0.0040951	0.0039129	0.004574	0.0048688	0.004668	0.0035276	0.0028651	0.0037286	0.0038864	0.0032054	0.0031245	0.0033734	0.0031862
539	0.0018211	0.00283865	0.0024573	0.0023072	0.0029698	0.0024825	0.003031	0.0013665	0.0019488	0.0022821	0.0062614	0.0024073	0.0030816	0.0125994	0.0051658	0.019752	0.019752	0.0123957	0.0109011	0.0103085	0.0165284	0.0165284	0.0098117	0.0061535	0.0079771	0.00946435	0.0074289	0.0066277	0.0061112	0.007952	0.0052791	0.0054283	0.006261	0.001942	0.0057186	0.0034874	0.0041459	0.0034568	0.0049685	0.0051712	0.0047098	0.0033599	0.0028112	0.0039688	0.0039175	0.0031656	0.0030652	0.0033211	0.0030062
540	0.0021548	0.0028402	0.0023501	0.0018241	0.0028005	0.0021697	0.0026081	0.0013954	0.0017878	0.0017746	0.0069717	0.0026664	0.0030083	0.0135021	0.0039057	0.0188533	0.0188533	0.0135738	0.0113862	0.009301	0.015565	0.015565	0.0103693	0.0062396	0.006976	0.00921725	0.0078438	0.0059742	0.0053466	0.0078267	0.0046411	0.0050869	0.006505	0.0019768	0.0056636	0.0043097	0.0037327	0.0040913	0.003872	0.0056509	0.0046259	0.0031742	0.002834	0.0036575	0.0036855	0.00345	0.0030608	0.0033163	0.0030434
541	0.001737	0.00250455	0.0020834	0.0018408	0.0028075	0.0020909	0.0030466	0.0012667	0.0020106	0.001774	0.0066868	0.0030518	0.0029521	0.0124422	0.0042495	0.0185767	0.0185767	0.0131031	0.0111393	0.0092566	0.0159905	0.0159905	0.0099232	0.0062906	0.0067248	0.0090968	0.0076847	0.0057635	0.0047751	0.0076494	0.0052091	0.0056053	0.0056727	0.0022293	0.0053517	0.0040476	0.0037268	0.0032065	0.0038821	0.0054399	0.0046633	0.002696	0.0031009	0.0036907	0.0034123	0.0028605	0.0026594	0.0033835	0.002956
542	0.0018173	0.00234195	0.0020172	0.0018667	0.0029075	0.0018818	0.0027326	0.0014984	0.0021232	0.0016616	0.0058686	0.0027011	0.0029204	0.012903	0.0041502	0.0186765	0.0186765	0.0130522	0.0106053	0.0092806	0.0158232	0.0158232	0.0097906	0.0060619	0.0072153	0.00953625	0.0065293	0.0056099	0.0044255	0.0074424	0.0050366	0.0057536	0.00609	0.002196	0.0053821	0.0034011	0.0034236	0.0037309	0.0042312	0.0049319	0.004527	0.0035877	0.0026745	0.0039983	0.0035933	0.003068	0.0029585	0.003377	0.0030229
543	0.0018357	0.0025329	0.0019835	0.0022678	0.0031461	0.0018973	0.0028665	0.0013666	0.0020241	0.0017223	0.0056215	0.0027881	0.0026188	0.0121939	0.0042369	0.0171193	0.0171193	0.0130182	0.0106248	0.0096393	0.0157672	0.0157672	0.0091104	0.0053973	0.0064787	0.00914435	0.0075506	0.00565045	0.0044612	0.0074954	0.0048998	0.0043101	0.0059975	0.0019758	0.0053091	0.0034393	0.0033991	0.0034276	0.0039791	0.0050273	0.0045802	0.003378	0.0027711	0.0035023	0.0034692	0.003373	0.0031676	0.0029535	0.0028827
544	0.0018539	0.00246235	0.0022563	0.0021404	0.0023598	0.0021128	0.0021513	0.0011969	0.0023356	0.0021202	0.0056993	0.0024318	0.0032675	0.0118199	0.0047508	0.0175911	0.0175911	0.0122254	0.0107615	0.0091289	0.0149548	0.0149548	0.0090677	0.0060068	0.0061941	0.00864375	0.0071665	0.0053925	0.0041331	0.0076878	0.0050908	0.0052611	0.0055039	0.0023258	0.005254	0.0035424	0.003623	0.0033258	0.0039494	0.0048236	0.0046137	0.0034041	0.0029263	0.0030409	0.0031965	0.0034013	0.0029725	0.0033192	0.0032976
545	0.0017009	0.00213795	0.001732	0.0018985	0.0028665	0.0019127	0.0027083	0.0012434	0.0022281	0.0017299	0.0053004	0.0026078	0.0024222	0.0118153	0.0042245	0.0180712	0.0180712	0.0118786	0.0092151	0.0085528	0.0144511	0.0144511	0.0096874	0.0052741	0.0061202	0.0088918	0.0067524	0.0057983	0.0046728	0.0072769	0.0052229	0.0041948	0.0061965	0.0017959	0.00455	0.0034632	0.0033447	0.0034439	0.0034429	0.0048732	0.0039182	0.0033787	0.0030698	0.0030226	0.0029657	0.0032661	0.0027548	0.0030644	0.0027576
546	0.0017947	0.00252315	0.0018464	0.0023879	0.00253	0.0025824	0.0028691	0.0011845	0.0017446	0.0015149	0.0060092	0.0027795	0.0034192	0.0110789	0.0041996	0.0162558	0.0162558	0.0118355	0.0100193	0.009611	0.0148365	0.0148365	0.0096726	0.0049833	0.0067427	0.00844805	0.0064675	0.00522355	0.0046709	0.0066908	0.0053532	0.0048665	0.0060114	0.0018655	0.0047319	0.0030082	0.0034282	0.0036534	0.0040841	0.0045714	0.0038221	0.0029873	0.0028057	0.0035779	0.003146	0.0029139	0.0030535	0.0029744	0.0026593
547	0.0018492	0.0024687	0.0019123	0.0021431	0.0023656	0.002114	0.0031974	9.947E-4	0.0018686	0.0017529	0.0058836	0.002505	0.0026796	0.0112259	0.0040367	0.0168042	0.0168042	0.0122695	0.0093424	0.0089611	0.0148438	0.0148438	0.0082937	0.004997	0.0055869	0.0088509	0.0061965	0.00546125	0.0044613	0.0067453	0.0045122	0.0044015	0.0058077	0.0019158	0.0050141	0.0032036	0.0034984	0.0034043	0.0034751	0.0047496	0.0041812	0.0032437	0.0025224	0.0033437	0.0033085	0.0034068	0.0027025	0.0029184	0.0030178
548	0.0022355	0.00222195	0.001968	0.0022336	0.0021649	0.0020605	0.0025501	0.0011097	0.0019084	0.0018231	0.0059836	0.0021536	0.0025	0.0112095	0.0042222	0.0169802	0.0169802	0.0121215	0.009035	0.0083343	0.014486	0.014486	0.0086428	0.0055402	0.0065138	0.00778925	0.0058177	0.004882	0.0038182	0.0070092	0.0048728	0.0047536	0.0053828	0.0016751	0.0049842	0.0032471	0.0033631	0.0031585	0.003389	0.0044674	0.0036189	0.0028697	0.002736	0.0026574	0.0031684	0.0029367	0.0025093	0.0026458	0.0025397
549	0.0018004	0.002185	0.0023515	0.0016068	0.0021587	0.0024775	0.0026839	0.0011434	0.0018504	0.0017611	0.005164	0.0027565	0.0026666	0.0108615	0.0037799	0.0165942	0.0165942	0.0114556	0.0088064	0.0083703	0.0141179	0.0141179	0.0082499	0.0053802	0.0064886	0.0080109	0.0067601	0.0052749	0.0042141	0.0068341	0.0048654	0.0045033	0.0053347	0.0016526	0.0043445	0.002691	0.0031535	0.0033136	0.0032492	0.0047849	0.0040876	0.0029105	0.0020628	0.0028215	0.0030509	0.0027713	0.0024434	0.0030291	0.0026717
550	0.0016383	0.00217715	0.0022539	0.0018067	0.0020013	0.0018606	0.0025309	8.443E-4	0.0019686	0.0019348	0.0057737	0.0022273	0.0023931	0.0107109	0.0039704	0.015197	0.015197	0.0107781	0.008422	0.0090031	0.0131519	0.0131519	0.0090472	0.0048679	0.0060755	0.00753865	0.0064807	0.0052281	0.0043843	0.0064271	0.0043605	0.0046515	0.0052832	0.0014705	0.0047889	0.0033013	0.0035126	0.0033939	0.0037674	0.0041606	0.0037462	0.002818	0.0024012	0.0031456	0.0032663	0.0028704	0.0025957	0.0029331	0.0028234
[truncated: 88 more columns]
